# Supplementary material for: GlueFinder: A Data-Driven Framework for the Rational Discovery of Molecular Glues
Source: J Chem Inf Model. 2026 Mar 3;66(6):3368–82. doi: 10.1021/acs.jcim.5c03232 (PMC13014457; doi:10.1021/acs.jcim.5c03232)
Supplement: Supplementary file 2 [file ci5c03232_si_002.zip]

Archive with 491 entries (482 files):
- SI/
- SI/LIST.benchmark_with_ligands.txt
- SI/KRAS/
- SI/KRAS/summary/
- SI/KRAS/summary/Q8IWZ4-KRAS.summary
- SI/KRAS/summary/Q9Y577-KRAS.summary
- SI/KRAS/summary/O76064-KRAS.summary
- SI/KRAS/summary/Q5T197-KRAS.summary
- SI/KRAS/summary/Q6VVB1-KRAS.summary
- SI/KRAS/summary/Q9Y4X5-KRAS.summary
- SI/KRAS/summary/Q8N2H9-KRAS.summary
- SI/KRAS/summary/Q9H0X6-KRAS.summary
- SI/KRAS/summary/Q96JP5-KRAS.summary
- SI/KRAS/summary/Q86T96-KRAS.summary
- SI/KRAS/summary/Q8NA82-KRAS.summary
- SI/KRAS/summary/Q8IU81-KRAS.summary
- SI/KRAS/summary/Q13489-KRAS.summary
- SI/KRAS/summary/P35227-KRAS.summary
- SI/KRAS/summary/Q6ZTA4-KRAS.summary
- SI/KRAS/summary/Q8N3P4-KRAS.summary
- SI/KRAS/summary/Q8ND25-KRAS.summary
- SI/KRAS/summary/Q96PU4-KRAS.summary
- SI/KRAS/summary/Q8N8N0-KRAS.summary
- SI/KRAS/summary/Q5EBN2-KRAS.summary
- SI/KRAS/summary/Q6ZNB6-KRAS.summary
- SI/KRAS/summary/Q96A61-KRAS.summary
- SI/KRAS/summary/Q9ULV8-KRAS.summary
- SI/KRAS/summary/I1YAP6-KRAS.summary
- SI/KRAS/summary/Q9Y225-KRAS.summary
- SI/KRAS/summary/Q9H4P4-KRAS.summary
- SI/KRAS/summary/Q9C019-KRAS.summary
- SI/KRAS/summary/O75679-KRAS.summary
- SI/KRAS/summary/Q5U5Q3-KRAS.summary
- SI/KRAS/summary/A6NDI0-KRAS.summary
- SI/KRAS/summary/Q9NS56-KRAS.summary
- SI/KRAS/summary/Q495C1-KRAS.summary
- SI/KRAS/summary/A6NK02-KRAS.summary
- SI/KRAS/summary/Q9ULK6-KRAS.summary
- SI/KRAS/summary/Q13191-KRAS.summary
- SI/KRAS/summary/Q96G75-KRAS.summary
- SI/KRAS/summary/O43164-KRAS.summary
- SI/KRAS/summary/Q9ULX5-KRAS.summary
- SI/KRAS/summary/Q8N448-KRAS.summary
- SI/KRAS/summary/O60291-KRAS.summary
- SI/KRAS/summary/Q9BYJ4-KRAS.summary
- SI/KRAS/summary/Q8IYA8-KRAS.summary
- SI/KRAS/summary/Q96T88-KRAS.summary
- SI/KRAS/summary/Q9NVW2-KRAS.summary
- SI/KRAS/summary/Q86Y13-KRAS.summary
- SI/KRAS/summary/Q5T447-KRAS.summary
- SI/KRAS/summary/Q9NQ86-KRAS.summary
- SI/KRAS/summary/Q86YJ5-KRAS.summary
- SI/KRAS/summary/P35226-KRAS.summary
- SI/KRAS/summary/Q9UHB7-KRAS.summary
- SI/KRAS/summary/Q9C029-KRAS.summary
- SI/KRAS/summary/Q9Y330-KRAS.summary
- SI/KRAS/summary/P19474-KRAS.summary
- SI/KRAS/summary/Q9H2S5-KRAS.summary
- SI/KRAS/summary/Q7L622-KRAS.summary
- SI/KRAS/summary/Q9NZS9-KRAS.summary
- SI/KRAS/summary/Q86UD3-KRAS.summary
- SI/KRAS/summary/Q8IWZ5-KRAS.summary
- SI/KRAS/summary/Q9NW38-KRAS.summary
- SI/KRAS/summary/Q86Y01-KRAS.summary
- SI/KRAS/summary/P46934-KRAS.summary
- SI/KRAS/summary/Q9NTX7-KRAS.summary
- SI/KRAS/summary/Q6ZMZ0-KRAS.summary
- SI/KRAS/summary/Q96CA5-KRAS.summary
- SI/KRAS/summary/Q9C0B0-KRAS.summary
- SI/KRAS/summary/Q9H920-KRAS.summary
- SI/KRAS/summary/Q9Y252-KRAS.summary
- SI/KRAS/summary/C9J1S8-KRAS.summary
- SI/KRAS/summary/P51948-KRAS.summary
- SI/KRAS/summary/Q6ZSG1-KRAS.summary
- SI/KRAS/summary/Q00987-KRAS.summary
- SI/KRAS/summary/Q2KHN1-KRAS.summary
- SI/KRAS/summary/Q9HAU4-KRAS.summary
- SI/KRAS/summary/O15164-KRAS.summary
- SI/KRAS/summary/Q9UNE7-KRAS.summary
- SI/KRAS/summary/P28328-KRAS.summary
- SI/KRAS/summary/Q969V5-KRAS.summary
- SI/KRAS/summary/Q9Y314-KRAS.summary
- SI/KRAS/summary/Q9UDY6-KRAS.summary
- SI/KRAS/summary/Q96EH8-KRAS.summary
- SI/KRAS/summary/Q8NCN4-KRAS.summary
- SI/KRAS/summary/Q9H0M0-KRAS.summary
- SI/KRAS/summary/Q96F44-KRAS.summary
- SI/KRAS/summary/Q06587-KRAS.summary
- SI/KRAS/summary/Q8IW03-KRAS.summary
- SI/KRAS/summary/Q9UM63-KRAS.summary
- SI/KRAS/summary/Q99728-KRAS.summary
- SI/KRAS/summary/Q8N5U6-KRAS.summary
- SI/KRAS/summary/Q8ND24-KRAS.summary
- SI/KRAS/summary/A8MQ27-KRAS.summary
- SI/KRAS/summary/Q96PU5-KRAS.summary
- SI/KRAS/summary/Q03112-KRAS.summary
- SI/KRAS/summary/O75678-KRAS.summary
- SI/KRAS/summary/Q5T0T0-KRAS.summary
- SI/KRAS/summary/A6NCK2-KRAS.summary
- SI/KRAS/summary/Q5VTB9-KRAS.summary
- SI/KRAS/summary/Q9BVG3-KRAS.summary
- SI/KRAS/summary/A6NGJ6-KRAS.summary
- SI/KRAS/summary/Q8IWR1-KRAS.summary
- SI/KRAS/summary/Q9BV68-KRAS.summary
- SI/KRAS/summary/Q9NXI6-KRAS.summary
- SI/KRAS/summary/Q86WT6-KRAS.summary
- SI/KRAS/summary/Q9C040-KRAS.summary
- SI/KRAS/summary/Q9P253-KRAS.summary
- SI/KRAS/summary/A6NI03-KRAS.summary
- SI/KRAS/summary/Q99590-KRAS.summary
- SI/KRAS/summary/Q9UII4-KRAS.summary
- SI/KRAS/summary/Q9H0F5-KRAS.summary
- SI/KRAS/summary/A6NLU0-KRAS.summary
- SI/KRAS/summary/Q96J02-KRAS.summary
- SI/KRAS/summary/O60683-KRAS.summary
- SI/KRAS/summary/Q9P0N8-KRAS.summary
- SI/KRAS/summary/Q9UPQ7-KRAS.summary
- SI/KRAS/summary/Q8N7C7-KRAS.summary
- SI/KRAS/summary/Q8NG06-KRAS.summary
- SI/KRAS/summary/Q8WY64-KRAS.summary
- SI/KRAS/summary/P0CI25-KRAS.summary
- SI/KRAS/summary/O43255-KRAS.summary
- SI/KRAS/summary/Q8IYW5-KRAS.summary
- SI/KRAS/summary/Q68DV7-KRAS.summary
- SI/KRAS/summary/Q9BYE7-KRAS.summary
- SI/KRAS/summary/O00635-KRAS.summary
- SI/KRAS/summary/Q17RB8-KRAS.summary
- SI/KRAS/summary/Q6ZRF8-KRAS.summary
- SI/KRAS/summary/O15541-KRAS.summary
- SI/KRAS/summary/P59817-KRAS.summary
- SI/KRAS/summary/Q7Z5L9-KRAS.summary
- SI/KRAS/summary/Q9H8W5-KRAS.summary
- SI/KRAS/summary/Q99496-KRAS.summary
- SI/KRAS/summary/Q6ZMU5-KRAS.summary
- SI/KRAS/summary/Q9H9P5-KRAS.summary
- SI/KRAS/summary/Q13490-KRAS.summary
- SI/KRAS/summary/Q495X7-KRAS.summary
- SI/KRAS/summary/Q13064-KRAS.summary
- SI/KRAS/summary/Q13114-KRAS.summary
- SI/KRAS/summary/Q9P0P0-KRAS.summary
- SI/KRAS/summary/Q9Y2E6-KRAS.summary
- SI/KRAS/summary/A8MTL3-KRAS.summary
- SI/KRAS/summary/Q9H992-KRAS.summary
- SI/KRAS/summary/Q8TBB1-KRAS.summary
- SI/KRAS/summary/Q5U5R9-KRAS.summary
- SI/KRAS/summary/O94972-KRAS.summary
- SI/KRAS/summary/Q8NHG8-KRAS.summary
- SI/KRAS/summary/Q96FA3-KRAS.summary
- SI/KRAS/summary/Q86YT6-KRAS.summary
- SI/KRAS/summary/Q8TEB7-KRAS.summary
- SI/KRAS/summary/Q9BYV2-KRAS.summary
- SI/KRAS/summary/Q9HCM9-KRAS.summary
- SI/KRAS/summary/Q2QGD7-KRAS.summary
- SI/KRAS/summary/Q86XN8-KRAS.summary
- SI/KRAS/summary/Q9UJV3-KRAS.summary
- SI/KRAS/summary/M0QZC1-KRAS.summary
- SI/KRAS/summary/O75150-KRAS.summary
- SI/KRAS/summary/Q8WVZ7-KRAS.summary
- SI/KRAS/summary/Q9BZR9-KRAS.summary
- SI/KRAS/summary/Q8NEG5-KRAS.summary
- SI/KRAS/summary/P29590-KRAS.summary
- SI/KRAS/summary/P22681-KRAS.summary
- SI/KRAS/summary/Q5GLZ8-KRAS.summary
- SI/KRAS/summary/Q8WV22-KRAS.summary
- SI/KRAS/summary/O60337-KRAS.summary
- SI/KRAS/summary/Q8TDB6-KRAS.summary
- SI/KRAS/summary/Q9HCE7-KRAS.summary
- SI/KRAS/summary/A6NNE9-KRAS.summary
- SI/KRAS/summary/Q9BYM8-KRAS.summary
- SI/KRAS/summary/Q9UKV5-KRAS.summary
- SI/KRAS/summary/P23966-KRAS.summary
- SI/KRAS/summary/P0DTL5-KRAS.summary
- SI/KRAS/summary/Q1L5Z9-KRAS.summary
- SI/KRAS/summary/Q86UK7-KRAS.summary
- SI/KRAS/summary/Q9ULT6-KRAS.summary
- SI/KRAS/summary/P36406-KRAS.summary
- SI/KRAS/summary/Q9C030-KRAS.summary
- SI/KRAS/summary/P15918-KRAS.summary
- SI/KRAS/summary/Q9UBF6-KRAS.summary
- SI/KRAS/summary/Q9Y3C5-KRAS.summary
- SI/KRAS/summary/Q7Z4K8-KRAS.summary
- SI/KRAS/summary/Q9C037-KRAS.summary
- SI/KRAS/summary/Q6DJT9-KRAS.summary
- SI/KRAS/summary/O60858-KRAS.summary
- SI/KRAS/summary/Q8N7E2-KRAS.summary
- SI/KRAS/summary/Q9BSJ1-KRAS.summary
- SI/KRAS/summary/P0CI26-KRAS.summary
- SI/KRAS/summary/Q6UWE0-KRAS.summary
- SI/KRAS/summary/Q8N7C3-KRAS.summary
- SI/KRAS/summary/Q6ZWI9-KRAS.summary
- SI/KRAS/summary/Q96GF1-KRAS.summary
- SI/KRAS/summary/Q9UPQ4-KRAS.summary
- SI/KRAS/summary/Q6PJ69-KRAS.summary
- SI/KRAS/summary/Q9H270-KRAS.summary
- SI/KRAS/summary/Q9BRZ2-KRAS.summary
- SI/KRAS/summary/Q8WV44-KRAS.summary
- SI/KRAS/summary/O95376-KRAS.summary
- SI/KRAS/summary/Q6PCD5-KRAS.summary
- SI/KRAS/summary/Q6P9F5-KRAS.summary
- SI/KRAS/summary/Q9HAT8-KRAS.summary
- SI/KRAS/summary/Q9NX47-KRAS.summary
- SI/KRAS/summary/Q8IYU2-KRAS.summary
- SI/KRAS/summary/Q5W0B1-KRAS.summary
- SI/KRAS/summary/Q7Z569-KRAS.summary
- SI/KRAS/summary/Q96BH1-KRAS.summary
- SI/KRAS/summary/Q6ZN04-KRAS.summary
- SI/KRAS/summary/Q8NHY2-KRAS.summary
- SI/KRAS/summary/O00623-KRAS.summary
- SI/KRAS/summary/Q8N9V2-KRAS.summary
- SI/KRAS/summary/Q86SE9-KRAS.summary
- SI/KRAS/summary/Q9C035-KRAS.summary
- SI/KRAS/summary/Q8IYM9-KRAS.summary
- SI/KRAS/summary/Q9UPN9-KRAS.summary
- SI/KRAS/summary/Q86UW9-KRAS.summary
- SI/KRAS/summary/Q99675-KRAS.summary
- SI/KRAS/summary/O15344-KRAS.summary
- SI/KRAS/summary/Q12986-KRAS.summary
- SI/KRAS/summary/Q9UMS4-KRAS.summary
- SI/KRAS/summary/Q9H1B7-KRAS.summary
- SI/KRAS/summary/Q969K3-KRAS.summary
- SI/KRAS/summary/O94941-KRAS.summary
- SI/KRAS/summary/Q9Y508-KRAS.summary
- SI/KRAS/summary/Q96DX4-KRAS.summary
- SI/KRAS/summary/O75677-KRAS.summary
- SI/KRAS/summary/Q8N9I9-KRAS.summary
- SI/KRAS/summary/Q8IVU3-KRAS.summary
- SI/KRAS/summary/O60260-KRAS.summary
- SI/KRAS/summary/Q66K89-KRAS.summary
- SI/KRAS/summary/Q9P2E8-KRAS.summary
- SI/KRAS/summary/Q8N6D2-KRAS.summary
- SI/KRAS/summary/Q8TCQ1-KRAS.summary
- SI/KRAS/summary/Q7L0R7-KRAS.summary
- SI/KRAS/summary/Q6PJI9-KRAS.summary
- SI/KRAS/summary/Q9BYV6-KRAS.summary
- SI/KRAS/summary/Q9H9V4-KRAS.summary
- SI/KRAS/summary/Q96EX2-KRAS.summary
- SI/KRAS/summary/Q9BY78-KRAS.summary
- SI/KRAS/summary/Q9BUZ4-KRAS.summary
- SI/KRAS/summary/Q99942-KRAS.summary
- SI/KRAS/summary/Q13702-KRAS.summary
- SI/KRAS/summary/P0DTL6-KRAS.summary
- SI/KRAS/summary/Q96PX1-KRAS.summary
- SI/KRAS/summary/Q9BSM1-KRAS.summary
- SI/KRAS/summary/Q9NS91-KRAS.summary
- SI/KRAS/summary/O95159-KRAS.summary
- SI/KRAS/summary/Q3KNV8-KRAS.summary
- SI/KRAS/summary/O95628-KRAS.summary
- SI/KRAS/summary/Q8NG27-KRAS.summary
- SI/KRAS/summary/O75382-KRAS.summary
- SI/KRAS/summary/Q8N9V3-KRAS.summary
- SI/KRAS/summary/Q86TM6-KRAS.summary
- SI/KRAS/summary/Q9H0A6-KRAS.summary
- SI/KRAS/summary/A0AVI4-KRAS.summary
- SI/KRAS/summary/Q9BWF2-KRAS.summary
- SI/KRAS/summary/Q86XT4-KRAS.summary
- SI/KRAS/summary/Q96AX9-KRAS.summary
- SI/KRAS/summary/Q96BQ3-KRAS.summary
- SI/KRAS/summary/Q969Q1-KRAS.summary
- SI/KRAS/summary/Q13356-KRAS.summary
- SI/KRAS/summary/Q14139-KRAS.summary
- SI/KRAS/summary/P49754-KRAS.summary
- SI/KRAS/summary/Q9P2G1-KRAS.summary
- SI/KRAS/summary/Q9NYG5-KRAS.summary
- SI/KRAS/summary/Q86UV7-KRAS.summary
- SI/KRAS/summary/Q14527-KRAS.summary
- SI/KRAS/summary/Q6ZNA4-KRAS.summary
- SI/KRAS/summary/Q9H000-KRAS.summary
- SI/KRAS/summary/Q96CD2-KRAS.summary
- SI/KRAS/summary/Q6AZZ1-KRAS.summary
- SI/KRAS/summary/Q9UHC7-KRAS.summary
- SI/KRAS/summary/Q96P09-KRAS.summary
- SI/KRAS/summary/Q96K19-KRAS.summary
- SI/KRAS/summary/Q2Q1W2-KRAS.summary
- SI/KRAS/summary/Q9Y6U7-KRAS.summary
- SI/KRAS/summary/Q12899-KRAS.summary
- SI/KRAS/summary/Q9NPC3-KRAS.summary
- SI/KRAS/summary/Q86XS8-KRAS.summary
- SI/KRAS/summary/P0DH78-KRAS.summary
- SI/KRAS/summary/Q8NC42-KRAS.summary
- SI/KRAS/summary/Q6ZMN7-KRAS.summary
- SI/KRAS/summary/Q96D59-KRAS.summary
- SI/KRAS/summary/Q9H871-KRAS.summary
- SI/KRAS/summary/Q96EP1-KRAS.summary
- SI/KRAS/summary/Q96A37-KRAS.summary
- SI/KRAS/summary/Q9P0J7-KRAS.summary
- SI/KRAS/summary/Q96MT1-KRAS.summary
- SI/KRAS/summary/Q6Q0C0-KRAS.summary
- SI/KRAS/summary/Q9Y4K3-KRAS.summary
- SI/KRAS/summary/O15151-KRAS.summary
- SI/KRAS/summary/Q13434-KRAS.summary
- SI/KRAS/summary/Q8IUQ4-KRAS.summary
- SI/KRAS/summary/Q7Z6J8-KRAS.summary
- SI/KRAS/summary/Q9H6Y7-KRAS.summary
- SI/KRAS/summary/Q8N4F7-KRAS.summary
- SI/KRAS/summary/A1L020-KRAS.summary
- SI/KRAS/summary/Q5M7Z0-KRAS.summary
- SI/KRAS/summary/P14373-KRAS.summary
- SI/KRAS/summary/Q9BZY9-KRAS.summary
- SI/KRAS/summary/Q15034-KRAS.summary
- SI/KRAS/summary/O15033-KRAS.summary
[truncated: 191 more entries]
