# Supplementary material for: GlueFinder: A Data-Driven Framework for the Rational Discovery of Molecular Glues
Source: J Chem Inf Model. 2026 Mar 3;66(6):3368–82. doi: 10.1021/acs.jcim.5c03232 (PMC13014457; doi:10.1021/acs.jcim.5c03232)
Supplement: Supplementary file 2 [file ci5c03232_si_002.zip › SI/LIST.benchmark_with_ligands.txt]

          238
1f0yA 1f0yA.CAA.1  A B
1fapA 1fapA.RAP.1  A B
1ff0C 1ff0C.2NC.1  C D
1fgcC 1fgcC.2NC.1  C D
1gerA 1gerA.FAD.1  A B
1gesA 1gesA.FAD.1  A B
1getA 1getA.FAD.1  A B
1hxbA 1hxbA.ROC.1  A B
1il0A 1il0A.CAA.1  A B
1j06A 1j06A.P6G.3  A B
1m75A 1m75A.CAA.1  A B
1m76A 1m76A.CAA.1  A B
1mtbA 1mtbA.ROC.1  A B
1n5mA 1n5mA.P6G.7  A B
1n5rA 1n5rA.P6G.2  A B
1q83A 1q83A.P6G.2  A B
1q84A 1q84A.P6G.3  A B
1rl8A 1rl8A.RIT.1  A B
1t3rA 1t3rA.017.4  A B
1t7iA 1t7iA.017.4  A B
1t7jA 1t7jA.478.4  A B
1t8tA 1t8tA.A3P.2  A B
2aogA 2aogA.2NC.1  A B
2bbtA 2bbtA.ATP.2  A B
2dc3A 2dc3A.ACY.2  A B
2dsdA 2dsdA.AMP.4  A B
2f25A 2f25A.EPE.2  A B
2f81A 2f81A.017.3  A B
2gyuA 2gyuA.P6G.4  A B
2h9yA 2h9yA.P6G.3  A B
2ha0A 2ha0A.P6G.11 A B
2ha2A 2ha2A.P6G.5  A B
2ha3A 2ha3A.P6G.2  A B
2ha4A 2ha4A.P6G.4  A B
2ha6A 2ha6A.P6G.3  A B
2hs1A 2hs1A.017.4  A B
2hs2A 2hs2A.017.3  A B
2ieoA 2ieoA.017.3  A B
2j5xA 2j5xA.GSP.1  A B
2j9kA 2j9kA.2NC.6  A B
2nmyA 2nmyA.ROC.4  A B
2nnkA 2nnkA.ROC.3  A B
2nnpA 2nnpA.ROC.1  A B
2p3aA 2p3aA.3TL.2  A B
2p3bA 2p3bA.3TL.1  A B
2p3cA 2p3cA.3TL.2  A B
2p3dA 2p3dA.3TL.1  A B
2pzeA 2pzeA.ATP.2  A B
2pzfA 2pzfA.ATP.2  A B
2whqA 2whqA.P6G.5  A B
2xufA 2xufA.P6G.3  A B
2xugA 2xugA.P6G.3  A B
2xuiA 2xuiA.P6G.1  A B
2xujA 2xujA.P6G.2  A B
2xuoA 2xuoA.P6G.1  A B
2xupA 2xupA.P6G.3  A B
2xuqA 2xuqA.P6G.1  A B
3cu0A 3cu0A.UDP.4  A B
3cywA 3cywA.017.4  A B
3cyxA 3cyxA.ROC.1  A B
3d1xA 3d1xA.ROC.2  A B
3d1yA 3d1yA.ROC.3  A B
3d20A 3d20A.017.3  A B
3f7zA 3f7zA.PTR.1  A B
3gxpA 3gxpA.TAM.3  A B
3ihzA 3ihzA.FK5.1  A B
3jw2A 3jw2A.017.1  A B
3kf0A 3kf0A.3TL.1  A B
3kfnA 3kfnA.3TL.1  A B
3kfrA 3kfrA.3TL.1  A B
3kfsA 3kfsA.3TL.1  A B
3l85A 3l85A.8OG.1  A B
3lzsA 3lzsA.017.1  A B
3ndwA 3ndwA.RIT.1  A B
3ndxA 3ndxA.RIT.1  A B
3nosA 3nosA.H4B.4  A B
3nu9A 3nu9A.478.1  A B
3oxcA 3oxcA.ROC.1  A B
3oy8A 3oy8A.CME.3  A B
3oywA 3oywA.CME.3  A B
3pwrA 3pwrA.ROC.1  A B
3qrmA 3qrmA.DTD.3  A B
3qroA 3qroA.DTD.2  A B
3s43A 3s43A.478.1  A B
3s4yA 3s4yA.TPP.1  A B
3s53A 3s53A.017.1  A B
3s56A 3s56A.ROC.1  A B
3so9A 3so9A.017.1  A B
3sopA 3sopA.GDP.2  A B
3sqpA 3sqpA.FAD.1  A B
3t2tA 3t2tA.CME.3  A B
3t3cA 3t3cA.017.1  A B
3tl9A 3tl9A.ROC.1  A B
3ttpA 3ttpA.017.1  A B
3u7sA 3u7sA.017.1  A B
3u7sA 3u7sA.017.2  A B
3ucbA 3ucbA.017.1  A B
3ufnA 3ufnA.ROC.1  A B
3zltA 3zltA.PE4.4  A B
3zosA 3zosA.0LI.4  A B
4b7zA 4b7zA.P6G.3  A B
4dqcA 4dqcA.017.1  A B
4driA 4driA.RAP.1  A B
4drjA 4drjA.RAP.1  A B
4ef4A 4ef4A.C2E.1  A B
4emtA 4emtA.C2E.3  A B
4f5yA 4f5yA.C2E.2  A B
4f9gA 4f9gA.C2E.1  A C
4h84A 4h84A.PEG.12 A B
4hlaA 4hlaA.017.1  A B
4innA 4innA.P33.3  A B
4jq1A 4jq1A.TLA.4  A B
4jq3A 4jq3A.TLA.4  A B
4jq4A 4jq4A.TLA.3  A B
4k4qA 4k4qA.3TL.8  A B
4k4rA 4k4rA.3TL.6  A B
4kbsA 4kbsA.PX2.1  A B
4ll3A 4ll3A.017.1  A B
4ll3A 4ll3A.017.2  A B
4oepA 4oepA.12P.1  A B
4pz4A 4pz4A.PEG.8  A B
4q1pA 4q1pA.CME.3  A B
4q1rA 4q1rA.CME.3  A B
4q1wA 4q1wA.017.4  A B
4q1xA 4q1xA.017.1  A B
4q1yA 4q1yA.017.6  A B
4q27A 4q27A.CME.3  A B
4q2fA 4q2fA.CME.3  A B
4qgiA 4qgiA.ROC.1  A B
4rxpA 4rxpA.GTP.3  A B
4ttbA 4ttbA.FMN.1  A B
4tvhA 4tvhA.3TL.1  A B
4xblA 4xblA.CME.5  A B
4y1uB 4y1uB.CSO.5  B A
4y1vA 4y1vA.CSO.5  A B
4y1xA 4y1xA.CSO.4  A B
4y1yA 4y1yA.CSO.5  A B
4y1zA 4y1zA.CSO.5  A B
4y20A 4y20A.CSO.4  A B
4yqfB 4yqfB.GDP.1  B A
5a0cA 5a0cA.XPE.3  A B
5adgA 5adgA.H4B.2  A B
5cfpA 5cfpA.C2E.1  A B
5cyoA 5cyoA.GDP.1  A B
5cyqA 5cyqA.BYZ.4  A B
5dhhA 5dhhA.OLA.3  A B
5e5jA 5e5jA.017.1  A B
5fppA 5fppA.P6G.4  A B
5fvuA 5fvuA.H4B.2  A B
5fvvA 5fvvA.H4B.2  A B
5fvwA 5fvwA.H4B.2  A B
5gpgA 5gpgA.RAP.1  A B
5hlnA 5hlnA.PTR.1  A B
5kqxA 5kqxA.ROC.1  A B
5kr0A 5kr0A.478.1  A B
5mdiA 5mdiA.CAF.1  A B
5mwtA 5mwtA.CME.3  A B
5mwxA 5mwxA.CME.3  A B
5nirA 5nirA.PG4.12 A B
5uo2A 5uo2A.H4B.2  A B
5uo3A 5uo3A.H4B.2  A B
5uo4A 5uo4A.H4B.2  A B
5uo5A 5uo5A.H4B.2  A B
5uo7A 5uo7A.H4B.2  A B
5vckA 5vckA.3TL.1  A B
5vuvA 5vuvA.H4B.2  A B
5vuwA 5vuwA.H4B.2  A B
5vuyA 5vuyA.H4B.2  A B
5vv1A 5vv1A.H4B.2  A B
5vv3A 5vv3A.H4B.2  A B
5vv4A 5vv4A.H4B.2  A B
5vv5A 5vv5A.H4B.2  A B
5w5wA 5w5wA.3TL.1  A B
5xawA 5xawA.PG4.3  A B
6auyA 6auyA.H4B.2  A B
6av4A 6av4A.H4B.2  A B
6f83A 6f83A.CME.5  A B
6g4qA 6g4qA.NEP.1  A B
6glcA 6glcA.MPD.11 A B
6gn1B 6gn1B.PTR.1  B A
6ibtA 6ibtA.PEG.3  A B
6ng1A 6ng1A.H4B.2  A B
6ng4A 6ng4A.H4B.2  A B
6ng5A 6ng5A.H4B.2  A B
6ngaA 6ngaA.H4B.2  A B
6ngeA 6ngeA.H4B.2  A B
6nghA 6nghA.H4B.2  A B
6ngiA 6ngiA.H4B.2  A B
6ngiA 6ngiA.H4B.6  A B
6nhbA 6nhbA.H4B.2  A B
6nhcA 6nhcA.H4B.2  A B
6o5aA 6o5aA.2NC.1  A B
6opuB 6opuB.017.1  B A
6opvB 6opvB.017.1  B A
6opxB 6opxB.017.1  B A
6opyA 6opyA.017.1  A B
6opzA 6opzA.017.1  A B
6p4vA 6p4vA.NAD.1  A B
6p9bA 6p9bA.478.1  A B
6pnbA 6pnbA.H4B.2  A B
6pncA 6pncA.H4B.2  A B
6pneA 6pneA.H4B.2  A B
6po5A 6po5A.H4B.2  A B
6po7A 6po7A.H4B.2  A B
6po8A 6po8A.H4B.2  A B
6po9A 6po9A.H4B.2  A B
6pobA 6pobA.H4B.2  A B
6potA 6potA.H4B.2  A B
6ta0A 6ta0A.PRP.3  A B
6upqA 6upqA.GDP.1  A B
6w6qB 6w6qB.017.1  B A
6xxiA 6xxiA.NAD.6  A B
6xxjA 6xxjA.NAD.3  A B
7a5nA 7a5nA.PTR.2  A B
7a6tA 7a6tA.NAD.2  A B
7akaA 7akaA.PTR.2  A B
7b56B 7b56B.ANP.1  B A
7ltaA 7ltaA.CME.3  A B
7mapA 7mapA.017.1  A B
7maqB 7maqB.017.1  B A
7mstA 7mstA.NEP.1  A B
7n6vA 7n6vA.478.1  A B
7n8wA 7n8wA.AMP.1  A B
7nmlA 7nmlA.CME.3  A B
7sehA 7sehA.NAP.1  A B
7tsfA 7tsfA.H4B.2  A B
8ae4A 8ae4A.SCH.2  A B
8b0wA 8b0wA.CME.3  A B
8b0zA 8b0zA.CME.2  A B
8dyeA 8dyeA.FAD.1  A B
8fgfA 8fgfA.H4B.2  A B
8fggA 8fggA.H4B.2  A B
8fjuA 8fjuA.PLG.1  A B
8ogiA 8ogiA.HEB.1  A B
8p90A 8p90A.PLP.9  A B
8rz8A 8rz8A.AGS.2  A B
8se5B 8se5B.PEG.3  B A
8t6uA 8t6uA.PC1.7  A B
