# Supplementary material for: GlueFinder: A Data-Driven Framework for the Rational Discovery of Molecular Glues
Source: J Chem Inf Model. 2026 Mar 3;66(6):3368–82. doi: 10.1021/acs.jcim.5c03232 (PMC13014457; doi:10.1021/acs.jcim.5c03232)
Supplement: Supplementary file 2 [file ci5c03232_si_002.zip › SI/KRAS/summary/Q8IWZ4-KRAS.summary]

  99
NAG   0.129   0.893   0   3 5.000D-02
PEG   0.171   0.577   1   6 5.000D-02
MPD   0.143   0.000   0   3 5.000D-02
BCR   0.142   0.577   0   2 5.000D-02
MLY   0.176   0.546   2   4 5.000D-02
OLC   0.171   0.577   1   6 5.000D-02
PG4   0.129   0.893   0   2 5.000D-02
3PE   0.129   0.893   0   1 5.000D-02
TRS   0.129   0.893   0   1 5.000D-02
MES   0.128   0.876   1   5 5.000D-02
CLR   0.129   0.893   0   1 5.000D-02
NAP   0.129   0.893   0   1 5.000D-02
CDL   0.129   0.893   0   1 5.000D-02
SEP   0.129   0.893   0   2 5.000D-02
LFA   0.144   0.546   1   2 5.000D-02
ACY   0.142   0.577   0   1 5.000D-02
1PE   0.128   0.876   1   3 5.000D-02
BME   0.128   0.876   1   2 5.000D-02
EPE   0.142   0.577   0   2 5.000D-02
IMD   0.128   0.876   1   1 5.000D-02
TPO   0.128   0.876   1   2 5.000D-02
CSO   0.129   0.893   0   1 5.000D-02
LHG   0.128   0.876   1   1 5.000D-02
SAH   0.128   0.876   1   1 5.000D-02
IPA   0.129   0.893   0   1 5.000D-02
LDA   0.155   0.489   2   1 5.000D-03
PLM   0.129   0.893   0   1 5.000D-02
POV   0.129   0.893   0   1 5.000D-02
SCN   0.128   0.876   1   1 5.000D-02
CME   0.128   0.876   1   2 5.000D-02
LMG   0.143   0.000   0   3 5.000D-03
PC1   0.144   0.546   1   2 5.000D-02
BOG   0.128   0.876   1   2 5.000D-02
BCL   0.129   0.893   0   1 5.000D-02
Y01   0.128   0.876   1   1 5.000D-02
MRD   0.144   0.546   1   1 5.000D-03
PCW   0.127   0.833   2   1 5.000D-02
ACE   0.129   0.893   0   2 5.000D-02
COA   0.128   0.876   1   1 5.000D-02
DGD   0.165   0.000   0   5 5.000D-02
TLA   0.142   0.577   0   1 5.000D-03
MYR   0.129   0.893   0   2 5.000D-02
P6G   0.129   0.893   0   1 5.000D-02
CSD   0.128   0.876   1   1 5.000D-02
DMU   0.128   0.876   1   1 5.000D-02
CAS   0.143   0.000   0   3 5.000D-02
PTY   0.129   0.893   0   1 5.000D-02
DIO   0.129   0.893   0   3 5.000D-02
GLU   0.128   0.876   1   1 5.000D-02
URE   0.144   0.546   1   1 5.000D-03
SQD   0.144   0.546   1   2 5.000D-02
CAC   0.129   0.893   0   1 5.000D-02
BNG   0.129   0.893   0   2 5.000D-02
PLC   0.129   0.893   0   1 5.000D-02
NHE   0.128   0.876   1   1 5.000D-02
F3S   0.144   0.546   1   1 5.000D-03
PGO   0.129   0.893   0   1 5.000D-02
MC3   0.144   0.546   1   1 5.000D-03
CYC   0.143   0.000   0   3 5.000D-02
ACO   0.126   0.687   3   1 5.000D-02
MLA   0.128   0.876   1   1 5.000D-02
MPG   0.128   0.876   1   2 5.000D-02
78M   0.142   0.577   0   1 5.000D-03
MLZ   0.129   0.893   0   2 5.000D-02
CSX   0.155   0.489   2   1 5.000D-03
MYS   0.144   0.546   1   1 5.000D-03
CSS   0.129   0.893   0   1 5.000D-02
C14   0.129   0.893   0   1 5.000D-02
LBN   0.155   0.489   2   1 5.000D-03
NLE   0.144   0.546   1   1 5.000D-03
MET   0.129   0.893   0   2 5.000D-02
YCM   0.129   0.893   0   3 5.000D-02
LMU   0.129   0.893   0   1 5.000D-02
ASP   0.129   0.893   0   1 5.000D-02
2PE   0.129   0.893   0   1 5.000D-02
ALY   0.128   0.876   1   1 5.000D-02
SOG   0.129   0.893   0   3 5.000D-02
FTR   0.128   0.876   1   1 5.000D-02
R16   0.129   0.893   0   1 5.000D-02
15P   0.129   0.893   0   1 5.000D-02
BLA   0.129   0.893   0   2 5.000D-02
WVN   0.142   0.577   0   2 5.000D-02
PE5   0.129   0.893   0   1 5.000D-02
CAF   0.128   0.876   1   2 5.000D-02
YOF   0.129   0.893   0   1 5.000D-02
B3K   0.128   0.876   1   2 5.000D-02
NMN   0.128   0.876   1   1 5.000D-02
TRT   0.142   0.577   0   1 5.000D-03
QQ4   0.129   0.893   0   1 5.000D-02
6V1   0.171   0.577   1   6 5.000D-03
BGL   0.128   0.876   1   1 5.000D-02
G3H   0.129   0.893   0   1 5.000D-02
BUA   0.128   0.876   1   1 5.000D-02
CRT   0.128   0.876   1   1 5.000D-02
AMZ   0.129   0.893   0   1 5.000D-02
SVR   0.127   0.833   2   1 5.000D-02
JEF   0.129   0.893   0   1 5.000D-02
22B   0.142   0.577   0   1 5.000D-03
PUB   0.144   0.546   1   1 5.000D-03
