# Supplementary material for: GlueFinder: A Data-Driven Framework for the Rational Discovery of Molecular Glues
Source: J Chem Inf Model. 2026 Mar 3;66(6):3368–82. doi: 10.1021/acs.jcim.5c03232 (PMC13014457; doi:10.1021/acs.jcim.5c03232)
Supplement: Supplementary file 2 [file ci5c03232_si_002.zip › SI/KRAS/summary/Q9Y577-KRAS.summary]

  82
NAG   0.129   0.893   0   1 5.000D-02
PEG   0.129   0.893   0   6 5.000D-02
MPD   0.129   0.893   0   2 5.000D-02
MLY   0.127   0.833   2   1 5.000D-02
OLC   0.129   0.893   0   1 5.000D-02
PG4   0.129   0.893   0   3 5.000D-02
PGE   0.128   0.876   1   1 5.000D-02
TRS   0.127   0.833   2   3 5.000D-02
MES   0.129   0.893   0   1 5.000D-02
CLR   0.128   0.876   1   1 5.000D-02
FMN   0.129   0.893   0   2 5.000D-02
LMT   0.128   0.876   1   2 5.000D-02
SEP   0.129   0.893   0   1 5.000D-02
CIT   0.128   0.876   1   1 5.000D-02
UNL   0.127   0.833   2   1 5.000D-02
ACY   0.129   0.893   0   1 5.000D-02
FES   0.129   0.893   0   1 5.000D-02
1PE   0.129   0.893   0   2 5.000D-02
BME   0.128   0.876   1   3 5.000D-02
CSO   0.129   0.893   0   1 5.000D-02
IPA   0.129   0.893   0   1 5.000D-02
LDA   0.128   0.876   1   1 5.000D-02
MLI   0.129   0.893   0   1 5.000D-02
SCN   0.129   0.893   0   1 5.000D-02
CME   0.126   0.687   3   5 5.000D-02
MAN   0.128   0.876   1   2 5.000D-02
C8E   0.127   0.833   2   2 5.000D-02
LMG   0.129   0.893   0   2 5.000D-02
PC1   0.128   0.876   1   1 5.000D-02
BCL   0.129   0.893   0   1 5.000D-02
Y01   0.128   0.876   1   1 5.000D-02
PEE   0.128   0.876   1   1 5.000D-02
PCA   0.129   0.893   0   1 5.000D-02
MRD   0.129   0.893   0   1 5.000D-02
PCW   0.155   0.489   2   1 5.000D-03
ACE   0.128   0.876   1   1 5.000D-02
BGC   0.126   0.687   3   1 5.000D-02
DMU   0.128   0.876   1   1 5.000D-02
CAS   0.129   0.893   0   1 5.000D-02
DIO   0.128   0.876   1   1 5.000D-02
GLC   0.128   0.876   1   1 5.000D-02
LI1   0.127   0.833   2   1 5.000D-02
SQD   0.126   0.687   3   2 5.000D-02
BEN   0.129   0.893   0   1 5.000D-02
NHE   0.129   0.893   0   1 5.000D-02
CYC   0.129   0.893   0   3 5.000D-02
ACO   0.129   0.893   0   1 5.000D-02
MPG   0.127   0.833   2   2 5.000D-02
78M   0.128   0.876   1   1 5.000D-02
MLZ   0.128   0.876   1   2 5.000D-02
L2P   0.128   0.876   1   2 5.000D-02
OLB   0.129   0.893   0   1 5.000D-02
2PE   0.128   0.876   1   1 5.000D-02
CYS   0.128   0.876   1   1 5.000D-02
3PH   0.126   0.561   4   1 5.000D-02
FTR   0.126   0.687   3   1 5.000D-02
MPO   0.128   0.876   1   2 5.000D-02
WVN   0.129   0.893   0   1 5.000D-02
BTN   0.128   0.876   1   1 5.000D-02
LMR   0.129   0.893   0   1 5.000D-02
PG6   0.129   0.893   0   2 5.000D-02
CAF   0.127   0.833   2   1 5.000D-02
TYD   0.142   0.577   0   2 5.000D-02
BO3   0.127   0.833   2   1 5.000D-02
B3K   0.128   0.876   1   2 5.000D-02
IAS   0.128   0.876   1   1 5.000D-02
B3X   0.128   0.876   1   1 5.000D-02
AV0   0.128   0.876   1   1 5.000D-02
2BA   0.129   0.893   0   1 5.000D-02
I3P   0.127   0.833   2   1 5.000D-02
TFA   0.127   0.833   2   1 5.000D-02
17F   0.155   0.489   2   1 5.000D-03
HBI   0.128   0.876   1   1 5.000D-02
DTV   0.129   0.893   0   1 5.000D-02
BDP   0.128   0.876   1   1 5.000D-02
ETA   0.129   0.893   0   1 5.000D-02
CRT   0.128   0.876   1   1 5.000D-02
F6C   0.155   0.489   2   1 5.000D-03
PIN   0.128   0.876   1   1 5.000D-02
7V7   0.128   0.876   1   1 5.000D-02
DET   0.142   0.577   0   1 5.000D-03
RM4   0.129   0.893   0   1 5.000D-02
