# Supplementary material for: GlueFinder: A Data-Driven Framework for the Rational Discovery of Molecular Glues
Source: J Chem Inf Model. 2026 Mar 3;66(6):3368–82. doi: 10.1021/acs.jcim.5c03232 (PMC13014457; doi:10.1021/acs.jcim.5c03232)
Supplement: Supplementary file 2 [file ci5c03232_si_002.zip › SI/KRAS/summary/O76064-KRAS.summary]

 225
NAG   0.170   0.000   0   6 5.000D-02
PEG   0.182   0.546   2   5 5.000D-02
MPD   0.171   0.577   1   6 5.000D-02
FAD   0.127   0.833   2   1 5.000D-02
BCR   0.129   0.893   0   1 5.000D-02
MLY   0.170   0.000   0   6 5.000D-02
ATP   0.129   0.893   0   2 5.000D-02
OLC   0.176   0.546   2   4 5.000D-02
PG4   0.144   0.546   1   3 5.000D-02
PGE   0.128   0.876   1   4 5.000D-02
HEC   0.129   0.893   0   4 5.000D-02
3PE   0.155   0.489   2   2 5.000D-02
TRS   0.165   0.577   1   5 5.000D-02
MES   0.160   0.000   0   4 5.000D-02
CLR   0.129   0.893   0   3 5.000D-02
NAD   0.126   0.561   4   1 5.000D-02
GDP   0.128   0.876   1   2 5.000D-02
NAP   0.129   0.893   0   1 5.000D-02
CDL   0.129   0.893   0   6 5.000D-02
OLA   0.129   0.893   0   2 5.000D-02
FMN   0.127   0.833   2   1 5.000D-02
LMT   0.129   0.893   0   5 5.000D-02
SEP   0.129   0.893   0   1 5.000D-02
CIT   0.170   0.000   0   6 5.000D-02
UNL   0.129   0.893   0   1 5.000D-02
LFA   0.155   0.489   2   1 5.000D-03
ACY   0.143   0.000   0   3 5.000D-02
FES   0.129   0.893   0   1 5.000D-02
1PE   0.129   0.893   0   3 5.000D-02
BME   0.129   0.893   0   3 5.000D-02
EPE   0.160   0.000   0   4 5.000D-02
IMD   0.143   0.000   0   3 5.000D-02
CSO   0.129   0.893   0   1 5.000D-02
LHG   0.171   0.577   1   6 5.000D-03
SAH   0.129   0.893   0   1 5.000D-02
IPA   0.129   0.893   0   1 5.000D-02
LDA   0.170   0.000   0   6 5.000D-02
PLM   0.129   0.893   0   1 5.000D-02
MLI   0.129   0.893   0   1 5.000D-02
POV   0.129   0.893   0   2 5.000D-02
NDP   0.127   0.833   2   1 5.000D-02
SCN   0.128   0.876   1   2 5.000D-02
CME   0.142   0.577   0   2 5.000D-02
LMG   0.129   0.893   0   1 5.000D-02
PC1   0.144   0.546   1   3 5.000D-02
BOG   0.129   0.893   0   4 5.000D-02
AMP   0.128   0.876   1   1 5.000D-02
BCL   0.170   0.000   0   6 5.000D-02
Y01   0.129   0.893   0   4 5.000D-02
PTR   0.126   0.687   3   1 5.000D-02
PEE   0.128   0.876   1   2 5.000D-02
PCA   0.129   0.893   0   2 5.000D-02
MRD   0.129   0.893   0   2 5.000D-02
PCW   0.129   0.893   0   1 5.000D-02
ACE   0.127   0.833   2   1 5.000D-02
SAM   0.128   0.876   1   1 5.000D-02
EOH   0.128   0.876   1   1 5.000D-02
DGD   0.127   0.833   2   2 5.000D-02
GNP   0.129   0.893   0   1 5.000D-02
TLA   0.155   0.489   2   2 5.000D-02
UDP   0.126   0.687   3   1 5.000D-02
MYR   0.128   0.876   1   1 5.000D-02
P6G   0.129   0.893   0   1 5.000D-02
DMU   0.165   0.000   0   5 5.000D-02
GSH   0.128   0.876   1   1 5.000D-02
RET   0.129   0.893   0   1 5.000D-02
CAS   0.129   0.893   0   2 5.000D-02
PX4   0.128   0.876   1   1 5.000D-02
OCT   0.128   0.876   1   2 5.000D-02
BTB   0.128   0.876   1   1 5.000D-02
DIO   0.142   0.577   0   1 5.000D-02
GLC   0.129   0.893   0   1 5.000D-02
URE   0.127   0.833   2   1 5.000D-02
LI1   0.129   0.893   0   6 5.000D-02
D10   0.129   0.893   0   1 5.000D-02
HTG   0.126   0.687   3   1 5.000D-02
AZI   0.129   0.893   0   1 5.000D-02
SQD   0.171   0.577   1   6 5.000D-02
CAC   0.142   0.577   0   2 5.000D-02
BEN   0.127   0.833   2   2 5.000D-02
BNG   0.129   0.893   0   3 5.000D-02
BEF   0.128   0.876   1   1 5.000D-02
MOH   0.127   0.833   2   3 5.000D-02
OCS   0.129   0.893   0   1 5.000D-02
CRO   0.128   0.876   1   1 5.000D-02
PGO   0.129   0.893   0   1 5.000D-02
D12   0.129   0.893   0   2 5.000D-02
MC3   0.129   0.893   0   1 5.000D-02
CYC   0.170   0.000   0   6 5.000D-02
DTP   0.126   0.561   4   1 5.000D-02
MLA   0.128   0.876   1   1 5.000D-02
MPG   0.160   0.000   0   4 5.000D-02
78M   0.129   0.893   0   6 5.000D-02
PGW   0.129   0.893   0   1 5.000D-02
MLZ   0.129   0.893   0   1 5.000D-02
HEZ   0.142   0.577   0   1 5.000D-03
CSX   0.129   0.893   0   2 5.000D-02
TRP   0.129   0.893   0   1 5.000D-02
GAL   0.127   0.833   2   1 5.000D-02
MYS   0.142   0.577   0   1 5.000D-02
THP   0.128   0.876   1   1 5.000D-02
BU3   0.129   0.893   0   1 5.000D-02
CPS   0.128   0.876   1   1 5.000D-02
L2P   0.128   0.876   1   6 5.000D-02
C14   0.128   0.876   1   1 5.000D-02
LBN   0.129   0.893   0   2 5.000D-02
PEK   0.129   0.893   0   1 5.000D-02
NLE   0.129   0.893   0   1 5.000D-02
HED   0.126   0.687   3   1 5.000D-02
TGL   0.176   0.546   2   4 5.000D-02
HEX   0.129   0.893   0   1 5.000D-02
MET   0.142   0.577   0   1 5.000D-03
YCM   0.129   0.893   0   2 5.000D-02
LMU   0.144   0.546   1   1 5.000D-03
ASP   0.127   0.833   2   1 5.000D-02
XYP   0.126   0.687   3   1 5.000D-02
CMP   0.128   0.876   1   1 5.000D-02
OLB   0.129   0.893   0   1 5.000D-02
IOD   0.128   0.876   1   1 5.000D-02
GAI   0.128   0.876   1   1 5.000D-02
C2E   0.129   0.893   0   1 5.000D-02
BCN   0.129   0.893   0   1 5.000D-02
STE   0.127   0.833   2   1 5.000D-02
PGR   0.129   0.893   0   2 5.000D-02
PEF   0.129   0.893   0   1 5.000D-02
NDG   0.129   0.893   0   2 5.000D-02
PID   0.127   0.833   2   1 5.000D-02
BMA   0.127   0.833   2   1 5.000D-02
78N   0.129   0.893   0   1 5.000D-02
MLT   0.128   0.876   1   1 5.000D-02
3PH   0.129   0.893   0   1 5.000D-02
SOG   0.143   0.000   0   3 5.000D-02
CXS   0.128   0.876   1   1 5.000D-02
PE4   0.128   0.876   1   1 5.000D-02
FTR   0.128   0.876   1   1 5.000D-02
SIA   0.127   0.833   2   1 5.000D-02
R16   0.129   0.893   0   3 5.000D-02
MPO   0.127   0.833   2   1 5.000D-02
15P   0.144   0.546   1   1 5.000D-03
A3P   0.129   0.893   0   1 5.000D-02
BLA   0.144   0.546   1   3 5.000D-03
IPH   0.144   0.546   1   2 5.000D-02
TRD   0.128   0.876   1   4 5.000D-02
1PG   0.129   0.893   0   1 5.000D-02
XCP   0.128   0.876   2   6 5.000D-02
UTP   0.129   0.893   0   1 5.000D-02
PEB   0.129   0.893   0   1 5.000D-02
MTA   0.129   0.893   0   1 5.000D-02
2CV   0.128   0.876   1   1 5.000D-02
POL   0.128   0.876   1   1 5.000D-02
HC4   0.127   0.833   2   1 5.000D-02
DUP   0.129   0.893   0   1 5.000D-02
CAF   0.129   0.893   0   2 5.000D-02
TMP   0.127   0.833   2   1 5.000D-02
NRQ   0.129   0.893   0   2 5.000D-02
M3L   0.129   0.893   0   1 5.000D-02
CXM   0.128   0.876   1   1 5.000D-02
SAL   0.129   0.893   0   1 5.000D-02
SEY   0.128   0.876   1   1 5.000D-02
BO3   0.127   0.833   2   1 5.000D-02
MQ9   0.129   0.893   0   1 5.000D-02
5AD   0.129   0.893   0   1 5.000D-02
AP5   0.128   0.876   1   1 5.000D-02
PPI   0.126   0.687   3   1 5.000D-02
DXC   0.129   0.893   0   2 5.000D-02
RBF   0.129   0.893   0   1 5.000D-02
PIA   0.128   0.876   1   1 5.000D-02
SME   0.128   0.876   1   1 5.000D-02
CM5   0.129   0.893   0   1 5.000D-02
2HP   0.129   0.893   0   1 5.000D-02
AYE   0.128   0.876   1   2 5.000D-02
BFD   0.129   0.893   0   1 5.000D-02
UQ1   0.128   0.876   1   1 5.000D-02
2AN   0.129   0.893   0   1 5.000D-02
DU0   0.129   0.893   0   2 5.000D-02
ILE   0.127   0.833   2   1 5.000D-02
SNC   0.127   0.833   2   1 5.000D-02
NMN   0.128   0.876   1   1 5.000D-02
FAH   0.127   0.833   2   1 5.000D-02
SCY   0.144   0.546   1   1 5.000D-03
TRT   0.128   0.876   1   1 5.000D-02
GDU   0.126   0.687   3   1 5.000D-02
L3P   0.127   0.833   2   1 5.000D-02
QQ4   0.142   0.577   0   2 5.000D-02
BIL   0.128   0.876   2   6 5.000D-02
SLB   0.129   0.893   0   1 5.000D-02
PLL   0.127   0.833   2   1 5.000D-02
MTN   0.144   0.546   1   1 5.000D-02
BGL   0.142   0.577   0   1 5.000D-03
HSM   0.129   0.893   0   1 5.000D-02
DO3   0.128   0.876   1   1 5.000D-02
IPT   0.128   0.876   1   1 5.000D-02
CRF   0.126   0.687   3   1 5.000D-02
23Y   0.127   0.833   2   1 5.000D-02
ETA   0.128   0.876   1   1 5.000D-02
N2O   0.128   0.876   1   1 5.000D-02
FC6   0.128   0.876   1   2 5.000D-02
MGE   0.129   0.893   0   1 5.000D-02
QPT   0.128   0.876   1   1 5.000D-02
1N1   0.127   0.833   2   1 5.000D-02
CRT   0.142   0.577   0   1 5.000D-02
F6C   0.142   0.577   0   1 5.000D-03
KDO   0.128   0.876   1   1 5.000D-02
RAP   0.129   0.893   0   1 5.000D-02
ZEA   0.127   0.833   2   1 5.000D-02
AMZ   0.128   0.876   1   1 5.000D-02
JFN   0.127   0.833   2   1 5.000D-02
POG   0.128   0.876   1   1 5.000D-02
8OG   0.129   0.893   0   1 5.000D-02
6PE   0.126   0.561   4   1 5.000D-02
NH2   0.155   0.489   2   1 5.000D-03
SAR   0.128   0.876   1   1 5.000D-02
LSN   0.129   0.893   0   1 5.000D-02
DA8   0.126   0.687   3   1 5.000D-02
P34   0.127   0.833   2   1 5.000D-02
2T8   0.144   0.546   1   1 5.000D-03
BHE   0.126   0.687   3   1 5.000D-02
N2P   0.142   0.577   0   1 5.000D-03
LNR   0.129   0.893   0   1 5.000D-02
MNB   0.129   0.893   0   1 5.000D-02
8GT   0.128   0.876   1   1 5.000D-02
22B   0.129   0.893   0   1 5.000D-02
HDZ   0.129   0.893   0   1 5.000D-02
PUB   0.155   0.489   2   1 5.000D-03
PHI   0.127   0.833   2   1 5.000D-02
