# Supplementary material for: GlueFinder: A Data-Driven Framework for the Rational Discovery of Molecular Glues
Source: J Chem Inf Model. 2026 Mar 3;66(6):3368–82. doi: 10.1021/acs.jcim.5c03232 (PMC13014457; doi:10.1021/acs.jcim.5c03232)
Supplement: Supplementary file 2 [file ci5c03232_si_002.zip › SI/KRAS/summary/Q5T197-KRAS.summary]

  98
NAG   0.142   0.577   0   2 5.000D-02
PEG   0.165   0.000   0   5 5.000D-03
MPD   0.129   0.893   0   3 5.000D-02
BCR   0.142   0.577   0   1 5.000D-03
MLY   0.165   0.577   1   5 5.000D-02
OLC   0.160   0.000   0   4 5.000D-02
PG4   0.129   0.893   0   1 5.000D-02
PGE   0.129   0.893   0   1 5.000D-02
HEC   0.129   0.893   0   1 5.000D-02
3PE   0.155   0.489   2   1 5.000D-03
TRS   0.129   0.893   0   1 5.000D-02
MES   0.144   0.546   1   2 5.000D-02
CLR   0.129   0.893   0   1 5.000D-02
GDP   0.129   0.893   0   1 5.000D-02
OLA   0.129   0.893   0   1 5.000D-02
LMT   0.155   0.489   2   2 5.000D-03
SEP   0.129   0.893   0   1 5.000D-02
UNL   0.144   0.546   1   1 5.000D-03
LFA   0.129   0.893   0   1 5.000D-02
ACY   0.129   0.893   0   1 5.000D-02
1PE   0.129   0.893   0   1 5.000D-02
BME   0.129   0.893   0   1 5.000D-02
EPE   0.129   0.893   0   1 5.000D-02
IMD   0.128   0.876   1   1 5.000D-02
CSO   0.144   0.546   1   3 5.000D-02
LHG   0.144   0.546   1   2 5.000D-02
IPA   0.129   0.893   0   1 5.000D-02
LDA   0.143   0.000   0   3 5.000D-02
PLM   0.129   0.893   0   1 5.000D-02
MLI   0.129   0.893   0   1 5.000D-02
POV   0.129   0.893   0   3 5.000D-02
CME   0.129   0.893   0   1 5.000D-02
MAN   0.129   0.893   0   1 5.000D-02
LMG   0.144   0.546   1   1 5.000D-03
PC1   0.129   0.893   0   1 5.000D-02
BOG   0.129   0.893   0   1 5.000D-02
BCL   0.128   0.876   1   2 5.000D-02
Y01   0.129   0.893   0   1 5.000D-02
PTR   0.127   0.833   2   1 5.000D-02
MRD   0.128   0.876   1   1 5.000D-02
ACE   0.128   0.876   1   1 5.000D-02
COA   0.128   0.876   1   2 5.000D-02
CSD   0.129   0.893   0   1 5.000D-02
DMU   0.171   0.577   1   6 5.000D-02
RET   0.127   0.833   2   1 5.000D-02
CAS   0.128   0.876   1   1 5.000D-02
OCT   0.127   0.833   2   1 5.000D-02
PTY   0.142   0.577   0   1 5.000D-02
URE   0.128   0.876   1   1 5.000D-02
D10   0.155   0.489   2   1 5.000D-03
SQD   0.144   0.546   1   2 5.000D-02
CAC   0.127   0.833   2   1 5.000D-02
BNG   0.129   0.893   0   1 5.000D-02
MC3   0.127   0.833   2   1 5.000D-02
CYC   0.144   0.546   1   2 5.000D-03
MLA   0.128   0.876   1   1 5.000D-02
MPG   0.129   0.893   0   2 5.000D-02
MLZ   0.129   0.893   0   1 5.000D-02
HEZ   0.127   0.833   2   1 5.000D-02
CSX   0.128   0.876   1   1 5.000D-02
MYS   0.129   0.893   0   1 5.000D-02
DTT   0.128   0.876   1   2 5.000D-02
L2P   0.128   0.876   1   2 5.000D-02
LBN   0.127   0.833   2   1 5.000D-02
PG0   0.129   0.893   0   1 5.000D-02
MET   0.129   0.893   0   1 5.000D-02
YCM   0.129   0.893   0   1 5.000D-02
LMU   0.142   0.577   0   1 5.000D-03
OLB   0.128   0.876   1   2 5.000D-02
CUA   0.129   0.893   0   1 5.000D-02
AIB   0.128   0.876   1   6 5.000D-02
SOG   0.128   0.876   1   2 5.000D-02
15P   0.129   0.893   0   1 5.000D-02
BLA   0.127   0.833   2   1 5.000D-02
PEB   0.129   0.893   0   1 5.000D-02
PG6   0.129   0.893   0   2 5.000D-02
M3L   0.142   0.577   0   1 5.000D-03
SAL   0.129   0.893   0   1 5.000D-02
PAM   0.129   0.893   0   1 5.000D-02
DHT   0.129   0.893   0   1 5.000D-02
ORN   0.129   0.893   0   1 5.000D-02
DU0   0.128   0.876   1   1 5.000D-02
QQ4   0.129   0.893   0   2 5.000D-02
6V1   0.142   0.577   0   1 5.000D-02
MQ7   0.129   0.893   0   1 5.000D-02
MGT   0.129   0.893   0   1 5.000D-02
GPP   0.126   0.561   4   1 5.000D-02
EDT   0.128   0.876   1   1 5.000D-02
N2O   0.129   0.893   0   1 5.000D-02
4NC   0.128   0.876   1   1 5.000D-02
GBF   0.144   0.546   1   1 5.000D-03
CRT   0.126   0.687   3   1 5.000D-02
MRY   0.128   0.876   1   1 5.000D-02
LSN   0.128   0.876   1   1 5.000D-02
2T8   0.128   0.876   1   1 5.000D-02
DET   0.127   0.833   2   1 5.000D-02
22B   0.128   0.876   1   1 5.000D-02
PUB   0.155   0.489   2   1 5.000D-03
