# Supplementary material for: GlueFinder: A Data-Driven Framework for the Rational Discovery of Molecular Glues
Source: J Chem Inf Model. 2026 Mar 3;66(6):3368–82. doi: 10.1021/acs.jcim.5c03232 (PMC13014457; doi:10.1021/acs.jcim.5c03232)
Supplement: Supplementary file 2 [file ci5c03232_si_002.zip › SI/KRAS/summary/Q6VVB1-KRAS.summary]

  31
NAG   0.123   0.378   5   1 5.000D-02
PEG   0.129   0.893   0   1 5.000D-02
MPD   0.127   0.833   2   2 5.000D-02
MLY   0.127   0.833   2   2 5.000D-02
ATP   0.126   0.687   3   1 5.000D-02
PG4   0.129   0.893   0   1 5.000D-02
PGE   0.128   0.876   1   1 5.000D-02
GDP   0.126   0.687   3   1 5.000D-02
FMN   0.128   0.876   1   2 5.000D-02
UNL   0.126   0.687   3   1 5.000D-02
BME   0.129   0.893   0   3 5.000D-02
GTP   0.128   0.876   1   1 5.000D-02
CSO   0.128   0.876   1   1 5.000D-02
IPA   0.129   0.893   0   1 5.000D-02
MRD   0.128   0.876   1   1 5.000D-02
EOH   0.128   0.876   1   2 5.000D-02
GNP   0.254   0.421   5   2 5.000D-02
NHE   0.129   0.893   0   1 5.000D-02
MOH   0.129   0.893   0   1 5.000D-02
ARG   0.129   0.893   0   1 5.000D-02
C14   0.128   0.876   1   1 5.000D-02
HED   0.129   0.893   0   1 5.000D-02
LMU   0.129   0.893   0   1 5.000D-02
FUC   0.127   0.833   2   1 5.000D-02
C5P   0.126   0.687   3   1 5.000D-02
PG6   0.128   0.876   1   1 5.000D-02
SEY   0.129   0.893   0   1 5.000D-02
FUL   0.127   0.833   2   1 5.000D-02
BDF   0.129   0.893   0   1 5.000D-02
UN9   0.129   0.893   0   2 5.000D-02
40S   0.127   0.833   2   1 5.000D-02
