# Supplementary material for: GlueFinder: A Data-Driven Framework for the Rational Discovery of Molecular Glues
Source: J Chem Inf Model. 2026 Mar 3;66(6):3368–82. doi: 10.1021/acs.jcim.5c03232 (PMC13014457; doi:10.1021/acs.jcim.5c03232)
Supplement: Supplementary file 2 [file ci5c03232_si_002.zip › SI/KRAS/summary/Q9Y4X5-KRAS.summary]

  84
NAG   0.129   0.893   0   5 5.000D-02
PEG   0.129   0.893   0   6 5.000D-02
ADP   0.129   0.893   0   1 5.000D-02
MPD   0.129   0.893   0   5 5.000D-02
BCR   0.128   0.876   1   1 5.000D-02
MLY   0.144   0.546   1   1 5.000D-03
OLC   0.129   0.893   0   6 5.000D-02
PG4   0.144   0.546   1   2 5.000D-02
PGE   0.128   0.876   1   1 5.000D-02
3PE   0.142   0.577   0   1 5.000D-02
TRS   0.129   0.893   0   2 5.000D-02
MES   0.129   0.893   0   2 5.000D-02
CLR   0.129   0.893   0   2 5.000D-02
OLA   0.129   0.893   0   1 5.000D-02
FMN   0.127   0.833   2   1 5.000D-02
LMT   0.129   0.893   0   4 5.000D-02
SEP   0.127   0.833   2   2 5.000D-02
CIT   0.128   0.876   1   1 5.000D-02
LFA   0.128   0.876   1   1 5.000D-02
ACY   0.143   0.000   0   3 5.000D-02
FES   0.128   0.876   1   1 5.000D-02
1PE   0.129   0.893   0   1 5.000D-02
BME   0.129   0.893   0   1 5.000D-02
GTP   0.126   0.687   3   1 5.000D-02
IMD   0.129   0.893   0   1 5.000D-02
CSO   0.129   0.893   0   2 5.000D-02
LHG   0.128   0.876   1   1 5.000D-02
POV   0.128   0.876   1   1 5.000D-02
CME   0.129   0.893   0   1 5.000D-02
MAN   0.126   0.687   3   1 5.000D-02
C8E   0.127   0.833   2   1 5.000D-02
LMG   0.129   0.893   0   1 5.000D-02
PC1   0.129   0.893   0   2 5.000D-02
BCL   0.129   0.893   0   2 5.000D-02
Y01   0.129   0.893   0   2 5.000D-02
PCA   0.129   0.893   0   2 5.000D-02
MRD   0.128   0.876   1   1 5.000D-02
PCW   0.128   0.876   1   1 5.000D-02
ACE   0.144   0.546   1   1 5.000D-03
COA   0.128   0.876   1   1 5.000D-02
FLC   0.128   0.876   1   2 5.000D-02
P6G   0.129   0.893   0   1 5.000D-02
CSD   0.129   0.893   0   1 5.000D-02
DMU   0.129   0.893   0   1 5.000D-02
GSH   0.129   0.893   0   1 5.000D-02
CAS   0.129   0.893   0   1 5.000D-02
PX4   0.129   0.893   0   1 5.000D-02
DIO   0.129   0.893   0   1 5.000D-02
LI1   0.128   0.876   1   1 5.000D-02
D10   0.128   0.876   1   1 5.000D-02
AZI   0.129   0.893   0   1 5.000D-02
PGO   0.128   0.876   1   1 5.000D-02
CYC   0.129   0.893   0   1 5.000D-02
MPG   0.129   0.893   0   2 5.000D-02
78M   0.128   0.876   1   1 5.000D-02
TPP   0.127   0.833   2   1 5.000D-02
HEZ   0.129   0.893   0   1 5.000D-02
MYS   0.144   0.546   1   1 5.000D-03
DTT   0.128   0.876   1   1 5.000D-02
CSS   0.129   0.893   0   1 5.000D-02
LBN   0.129   0.893   0   1 5.000D-02
HED   0.128   0.876   1   2 5.000D-02
HEX   0.127   0.833   2   1 5.000D-02
DMF   0.129   0.893   0   1 5.000D-02
LMU   0.128   0.876   1   1 5.000D-02
OLB   0.128   0.876   1   1 5.000D-02
IOD   0.129   0.893   0   1 5.000D-02
ALY   0.129   0.893   0   1 5.000D-02
B3P   0.128   0.876   1   1 5.000D-02
MHO   0.127   0.833   2   1 5.000D-02
CYS   0.129   0.893   0   1 5.000D-02
3PH   0.129   0.893   0   1 5.000D-02
SOG   0.129   0.893   0   3 5.000D-02
PG6   0.142   0.577   0   1 5.000D-03
CAF   0.129   0.893   0   2 5.000D-02
PE3   0.126   0.687   3   1 5.000D-02
PE8   0.128   0.876   1   1 5.000D-02
ETE   0.127   0.833   2   1 5.000D-02
QQ4   0.128   0.876   1   1 5.000D-02
2GP   0.127   0.833   2   1 5.000D-02
GTX   0.129   0.893   0   1 5.000D-02
DHC   0.127   0.833   2   1 5.000D-02
22B   0.144   0.546   1   1 5.000D-03
PUB   0.128   0.876   1   1 5.000D-02
