# Supplementary material for: GlueFinder: A Data-Driven Framework for the Rational Discovery of Molecular Glues
Source: J Chem Inf Model. 2026 Mar 3;66(6):3368–82. doi: 10.1021/acs.jcim.5c03232 (PMC13014457; doi:10.1021/acs.jcim.5c03232)
Supplement: Supplementary file 2 [file ci5c03232_si_002.zip › SI/KRAS/summary/Q8N2H9-KRAS.summary]

  21
NAG   0.128   0.876   1   1 5.000D-02
MLY   0.128   0.876   1   2 5.000D-02
PG4   0.127   0.833   2   1 5.000D-02
PGE   0.126   0.687   3   2 5.000D-02
LMT   0.129   0.893   0   1 5.000D-02
CIT   0.126   0.687   3   1 5.000D-02
FES   0.127   0.833   2   2 5.000D-02
MAN   0.128   0.876   1   1 5.000D-02
EOH   0.129   0.893   0   1 5.000D-02
P6G   0.127   0.833   2   1 5.000D-02
CSD   0.126   0.687   3   1 5.000D-02
GLC   0.129   0.893   0   2 5.000D-02
D10   0.128   0.876   1   1 5.000D-02
CAC   0.128   0.876   1   1 5.000D-02
FUC   0.128   0.876   1   1 5.000D-02
CAF   0.127   0.833   2   1 5.000D-02
12P   0.127   0.833   2   2 5.000D-02
SNC   0.126   0.561   4   1 5.000D-02
CCS   0.126   0.687   3   1 5.000D-02
LDP   0.129   0.893   0   1 5.000D-02
HDZ   0.129   0.893   0   1 5.000D-02
