# Supplementary material for: GlueFinder: A Data-Driven Framework for the Rational Discovery of Molecular Glues
Source: J Chem Inf Model. 2026 Mar 3;66(6):3368–82. doi: 10.1021/acs.jcim.5c03232 (PMC13014457; doi:10.1021/acs.jcim.5c03232)
Supplement: Supplementary file 2 [file ci5c03232_si_002.zip › SI/KRAS/summary/Q9H0X6-KRAS.summary]

 100
NAG   0.171   0.577   1   6 5.000D-02
PEG   0.171   0.577   1   6 5.000D-02
ADP   0.128   0.876   1   1 5.000D-02
MPD   0.165   0.577   1   5 5.000D-02
MLY   0.170   0.000   0   6 5.000D-02
OLC   0.142   0.577   0   2 5.000D-02
PG4   0.129   0.893   0   3 5.000D-02
PGE   0.128   0.876   1   3 5.000D-02
HEC   0.129   0.893   0   6 5.000D-02
3PE   0.129   0.893   0   2 5.000D-02
TRS   0.128   0.876   1   3 5.000D-02
MES   0.129   0.893   0   3 5.000D-02
GDP   0.129   0.893   0   1 5.000D-02
CDL   0.129   0.893   0   2 5.000D-02
FMN   0.129   0.893   0   1 5.000D-02
LMT   0.128   0.876   1   3 5.000D-02
CIT   0.128   0.876   1   2 5.000D-02
UNL   0.128   0.876   1   1 5.000D-02
LFA   0.170   0.000   0   6 5.000D-02
ACY   0.128   0.876   1   1 5.000D-02
1PE   0.128   0.876   1   2 5.000D-02
BME   0.129   0.893   0   3 5.000D-02
EPE   0.129   0.893   0   1 5.000D-02
IMD   0.128   0.876   1   1 5.000D-02
CSO   0.143   0.000   0   3 5.000D-02
LHG   0.129   0.893   0   1 5.000D-02
LDA   0.127   0.833   2   1 5.000D-02
PLM   0.128   0.876   1   2 5.000D-02
MLI   0.129   0.893   0   1 5.000D-02
POV   0.129   0.893   0   1 5.000D-02
SCN   0.128   0.876   1   1 5.000D-02
CME   0.129   0.893   0   3 5.000D-02
C8E   0.129   0.893   0   1 5.000D-02
LMG   0.144   0.546   1   1 5.000D-02
PC1   0.144   0.546   1   1 5.000D-03
BOG   0.128   0.876   1   2 5.000D-02
AMP   0.128   0.876   1   1 5.000D-02
BCL   0.144   0.546   1   1 5.000D-03
MRD   0.144   0.546   1   2 5.000D-02
PCW   0.128   0.876   1   1 5.000D-02
ACE   0.129   0.893   0   1 5.000D-02
COA   0.129   0.893   0   1 5.000D-02
EOH   0.128   0.876   1   1 5.000D-02
GNP   0.126   0.561   4   1 5.000D-02
TLA   0.127   0.833   2   1 5.000D-02
MYR   0.128   0.876   1   1 5.000D-02
P6G   0.128   0.876   1   1 5.000D-02
GLY   0.127   0.833   2   1 5.000D-02
CSD   0.128   0.876   1   1 5.000D-02
BGC   0.129   0.893   0   4 5.000D-02
CAS   0.129   0.893   0   2 5.000D-02
PTY   0.144   0.546   1   2 5.000D-02
PGV   0.128   0.876   1   1 5.000D-02
URE   0.155   0.489   2   1 5.000D-03
SQD   0.129   0.893   0   3 5.000D-02
CAC   0.129   0.893   0   1 5.000D-02
BEN   0.129   0.893   0   1 5.000D-02
II0   0.142   0.577   0   1 5.000D-03
NHE   0.142   0.577   0   1 5.000D-03
PGO   0.142   0.577   0   2 5.000D-02
CYC   0.160   0.000   0   4 5.000D-02
78M   0.129   0.893   0   1 5.000D-02
MLZ   0.142   0.577   0   2 5.000D-02
HEZ   0.142   0.577   0   1 5.000D-03
MYS   0.128   0.876   1   1 5.000D-02
CSS   0.143   0.000   0   3 5.000D-02
C14   0.128   0.876   1   1 5.000D-02
MET   0.129   0.893   0   1 5.000D-02
YCM   0.144   0.546   1   3 5.000D-02
LMU   0.128   0.876   1   1 5.000D-02
ASP   0.128   0.876   1   1 5.000D-02
C2E   0.127   0.833   2   1 5.000D-02
2PE   0.128   0.876   1   1 5.000D-02
SOG   0.165   0.000   0   5 5.000D-02
FTR   0.129   0.893   0   1 5.000D-02
BLA   0.144   0.546   1   2 5.000D-02
PHE   0.129   0.893   0   2 5.000D-02
1PG   0.129   0.893   0   1 5.000D-02
XCP   0.128   0.876   2   6 5.000D-02
POL   0.128   0.876   1   1 5.000D-02
PSC   0.128   0.876   1   1 5.000D-02
CAF   0.129   0.893   0   1 5.000D-02
B3K   0.128   0.876   2   6 5.000D-02
SME   0.128   0.876   1   1 5.000D-02
CM5   0.129   0.893   0   1 5.000D-02
SPN   0.128   0.876   1   1 5.000D-02
TRT   0.129   0.893   0   1 5.000D-02
QQ4   0.128   0.876   1   1 5.000D-02
AV0   0.128   0.876   1   1 5.000D-02
IUM   0.128   0.876   1   1 5.000D-02
IYR   0.129   0.893   0   1 5.000D-02
HSM   0.128   0.876   1   1 5.000D-02
G3H   0.155   0.489   2   1 5.000D-03
LPP   0.129   0.893   0   1 5.000D-02
D2T   0.128   0.876   1   1 5.000D-02
TCE   0.128   0.876   1   1 5.000D-02
LSN   0.127   0.833   2   1 5.000D-02
JEF   0.129   0.893   0   1 5.000D-02
MNB   0.129   0.893   0   1 5.000D-02
DET   0.128   0.876   1   1 5.000D-02
