# Supplementary material for: GlueFinder: A Data-Driven Framework for the Rational Discovery of Molecular Glues
Source: J Chem Inf Model. 2026 Mar 3;66(6):3368–82. doi: 10.1021/acs.jcim.5c03232 (PMC13014457; doi:10.1021/acs.jcim.5c03232)
Supplement: Supplementary file 2 [file ci5c03232_si_002.zip › SI/KRAS/summary/Q96JP5-KRAS.summary]

  55
NAG   0.129   0.893   0   6 5.000D-02
PEG   0.129   0.893   0   1 5.000D-02
MPD   0.128   0.876   1   2 5.000D-02
MLY   0.129   0.893   0   1 5.000D-02
PG4   0.128   0.876   1   2 5.000D-02
PGE   0.128   0.876   1   1 5.000D-02
HEC   0.129   0.893   0   5 5.000D-02
3PE   0.128   0.876   1   1 5.000D-02
GDP   0.128   0.876   1   1 5.000D-02
OLA   0.128   0.561   4   2 5.000D-02
CIT   0.127   0.833   2   1 5.000D-02
LFA   0.129   0.893   0   1 5.000D-02
FES   0.127   0.833   2   1 5.000D-02
1PE   0.128   0.876   1   1 5.000D-02
BME   0.129   0.893   0   2 5.000D-02
GTP   0.128   0.876   1   1 5.000D-02
IMD   0.128   0.876   1   1 5.000D-02
CSO   0.129   0.893   0   2 5.000D-02
IPA   0.129   0.893   0   1 5.000D-02
LDA   0.128   0.876   1   1 5.000D-02
CME   0.128   0.876   1   1 5.000D-02
C8E   0.127   0.833   2   1 5.000D-02
LMG   0.155   0.489   2   1 5.000D-03
PC1   0.128   0.876   1   1 5.000D-02
Y01   0.129   0.893   0   1 5.000D-02
PCA   0.129   0.893   0   3 5.000D-02
DGD   0.129   0.893   0   1 5.000D-02
CSD   0.129   0.893   0   1 5.000D-02
BGC   0.128   0.876   1   1 5.000D-02
CAS   0.129   0.893   0   1 5.000D-02
SQD   0.144   0.546   1   1 5.000D-03
TPP   0.129   0.893   0   1 5.000D-02
MLZ   0.129   0.893   0   1 5.000D-02
MYS   0.127   0.833   2   1 5.000D-02
CUA   0.129   0.893   0   1 5.000D-02
PGR   0.127   0.833   2   1 5.000D-02
3PH   0.127   0.833   2   1 5.000D-02
PIO   0.128   0.876   1   1 5.000D-02
PE4   0.128   0.876   1   1 5.000D-02
FTR   0.127   0.833   2   1 5.000D-02
15P   0.128   0.876   1   1 5.000D-02
BLA   0.129   0.893   0   2 5.000D-02
IPH   0.128   0.876   1   2 5.000D-02
C5P   0.129   0.893   0   1 5.000D-02
XCP   0.129   0.893   0   1 5.000D-02
CAF   0.128   0.876   1   1 5.000D-02
B3K   0.129   0.893   0   2 5.000D-02
ASC   0.129   0.893   0   1 5.000D-02
TBR   0.129   0.893   0   1 5.000D-02
IYR   0.127   0.833   2   1 5.000D-02
CSU   0.128   0.876   1   1 5.000D-02
MNB   0.128   0.876   1   1 5.000D-02
8GT   0.128   0.876   1   1 5.000D-02
22B   0.128   0.876   1   1 5.000D-02
PHI   0.128   0.876   1   1 5.000D-02
