# Supplementary material for: GlueFinder: A Data-Driven Framework for the Rational Discovery of Molecular Glues
Source: J Chem Inf Model. 2026 Mar 3;66(6):3368–82. doi: 10.1021/acs.jcim.5c03232 (PMC13014457; doi:10.1021/acs.jcim.5c03232)
Supplement: Supplementary file 2 [file ci5c03232_si_002.zip › SI/KRAS/summary/Q86T96-KRAS.summary]

 138
NAG   0.165   0.577   1   5 5.000D-02
PEG   0.170   0.000   0   6 5.000D-02
ADP   0.129   0.893   0   1 5.000D-02
MPD   0.129   0.893   0   3 5.000D-02
BCR   0.160   0.577   1   4 5.000D-02
MLY   0.170   0.000   0   6 5.000D-02
ATP   0.128   0.876   1   1 5.000D-02
OLC   0.129   0.893   0   4 5.000D-02
PG4   0.129   0.893   0   3 5.000D-02
PGE   0.144   0.546   1   2 5.000D-02
HEC   0.129   0.893   0   1 5.000D-02
3PE   0.129   0.893   0   2 5.000D-02
TRS   0.144   0.546   1   1 5.000D-03
MES   0.128   0.876   1   2 5.000D-02
GDP   0.127   0.833   2   1 5.000D-02
NAP   0.128   0.876   1   1 5.000D-02
CDL   0.129   0.893   0   1 5.000D-02
LMT   0.128   0.876   1   1 5.000D-02
SEP   0.144   0.546   1   2 5.000D-03
CIT   0.128   0.876   1   2 5.000D-02
UNL   0.127   0.833   2   1 5.000D-02
LFA   0.144   0.546   1   1 5.000D-03
ACY   0.129   0.893   0   1 5.000D-02
1PE   0.129   0.893   0   2 5.000D-02
BME   0.129   0.893   0   1 5.000D-02
EPE   0.128   0.876   1   1 5.000D-02
IMD   0.129   0.893   0   1 5.000D-02
TPO   0.129   0.893   0   6 5.000D-02
CSO   0.160   0.000   0   4 5.000D-02
LHG   0.144   0.546   1   1 5.000D-03
LDA   0.144   0.546   1   2 5.000D-03
PLM   0.129   0.893   0   1 5.000D-02
MLI   0.127   0.833   2   1 5.000D-02
POV   0.129   0.893   0   5 5.000D-02
SCN   0.129   0.893   0   1 5.000D-02
CME   0.129   0.893   0   1 5.000D-02
C8E   0.129   0.893   0   1 5.000D-02
LMG   0.129   0.893   0   2 5.000D-02
PC1   0.155   0.489   2   2 5.000D-02
BOG   0.129   0.893   0   2 5.000D-02
BCL   0.142   0.577   0   2 5.000D-02
Y01   0.142   0.577   0   1 5.000D-02
PTR   0.128   0.876   1   2 5.000D-02
MRD   0.144   0.546   1   2 5.000D-02
PCW   0.155   0.489   2   2 5.000D-03
ACE   0.144   0.546   1   1 5.000D-03
COA   0.129   0.893   0   1 5.000D-02
SAM   0.129   0.893   0   1 5.000D-02
EOH   0.128   0.876   1   1 5.000D-02
DGD   0.129   0.893   0   2 5.000D-02
GNP   0.127   0.833   2   1 5.000D-02
TLA   0.144   0.546   1   1 5.000D-03
FLC   0.129   0.893   0   1 5.000D-02
P6G   0.128   0.876   1   1 5.000D-02
CSD   0.129   0.893   0   1 5.000D-02
DMU   0.142   0.577   0   2 5.000D-02
CAS   0.160   0.000   0   4 5.000D-02
PGV   0.129   0.893   0   2 5.000D-02
GLU   0.128   0.876   1   1 5.000D-02
URE   0.128   0.876   1   3 5.000D-02
CHD   0.129   0.893   0   1 5.000D-02
LI1   0.127   0.833   2   1 5.000D-02
D10   0.128   0.876   1   1 5.000D-02
SQD   0.129   0.893   0   2 5.000D-02
CAC   0.128   0.876   1   1 5.000D-02
AF3   0.127   0.833   2   1 5.000D-02
BNG   0.129   0.893   0   2 5.000D-02
MOH   0.129   0.893   0   1 5.000D-02
OCS   0.129   0.893   0   1 5.000D-02
D12   0.128   0.876   1   1 5.000D-02
MC3   0.144   0.546   1   1 5.000D-03
CYC   0.171   0.577   1   6 5.000D-02
U10   0.127   0.833   2   1 5.000D-02
MPG   0.155   0.489   2   1 5.000D-03
78M   0.142   0.577   0   1 5.000D-03
MLZ   0.129   0.893   0   3 5.000D-02
CSX   0.129   0.893   0   1 5.000D-02
MYS   0.142   0.577   0   1 5.000D-03
CSS   0.129   0.893   0   3 5.000D-02
PQN   0.129   0.893   0   1 5.000D-02
LBN   0.129   0.893   0   1 5.000D-02
PEK   0.129   0.893   0   4 5.000D-02
HEX   0.128   0.876   1   1 5.000D-02
PG0   0.155   0.489   2   1 5.000D-03
YCM   0.144   0.546   1   1 5.000D-03
DMF   0.128   0.876   1   1 5.000D-02
ASP   0.129   0.893   0   1 5.000D-02
IOD   0.128   0.876   1   2 5.000D-02
AJP   0.127   0.833   2   1 5.000D-02
PGR   0.128   0.876   1   2 5.000D-02
2MR   0.129   0.893   0   1 5.000D-02
NDG   0.128   0.876   1   1 5.000D-02
3PH   0.129   0.893   0   1 5.000D-02
SOG   0.129   0.893   0   2 5.000D-02
CXS   0.128   0.876   1   1 5.000D-02
PIO   0.129   0.893   0   1 5.000D-02
ALA   0.129   0.893   0   1 5.000D-02
B12   0.129   0.893   0   1 5.000D-02
PE4   0.127   0.833   2   1 5.000D-02
FTR   0.127   0.833   2   1 5.000D-02
AYA   0.128   0.876   1   1 5.000D-02
BLA   0.144   0.546   1   2 5.000D-02
XCP   0.129   0.893   0   6 5.000D-02
PEB   0.129   0.893   0   1 5.000D-02
CAF   0.129   0.893   0   1 5.000D-02
M3L   0.129   0.893   0   1 5.000D-02
TYD   0.129   0.893   0   2 5.000D-02
PGT   0.129   0.893   0   1 5.000D-02
B3K   0.128   0.876   1   2 5.000D-02
CM5   0.128   0.876   1   1 5.000D-02
NEP   0.129   0.893   0   1 5.000D-02
PDC   0.127   0.833   2   2 5.000D-02
TRT   0.128   0.876   1   2 5.000D-02
UIX   0.144   0.546   1   1 5.000D-03
QQ4   0.129   0.893   0   1 5.000D-02
AV0   0.128   0.876   1   1 5.000D-02
GTX   0.128   0.876   1   1 5.000D-02
IUM   0.128   0.876   1   1 5.000D-02
MTN   0.128   0.876   1   1 5.000D-02
G3H   0.129   0.893   0   1 5.000D-02
17F   0.155   0.489   2   1 5.000D-03
MGT   0.129   0.893   0   1 5.000D-02
P4C   0.129   0.893   0   1 5.000D-02
HBI   0.129   0.893   0   1 5.000D-02
AG2   0.129   0.893   0   1 5.000D-02
GBF   0.127   0.833   2   1 5.000D-02
CRT   0.128   0.876   1   1 5.000D-02
3CX   0.128   0.876   1   1 5.000D-02
SIW   0.144   0.546   1   1 5.000D-03
7MT   0.129   0.893   0   1 5.000D-02
2CO   0.128   0.876   1   1 5.000D-02
LSN   0.129   0.893   0   1 5.000D-02
4HY   0.128   0.876   1   1 5.000D-02
N2P   0.129   0.893   0   1 5.000D-02
PKZ   0.127   0.833   2   1 5.000D-02
CY1   0.128   0.876   1   1 5.000D-02
22B   0.127   0.833   2   1 5.000D-02
PUB   0.142   0.577   0   1 5.000D-03
