# Supplementary material for: GlueFinder: A Data-Driven Framework for the Rational Discovery of Molecular Glues
Source: J Chem Inf Model. 2026 Mar 3;66(6):3368–82. doi: 10.1021/acs.jcim.5c03232 (PMC13014457; doi:10.1021/acs.jcim.5c03232)
Supplement: Supplementary file 2 [file ci5c03232_si_002.zip › SI/KRAS/summary/Q13489-KRAS.summary]

  73
NAG   0.129   0.893   0   2 5.000D-02
PEG   0.129   0.893   0   1 5.000D-02
ADP   0.129   0.893   0   1 5.000D-02
MPD   0.129   0.893   0   2 5.000D-02
FAD   0.127   0.833   2   1 5.000D-02
MLY   0.171   0.421   3   1 5.000D-03
OLC   0.128   0.876   1   3 5.000D-02
PG4   0.127   0.833   2   1 5.000D-02
PGE   0.128   0.876   1   1 5.000D-02
HEC   0.129   0.893   0   2 5.000D-02
3PE   0.129   0.893   0   1 5.000D-02
TRS   0.127   0.833   2   2 5.000D-02
MES   0.128   0.876   1   1 5.000D-02
CLR   0.129   0.893   0   1 5.000D-02
OLA   0.127   0.833   2   1 5.000D-02
SEP   0.128   0.876   1   1 5.000D-02
LFA   0.129   0.893   0   6 5.000D-02
ACY   0.128   0.876   1   1 5.000D-02
1PE   0.129   0.893   0   2 5.000D-02
BME   0.128   0.876   1   1 5.000D-02
EPE   0.129   0.893   0   5 5.000D-02
CSO   0.142   0.577   0   1 5.000D-02
LHG   0.129   0.893   0   3 5.000D-02
IPA   0.128   0.876   1   1 5.000D-02
LDA   0.128   0.876   1   2 5.000D-02
PLM   0.129   0.893   0   1 5.000D-02
POV   0.129   0.893   0   1 5.000D-02
MAN   0.129   0.893   0   1 5.000D-02
PC1   0.128   0.876   1   1 5.000D-02
BOG   0.129   0.893   0   1 5.000D-02
FME   0.126   0.687   3   1 5.000D-02
MRD   0.129   0.893   0   2 5.000D-02
EOH   0.128   0.876   1   1 5.000D-02
BGC   0.127   0.833   2   1 5.000D-02
DMU   0.128   0.876   1   4 5.000D-02
PTY   0.128   0.876   1   2 5.000D-02
PGV   0.128   0.876   1   1 5.000D-02
GLC   0.127   0.833   2   1 5.000D-02
SQD   0.128   0.876   1   2 5.000D-02
CAC   0.128   0.876   1   1 5.000D-02
CRO   0.128   0.876   1   1 5.000D-02
PGO   0.127   0.833   2   1 5.000D-02
MC3   0.128   0.876   1   1 5.000D-02
CYC   0.129   0.893   0   3 5.000D-02
MLA   0.129   0.893   0   1 5.000D-02
6OU   0.127   0.833   2   1 5.000D-02
HYP   0.128   0.561   4   2 5.000D-02
DTT   0.129   0.893   0   1 5.000D-02
BU3   0.126   0.687   3   1 5.000D-02
SOG   0.129   0.893   0   2 5.000D-02
BLA   0.128   0.876   1   1 5.000D-02
PHE   0.127   0.833   2   1 5.000D-02
XCP   0.128   0.876   1   6 5.000D-02
DAL   0.127   0.833   2   1 5.000D-02
7PE   0.126   0.561   4   1 5.000D-02
WO4   0.128   0.876   1   1 5.000D-02
CPT   0.128   0.876   1   1 5.000D-02
B3K   0.128   0.876   1   6 5.000D-02
13P   0.129   0.893   0   1 5.000D-02
ETF   0.128   0.876   1   1 5.000D-02
2AN   0.126   0.687   3   1 5.000D-02
ETA   0.128   0.876   1   1 5.000D-02
AG2   0.127   0.833   2   1 5.000D-02
GBF   0.127   0.833   2   1 5.000D-02
QPT   0.128   0.876   1   4 5.000D-02
F6C   0.129   0.893   0   1 5.000D-02
7PR   0.128   0.561   4   2 5.000D-02
R78   0.127   0.833   2   1 5.000D-02
D16   0.128   0.876   1   1 5.000D-02
2T8   0.128   0.876   1   1 5.000D-02
MNB   0.127   0.833   2   1 5.000D-02
DET   0.129   0.893   0   1 5.000D-02
REO   0.127   0.833   2   1 5.000D-02
