# Supplementary material for: GlueFinder: A Data-Driven Framework for the Rational Discovery of Molecular Glues
Source: J Chem Inf Model. 2026 Mar 3;66(6):3368–82. doi: 10.1021/acs.jcim.5c03232 (PMC13014457; doi:10.1021/acs.jcim.5c03232)
Supplement: Supplementary file 2 [file ci5c03232_si_002.zip › SI/KRAS/summary/P35227-KRAS.summary]

 115
NAG   0.165   0.577   1   5 5.000D-02
PEG   0.171   0.577   1   6 5.000D-02
ADP   0.129   0.893   0   1 5.000D-02
MPD   0.129   0.893   0   6 5.000D-02
BCR   0.129   0.893   0   1 5.000D-02
MLY   0.160   0.000   0   4 5.000D-02
ATP   0.129   0.893   0   1 5.000D-02
OLC   0.160   0.000   0   4 5.000D-02
PG4   0.165   0.000   0   5 5.000D-02
PGE   0.129   0.893   0   6 5.000D-02
3PE   0.127   0.833   2   1 5.000D-02
TRS   0.129   0.893   0   1 5.000D-02
MES   0.171   0.577   1   6 5.000D-02
CLR   0.129   0.893   0   2 5.000D-02
GDP   0.129   0.893   0   1 5.000D-02
OLA   0.129   0.893   0   3 5.000D-02
FMN   0.128   0.876   1   1 5.000D-02
SEP   0.129   0.893   0   3 5.000D-02
CIT   0.128   0.876   1   1 5.000D-02
UNL   0.144   0.546   1   1 5.000D-03
LFA   0.129   0.893   0   1 5.000D-02
ACY   0.129   0.893   0   4 5.000D-02
1PE   0.129   0.893   0   1 5.000D-02
BME   0.129   0.893   0   2 5.000D-02
EPE   0.128   0.876   1   1 5.000D-02
IMD   0.129   0.893   0   1 5.000D-02
TPO   0.128   0.876   1   1 5.000D-02
CSO   0.144   0.546   1   2 5.000D-02
IPA   0.127   0.833   2   1 5.000D-02
LDA   0.129   0.893   0   2 5.000D-02
PLM   0.129   0.893   0   2 5.000D-02
SCN   0.128   0.876   1   2 5.000D-02
CME   0.127   0.833   2   1 5.000D-02
LMG   0.129   0.893   0   1 5.000D-02
PC1   0.128   0.876   1   5 5.000D-02
BOG   0.143   0.000   0   3 5.000D-02
BCL   0.129   0.893   0   2 5.000D-02
Y01   0.129   0.893   0   1 5.000D-02
PTR   0.126   0.561   4   1 5.000D-02
MRD   0.144   0.546   1   2 5.000D-03
PCW   0.129   0.893   0   1 5.000D-02
ACE   0.129   0.893   0   1 5.000D-02
EOH   0.129   0.893   0   1 5.000D-02
TLA   0.128   0.876   1   1 5.000D-02
FLC   0.144   0.546   1   1 5.000D-03
P6G   0.128   0.876   1   1 5.000D-02
CSD   0.129   0.893   0   1 5.000D-02
GSH   0.129   0.893   0   1 5.000D-02
CAS   0.129   0.893   0   1 5.000D-02
PX4   0.129   0.893   0   1 5.000D-02
OCT   0.129   0.893   0   1 5.000D-02
PGV   0.128   0.876   1   1 5.000D-02
BTB   0.142   0.577   0   1 5.000D-03
DIO   0.142   0.577   0   1 5.000D-03
GLC   0.128   0.876   1   3 5.000D-02
URE   0.129   0.893   0   1 5.000D-02
D10   0.129   0.893   0   1 5.000D-02
BEN   0.142   0.577   0   1 5.000D-02
BNG   0.129   0.893   0   3 5.000D-02
OCS   0.128   0.876   1   1 5.000D-02
CRO   0.129   0.893   0   1 5.000D-02
PGO   0.129   0.893   0   1 5.000D-02
D12   0.143   0.000   0   3 5.000D-02
CYC   0.144   0.546   1   1 5.000D-03
U10   0.129   0.893   0   1 5.000D-02
MPG   0.129   0.893   0   1 5.000D-02
78M   0.142   0.577   0   2 5.000D-02
CSX   0.129   0.893   0   1 5.000D-02
MYS   0.129   0.893   0   1 5.000D-02
DTT   0.128   0.876   1   1 5.000D-02
CSS   0.129   0.893   0   1 5.000D-02
PEK   0.129   0.893   0   1 5.000D-02
NLE   0.129   0.893   0   1 5.000D-02
HEX   0.229   0.421   5   1 5.000D-03
PG0   0.129   0.893   0   1 5.000D-02
YCM   0.128   0.876   1   2 5.000D-02
DMF   0.128   0.876   1   1 5.000D-02
TAR   0.129   0.893   0   1 5.000D-02
2PE   0.128   0.876   1   1 5.000D-02
PGR   0.129   0.893   0   1 5.000D-02
78N   0.129   0.893   0   2 5.000D-02
SOG   0.129   0.893   0   1 5.000D-02
MPO   0.127   0.833   2   1 5.000D-02
A3P   0.126   0.687   3   1 5.000D-02
BLA   0.128   0.876   1   1 5.000D-02
1PG   0.129   0.893   0   2 5.000D-02
XCP   0.129   0.893   0   1 5.000D-02
PE5   0.129   0.893   0   1 5.000D-02
PG6   0.171   0.421   3   1 5.000D-03
DAL   0.129   0.893   0   1 5.000D-02
B3K   0.129   0.893   0   2 5.000D-02
PIA   0.129   0.893   0   1 5.000D-02
CM5   0.127   0.833   2   1 5.000D-02
MMA   0.128   0.876   1   1 5.000D-02
ETF   0.229   0.421   5   1 5.000D-03
MBN   0.129   0.893   0   2 5.000D-02
EVB   0.127   0.833   2   3 5.000D-02
SCY   0.129   0.893   0   1 5.000D-02
MFU   0.126   0.687   3   1 5.000D-02
NIY   0.129   0.893   0   1 5.000D-02
CYZ   0.128   0.876   1   1 5.000D-02
BGL   0.144   0.546   1   1 5.000D-03
LDP   0.127   0.833   2   1 5.000D-02
XPE   0.129   0.893   0   1 5.000D-02
DTU   0.129   0.893   0   1 5.000D-02
MGT   0.129   0.893   0   1 5.000D-02
4IP   0.128   0.876   1   2 5.000D-02
GBF   0.142   0.577   0   1 5.000D-03
CRT   0.127   0.833   2   1 5.000D-02
ANN   0.126   0.561   4   1 5.000D-02
MEB   0.142   0.577   0   1 5.000D-02
HAI   0.129   0.893   0   1 5.000D-02
7V7   0.128   0.876   1   1 5.000D-02
MNB   0.127   0.833   2   1 5.000D-02
ZDC   0.128   0.876   1   2 5.000D-02
