# Supplementary material for: GlueFinder: A Data-Driven Framework for the Rational Discovery of Molecular Glues
Source: J Chem Inf Model. 2026 Mar 3;66(6):3368–82. doi: 10.1021/acs.jcim.5c03232 (PMC13014457; doi:10.1021/acs.jcim.5c03232)
Supplement: Supplementary file 2 [file ci5c03232_si_002.zip › SI/KRAS/summary/Q6ZTA4-KRAS.summary]

 120
NAG   0.129   0.893   0   3 5.000D-02
PEG   0.170   0.000   0   6 5.000D-02
ADP   0.128   0.876   1   1 5.000D-02
MPD   0.170   0.000   0   6 5.000D-02
BCR   0.129   0.893   0   1 5.000D-02
MLY   0.171   0.577   1   6 5.000D-02
OLC   0.187   0.546   2   6 5.000D-02
PG4   0.171   0.577   1   6 5.000D-02
PGE   0.129   0.893   0   1 5.000D-02
HEC   0.128   0.876   1   1 5.000D-02
3PE   0.129   0.893   0   4 5.000D-02
MES   0.129   0.893   0   1 5.000D-02
CLR   0.129   0.893   0   1 5.000D-02
CDL   0.128   0.876   1   1 5.000D-02
LMT   0.165   0.577   1   5 5.000D-02
SEP   0.128   0.876   1   1 5.000D-02
CIT   0.129   0.893   0   2 5.000D-02
UNL   0.128   0.876   1   1 5.000D-02
LFA   0.129   0.893   0   1 5.000D-02
ACY   0.142   0.577   0   2 5.000D-02
FES   0.129   0.893   0   1 5.000D-02
1PE   0.129   0.893   0   2 5.000D-02
BME   0.129   0.893   0   2 5.000D-02
EPE   0.129   0.893   0   1 5.000D-02
IMD   0.129   0.893   0   1 5.000D-02
CSO   0.155   0.489   2   1 5.000D-03
LHG   0.129   0.893   0   2 5.000D-02
IPA   0.128   0.876   1   1 5.000D-02
LDA   0.142   0.577   0   1 5.000D-02
ANP   0.129   0.893   0   1 5.000D-02
PLM   0.128   0.876   1   4 5.000D-02
POV   0.142   0.577   0   2 5.000D-02
SCN   0.128   0.876   1   1 5.000D-02
CME   0.129   0.893   0   2 5.000D-02
LMG   0.129   0.893   0   1 5.000D-02
PC1   0.155   0.489   2   1 5.000D-02
BCL   0.172   0.369   3   3 5.000D-02
Y01   0.143   0.000   0   3 5.000D-02
PEE   0.144   0.546   1   1 5.000D-03
MRD   0.144   0.546   1   1 5.000D-03
PCW   0.155   0.489   2   1 5.000D-03
ACE   0.142   0.577   0   2 5.000D-02
DGD   0.144   0.546   1   1 5.000D-03
FLC   0.128   0.876   1   1 5.000D-02
P6G   0.142   0.577   0   1 5.000D-03
DMU   0.191   0.421   4   1 5.000D-03
GSH   0.129   0.893   0   1 5.000D-02
CAS   0.155   0.489   2   1 5.000D-03
OCT   0.129   0.893   0   2 5.000D-02
PTY   0.129   0.893   0   1 5.000D-02
PGV   0.128   0.876   1   1 5.000D-02
URE   0.127   0.833   2   1 5.000D-02
LI1   0.128   0.876   1   6 5.000D-02
AZI   0.129   0.893   0   1 5.000D-02
SQD   0.170   0.000   0   6 5.000D-02
BNG   0.142   0.577   0   2 5.000D-02
MOH   0.128   0.876   1   2 5.000D-02
PGO   0.129   0.893   0   1 5.000D-02
D12   0.128   0.876   1   1 5.000D-02
MC3   0.160   0.577   1   4 5.000D-02
CYC   0.143   0.000   0   3 5.000D-02
MPG   0.129   0.893   0   2 5.000D-02
78M   0.129   0.893   0   1 5.000D-02
MLZ   0.128   0.876   1   1 5.000D-02
HEZ   0.129   0.893   0   1 5.000D-02
CSX   0.129   0.893   0   1 5.000D-02
TRP   0.128   0.876   1   1 5.000D-02
MYS   0.171   0.577   1   6 5.000D-02
DTT   0.144   0.546   1   1 5.000D-03
L2P   0.204   0.369   3   4 5.000D-03
C14   0.128   0.876   1   1 5.000D-02
LBN   0.126   0.687   3   1 5.000D-02
PEK   0.128   0.876   1   1 5.000D-02
PG0   0.129   0.893   0   1 5.000D-02
BEZ   0.129   0.893   0   1 5.000D-02
ASP   0.128   0.876   1   1 5.000D-02
OLB   0.129   0.893   0   1 5.000D-02
2PE   0.128   0.876   1   1 5.000D-02
ALY   0.128   0.876   1   1 5.000D-02
SO3   0.128   0.876   1   1 5.000D-02
78N   0.129   0.893   0   1 5.000D-02
SOG   0.129   0.893   0   1 5.000D-02
B12   0.127   0.833   2   1 5.000D-02
FTR   0.129   0.893   0   2 5.000D-02
R16   0.129   0.893   0   2 5.000D-02
MPO   0.128   0.876   1   1 5.000D-02
15P   0.129   0.893   0   1 5.000D-02
BLA   0.144   0.546   1   2 5.000D-03
GSP   0.129   0.893   0   1 5.000D-02
WVN   0.129   0.893   0   3 5.000D-02
1PG   0.129   0.893   0   1 5.000D-02
XCP   0.129   0.893   0   1 5.000D-02
PEB   0.144   0.546   1   2 5.000D-02
PE5   0.128   0.876   1   1 5.000D-02
PG6   0.128   0.876   1   1 5.000D-02
CAF   0.144   0.546   1   2 5.000D-02
M3L   0.128   0.876   1   1 5.000D-02
DGA   0.127   0.833   2   1 5.000D-02
SEY   0.142   0.577   0   1 5.000D-03
YOF   0.129   0.893   0   1 5.000D-02
PGT   0.129   0.893   0   1 5.000D-02
BO3   0.127   0.833   2   1 5.000D-02
O4B   0.129   0.893   0   1 5.000D-02
PE8   0.128   0.876   1   1 5.000D-02
B3K   0.129   0.893   0   2 5.000D-02
MOO   0.127   0.833   2   1 5.000D-02
NIY   0.128   0.876   1   1 5.000D-02
6V1   0.127   0.833   2   2 5.000D-02
MTN   0.128   0.876   1   1 5.000D-02
MGT   0.129   0.893   0   1 5.000D-02
EDT   0.142   0.577   0   1 5.000D-03
AG2   0.128   0.876   1   1 5.000D-02
GBF   0.142   0.577   0   1 5.000D-03
F6C   0.142   0.577   0   1 5.000D-03
CSU   0.128   0.876   1   1 5.000D-02
RHE   0.128   0.876   1   1 5.000D-02
MNB   0.129   0.893   0   1 5.000D-02
DET   0.128   0.876   1   1 5.000D-02
22B   0.129   0.893   0   1 5.000D-02
PUB   0.171   0.421   3   1 5.000D-03
