# Supplementary material for: GlueFinder: A Data-Driven Framework for the Rational Discovery of Molecular Glues
Source: J Chem Inf Model. 2026 Mar 3;66(6):3368–82. doi: 10.1021/acs.jcim.5c03232 (PMC13014457; doi:10.1021/acs.jcim.5c03232)
Supplement: Supplementary file 2 [file ci5c03232_si_002.zip › SI/KRAS/summary/Q8N3P4-KRAS.summary]

 100
NAG   0.129   0.893   0   3 5.000D-02
PEG   0.129   0.893   0   1 5.000D-02
ADP   0.129   0.893   0   1 5.000D-02
MPD   0.129   0.893   0   1 5.000D-02
MLY   0.129   0.893   0   1 5.000D-02
ATP   0.128   0.876   1   1 5.000D-02
PG4   0.144   0.546   1   2 5.000D-02
PGE   0.128   0.876   1   2 5.000D-02
HEC   0.127   0.833   2   1 5.000D-02
3PE   0.127   0.833   2   1 5.000D-02
TRS   0.129   0.893   0   1 5.000D-02
MES   0.128   0.876   1   6 5.000D-02
CLR   0.127   0.833   2   1 5.000D-02
GDP   0.129   0.893   0   1 5.000D-02
CDL   0.126   0.687   3   1 5.000D-02
FMN   0.126   0.561   4   1 5.000D-02
LMT   0.128   0.876   1   1 5.000D-02
SEP   0.127   0.833   2   1 5.000D-02
CIT   0.129   0.893   0   1 5.000D-02
UNL   0.128   0.876   1   1 5.000D-02
LFA   0.127   0.833   2   1 5.000D-02
ACY   0.128   0.876   1   1 5.000D-02
1PE   0.128   0.876   1   2 5.000D-02
BME   0.129   0.893   0   1 5.000D-02
GTP   0.126   0.687   3   1 5.000D-02
PLP   0.129   0.893   0   1 5.000D-02
EPE   0.129   0.893   0   1 5.000D-02
IMD   0.129   0.893   0   1 5.000D-02
CSO   0.129   0.893   0   1 5.000D-02
SAH   0.129   0.893   0   1 5.000D-02
IPA   0.127   0.833   2   1 5.000D-02
LDA   0.126   0.687   3   1 5.000D-02
PLM   0.129   0.893   0   1 5.000D-02
POV   0.128   0.876   1   1 5.000D-02
CME   0.128   0.876   1   1 5.000D-02
C8E   0.129   0.893   0   3 5.000D-02
LMG   0.128   0.876   1   1 5.000D-02
FME   0.129   0.893   0   1 5.000D-02
MRD   0.128   0.876   1   1 5.000D-02
ACE   0.129   0.893   0   1 5.000D-02
COA   0.127   0.833   2   1 5.000D-02
FLC   0.129   0.893   0   1 5.000D-02
AGS   0.128   0.876   1   1 5.000D-02
MYR   0.129   0.893   0   1 5.000D-02
BGC   0.129   0.893   0   6 5.000D-02
DMU   0.126   0.687   3   1 5.000D-02
GSH   0.128   0.876   1   1 5.000D-02
CAS   0.129   0.893   0   2 5.000D-02
BTB   0.127   0.833   2   1 5.000D-02
URE   0.129   0.893   0   1 5.000D-02
LI1   0.128   0.876   1   1 5.000D-02
BNG   0.127   0.833   2   1 5.000D-02
BEF   0.129   0.893   0   1 5.000D-02
BPH   0.129   0.893   0   1 5.000D-02
MC3   0.128   0.876   1   1 5.000D-02
CYC   0.128   0.876   1   2 5.000D-02
HEZ   0.126   0.687   3   1 5.000D-02
HYP   0.128   0.876   1   1 5.000D-02
TRP   0.129   0.893   0   2 5.000D-02
UMP   0.128   0.876   1   3 5.000D-02
CPS   0.128   0.876   1   1 5.000D-02
LBN   0.127   0.833   2   1 5.000D-02
PG0   0.126   0.687   3   1 5.000D-02
IOD   0.126   0.687   3   1 5.000D-02
2PE   0.128   0.876   1   1 5.000D-02
CTP   0.129   0.893   0   1 5.000D-02
STE   0.129   0.893   0   1 5.000D-02
PGR   0.128   0.876   1   1 5.000D-02
AIB   0.128   0.876   1   6 5.000D-02
SOG   0.128   0.876   1   2 5.000D-02
CXS   0.127   0.833   2   1 5.000D-02
PE4   0.129   0.893   0   1 5.000D-02
CR2   0.128   0.876   1   1 5.000D-02
SIA   0.129   0.893   0   1 5.000D-02
HIS   0.128   0.876   1   1 5.000D-02
APR   0.126   0.687   3   1 5.000D-02
POL   0.127   0.833   2   1 5.000D-02
HC4   0.127   0.833   2   1 5.000D-02
DUP   0.128   0.876   1   2 5.000D-02
CCN   0.128   0.876   1   1 5.000D-02
CAF   0.128   0.876   1   1 5.000D-02
NRQ   0.127   0.833   2   1 5.000D-02
SEY   0.128   0.876   1   1 5.000D-02
GLA   0.128   0.876   1   1 5.000D-02
SNN   0.127   0.833   2   1 5.000D-02
AKR   0.127   0.833   2   1 5.000D-02
TRQ   0.129   0.893   0   1 5.000D-02
QQ4   0.128   0.876   1   1 5.000D-02
IYR   0.126   0.687   3   1 5.000D-02
DTD   0.128   0.876   1   1 5.000D-02
S3P   0.128   0.876   1   4 5.000D-02
C15   0.128   0.876   1   1 5.000D-02
23Y   0.126   0.687   3   2 5.000D-02
DTV   0.129   0.893   0   1 5.000D-02
F43   0.129   0.893   0   1 5.000D-02
FC6   0.128   0.876   1   1 5.000D-02
GPJ   0.128   0.876   1   3 5.000D-02
OTY   0.129   0.893   0   1 5.000D-02
VX6   0.129   0.893   0   1 5.000D-02
SY9   0.129   0.893   0   1 5.000D-02
