# Supplementary material for: GlueFinder: A Data-Driven Framework for the Rational Discovery of Molecular Glues
Source: J Chem Inf Model. 2026 Mar 3;66(6):3368–82. doi: 10.1021/acs.jcim.5c03232 (PMC13014457; doi:10.1021/acs.jcim.5c03232)
Supplement: Supplementary file 2 [file ci5c03232_si_002.zip › SI/KRAS/summary/Q8ND25-KRAS.summary]

 109
NAG   0.170   0.000   0   6 5.000D-02
PEG   0.165   0.577   1   5 5.000D-02
ADP   0.128   0.876   1   1 5.000D-02
MPD   0.129   0.893   0   3 5.000D-02
BCR   0.129   0.893   0   1 5.000D-02
MLY   0.171   0.421   3   2 5.000D-03
ATP   0.129   0.893   0   2 5.000D-02
OLC   0.170   0.000   0   6 5.000D-02
PG4   0.129   0.893   0   2 5.000D-02
PGE   0.128   0.876   1   1 5.000D-02
HEC   0.128   0.876   1   1 5.000D-02
3PE   0.142   0.577   0   2 5.000D-02
TRS   0.128   0.876   1   1 5.000D-02
MES   0.128   0.876   1   2 5.000D-02
CLR   0.126   0.687   3   1 5.000D-02
NAP   0.128   0.876   1   1 5.000D-02
CDL   0.129   0.893   0   1 5.000D-02
OLA   0.128   0.876   1   1 5.000D-02
FMN   0.128   0.876   1   2 5.000D-02
LMT   0.129   0.893   0   2 5.000D-02
SEP   0.144   0.546   1   1 5.000D-03
CIT   0.129   0.893   0   5 5.000D-02
UNL   0.128   0.876   1   1 5.000D-02
LFA   0.171   0.577   1   6 5.000D-02
1PE   0.129   0.893   0   2 5.000D-02
BME   0.129   0.893   0   1 5.000D-02
EPE   0.127   0.833   2   1 5.000D-02
IMD   0.128   0.876   1   1 5.000D-02
CSO   0.142   0.577   0   2 5.000D-02
LHG   0.142   0.577   0   2 5.000D-02
IPA   0.128   0.876   1   1 5.000D-02
LDA   0.129   0.893   0   1 5.000D-02
PLM   0.128   0.876   1   1 5.000D-02
POV   0.129   0.893   0   4 5.000D-02
CHL   0.144   0.546   1   1 5.000D-03
SCN   0.129   0.893   0   1 5.000D-02
CME   0.144   0.546   1   1 5.000D-03
PC1   0.144   0.546   1   1 5.000D-03
BOG   0.171   0.421   3   1 5.000D-03
BCL   0.165   0.577   1   5 5.000D-03
Y01   0.129   0.893   0   1 5.000D-02
MRD   0.129   0.893   0   1 5.000D-02
ACE   0.129   0.893   0   2 5.000D-02
COA   0.129   0.893   0   1 5.000D-02
EOH   0.129   0.893   0   1 5.000D-02
TLA   0.142   0.577   0   1 5.000D-03
P6G   0.129   0.893   0   2 5.000D-02
CSD   0.129   0.893   0   1 5.000D-02
DMU   0.129   0.893   0   4 5.000D-02
CAS   0.129   0.893   0   3 5.000D-02
PTY   0.128   0.876   1   1 5.000D-02
PGV   0.129   0.893   0   1 5.000D-02
BTB   0.129   0.893   0   1 5.000D-02
LI1   0.129   0.893   0   6 5.000D-02
D10   0.128   0.876   1   2 5.000D-02
SQD   0.170   0.000   0   6 5.000D-02
CAC   0.129   0.893   0   1 5.000D-02
BNG   0.129   0.893   0   1 5.000D-02
NHE   0.129   0.893   0   1 5.000D-02
PGO   0.129   0.893   0   1 5.000D-02
MC3   0.127   0.833   2   1 5.000D-02
CYC   0.142   0.577   0   1 5.000D-02
U10   0.129   0.893   0   1 5.000D-02
MPG   0.129   0.893   0   2 5.000D-02
78M   0.155   0.489   2   1 5.000D-03
TPP   0.129   0.893   0   1 5.000D-02
MLZ   0.128   0.876   1   1 5.000D-02
TRP   0.127   0.833   2   1 5.000D-02
MYS   0.128   0.876   1   1 5.000D-02
BU3   0.128   0.876   1   1 5.000D-02
CSS   0.127   0.833   2   1 5.000D-02
CPS   0.128   0.876   1   1 5.000D-02
LBN   0.142   0.577   0   1 5.000D-02
NLE   0.142   0.577   0   1 5.000D-03
PG0   0.129   0.893   0   1 5.000D-02
YCM   0.129   0.893   0   2 5.000D-02
LMU   0.142   0.577   0   1 5.000D-03
ASP   0.128   0.876   1   1 5.000D-02
IOD   0.129   0.893   0   1 5.000D-02
BCN   0.129   0.893   0   1 5.000D-02
2MR   0.127   0.833   2   1 5.000D-02
PEF   0.128   0.876   1   1 5.000D-02
SO3   0.129   0.893   0   1 5.000D-02
SOG   0.129   0.893   0   2 5.000D-02
CXS   0.127   0.833   2   1 5.000D-02
PE4   0.126   0.687   3   1 5.000D-02
AYA   0.128   0.876   1   1 5.000D-02
R16   0.129   0.893   0   2 5.000D-02
BLA   0.128   0.876   1   1 5.000D-02
XCP   0.129   0.893   0   1 5.000D-02
PEB   0.126   0.687   3   1 5.000D-02
TMO   0.126   0.687   3   1 5.000D-02
CAF   0.129   0.893   0   2 5.000D-02
PE3   0.127   0.833   2   1 5.000D-02
CPT   0.127   0.833   2   1 5.000D-02
B3K   0.129   0.893   0   2 5.000D-02
SME   0.128   0.876   1   1 5.000D-02
ETF   0.128   0.876   1   1 5.000D-02
TRT   0.144   0.546   1   2 5.000D-02
CYZ   0.128   0.876   1   1 5.000D-02
IUM   0.129   0.893   0   1 5.000D-02
BGL   0.129   0.893   0   1 5.000D-02
XPE   0.128   0.876   1   1 5.000D-02
LSN   0.129   0.893   0   1 5.000D-02
MNB   0.126   0.687   3   1 5.000D-02
DET   0.128   0.876   1   1 5.000D-02
CY1   0.128   0.876   1   1 5.000D-02
22B   0.129   0.893   0   1 5.000D-02
PUB   0.142   0.577   0   1 5.000D-03
