# Supplementary material for: GlueFinder: A Data-Driven Framework for the Rational Discovery of Molecular Glues
Source: J Chem Inf Model. 2026 Mar 3;66(6):3368–82. doi: 10.1021/acs.jcim.5c03232 (PMC13014457; doi:10.1021/acs.jcim.5c03232)
Supplement: Supplementary file 2 [file ci5c03232_si_002.zip › SI/KRAS/summary/Q96PU4-KRAS.summary]

  48
NAG   0.129   0.893   0   3 5.000D-02
PEG   0.129   0.893   0   2 5.000D-02
ADP   0.128   0.876   1   1 5.000D-02
MPD   0.129   0.893   0   1 5.000D-02
MLY   0.129   0.893   0   2 5.000D-02
ATP   0.128   0.876   1   1 5.000D-02
PGE   0.129   0.893   0   2 5.000D-02
HEC   0.128   0.876   1   1 5.000D-02
MES   0.128   0.876   1   6 5.000D-02
SEP   0.127   0.833   2   1 5.000D-02
CIT   0.128   0.876   1   1 5.000D-02
1PE   0.126   0.687   3   1 5.000D-02
EPE   0.129   0.893   0   1 5.000D-02
IMD   0.129   0.893   0   1 5.000D-02
TPO   0.129   0.893   0   1 5.000D-02
CSO   0.129   0.893   0   1 5.000D-02
SAH   0.129   0.893   0   1 5.000D-02
IPA   0.129   0.893   0   1 5.000D-02
LDA   0.129   0.893   0   1 5.000D-02
MLI   0.128   0.876   1   1 5.000D-02
SCN   0.129   0.893   0   1 5.000D-02
MAN   0.128   0.876   1   1 5.000D-02
PC1   0.129   0.893   0   1 5.000D-02
PCW   0.127   0.833   2   1 5.000D-02
EOH   0.128   0.876   1   2 5.000D-02
P6G   0.128   0.876   1   1 5.000D-02
BTB   0.129   0.893   0   1 5.000D-02
DIO   0.128   0.876   1   1 5.000D-02
BNG   0.129   0.893   0   1 5.000D-02
MOH   0.129   0.893   0   2 5.000D-02
CRO   0.128   0.876   1   1 5.000D-02
MLA   0.127   0.833   2   1 5.000D-02
ARG   0.128   0.876   1   1 5.000D-02
PYR   0.129   0.893   0   2 5.000D-02
DTT   0.128   0.876   1   1 5.000D-02
PGR   0.128   0.876   1   5 5.000D-02
R16   0.129   0.893   0   1 5.000D-02
TMO   0.129   0.893   0   1 5.000D-02
HC4   0.127   0.833   2   2 5.000D-02
7PE   0.128   0.876   1   1 5.000D-02
CXM   0.128   0.876   1   1 5.000D-02
2BA   0.128   0.876   1   1 5.000D-02
BGL   0.127   0.833   2   1 5.000D-02
T7X   0.127   0.833   2   1 5.000D-02
DTU   0.129   0.893   0   1 5.000D-02
ACA   0.128   0.876   1   1 5.000D-02
F6R   0.128   0.876   1   1 5.000D-02
SFU   0.129   0.893   0   1 5.000D-02
