# Supplementary material for: GlueFinder: A Data-Driven Framework for the Rational Discovery of Molecular Glues
Source: J Chem Inf Model. 2026 Mar 3;66(6):3368–82. doi: 10.1021/acs.jcim.5c03232 (PMC13014457; doi:10.1021/acs.jcim.5c03232)
Supplement: Supplementary file 2 [file ci5c03232_si_002.zip › SI/KRAS/summary/Q8N8N0-KRAS.summary]

  16
ATP   0.126   0.561   4   1 5.000D-02
OLC   0.129   0.893   0   1 5.000D-02
3PE   0.127   0.833   2   1 5.000D-02
GDP   0.594   0.421   6   6 5.000D-02
GTP   0.226   0.112   6   4 5.000D-02
LDA   0.129   0.893   0   1 5.000D-02
BCL   0.128   0.876   1   1 5.000D-02
GNP   0.281   0.112   6   6 5.000D-02
DMU   0.144   0.546   1   3 5.000D-02
CAS   0.127   0.833   2   1 5.000D-02
BEF   0.125   0.112   6   1 5.000D-02
MPG   0.126   0.687   3   1 5.000D-02
MYS   0.155   0.489   2   1 5.000D-03
GSP   0.125   0.112   6   1 5.000D-02
GCP   0.149   0.112   6   3 5.000D-02
DET   0.144   0.546   1   1 5.000D-03
