# Supplementary material for: GlueFinder: A Data-Driven Framework for the Rational Discovery of Molecular Glues
Source: J Chem Inf Model. 2026 Mar 3;66(6):3368–82. doi: 10.1021/acs.jcim.5c03232 (PMC13014457; doi:10.1021/acs.jcim.5c03232)
Supplement: Supplementary file 2 [file ci5c03232_si_002.zip › SI/KRAS/summary/Q6ZNB6-KRAS.summary]

  88
NAG   0.129   0.893   0   1 5.000D-02
PEG   0.129   0.893   0   4 5.000D-02
ADP   0.127   0.833   2   1 5.000D-02
MPD   0.129   0.893   0   4 5.000D-02
MLY   0.129   0.893   0   1 5.000D-02
ATP   0.127   0.833   2   2 5.000D-02
PG4   0.129   0.893   0   1 5.000D-02
PGE   0.129   0.893   0   2 5.000D-02
HEC   0.127   0.833   2   2 5.000D-02
TRS   0.126   0.687   3   1 5.000D-02
MES   0.128   0.876   1   1 5.000D-02
GDP   0.129   0.893   0   1 5.000D-02
OLA   0.129   0.893   0   1 5.000D-02
FMN   0.129   0.893   0   1 5.000D-02
SEP   0.128   0.876   1   1 5.000D-02
CIT   0.129   0.893   0   1 5.000D-02
UNL   0.126   0.687   3   1 5.000D-02
ACY   0.129   0.893   0   2 5.000D-02
FES   0.127   0.833   2   2 5.000D-02
1PE   0.129   0.893   0   2 5.000D-02
PLP   0.129   0.893   0   1 5.000D-02
EPE   0.129   0.893   0   1 5.000D-02
TPO   0.127   0.833   2   1 5.000D-02
CSO   0.129   0.893   0   3 5.000D-02
IPA   0.129   0.893   0   1 5.000D-02
PLM   0.128   0.876   1   2 5.000D-02
POV   0.129   0.893   0   1 5.000D-02
SCN   0.129   0.893   0   1 5.000D-02
CME   0.129   0.893   0   3 5.000D-02
MAN   0.129   0.893   0   1 5.000D-02
BOG   0.128   0.876   1   3 5.000D-02
FME   0.128   0.876   1   1 5.000D-02
KCX   0.128   0.876   1   1 5.000D-02
COA   0.129   0.893   0   1 5.000D-02
EOH   0.128   0.876   1   1 5.000D-02
FLC   0.129   0.893   0   1 5.000D-02
MYR   0.126   0.561   4   1 5.000D-02
P6G   0.126   0.687   3   1 5.000D-02
GLY   0.129   0.893   0   1 5.000D-02
BGC   0.128   0.876   1   1 5.000D-02
RET   0.129   0.893   0   6 5.000D-02
CAS   0.128   0.876   1   2 5.000D-02
PX4   0.128   0.876   1   1 5.000D-02
BTB   0.127   0.833   2   2 5.000D-02
URE   0.128   0.876   1   1 5.000D-02
CHD   0.127   0.833   2   1 5.000D-02
BEF   0.128   0.876   1   1 5.000D-02
CRO   0.129   0.893   0   1 5.000D-02
CYC   0.129   0.893   0   1 5.000D-02
MLA   0.128   0.876   1   1 5.000D-02
MLZ   0.128   0.876   1   1 5.000D-02
HEZ   0.129   0.893   0   1 5.000D-02
CSX   0.128   0.876   1   1 5.000D-02
ADN   0.127   0.833   2   1 5.000D-02
DTT   0.129   0.893   0   1 5.000D-02
PEK   0.128   0.876   1   1 5.000D-02
NLE   0.129   0.893   0   2 5.000D-02
HED   0.127   0.833   2   1 5.000D-02
TTP   0.128   0.876   1   1 5.000D-02
FUC   0.127   0.833   2   1 5.000D-02
CXS   0.127   0.833   2   1 5.000D-02
ALA   0.129   0.893   0   1 5.000D-02
FTR   0.127   0.833   2   1 5.000D-02
CR2   0.128   0.876   1   1 5.000D-02
15P   0.129   0.893   0   1 5.000D-02
IPH   0.128   0.876   1   1 5.000D-02
PHE   0.129   0.893   0   2 5.000D-02
STU   0.129   0.893   0   1 5.000D-02
CCN   0.129   0.893   0   1 5.000D-02
LMR   0.129   0.893   0   1 5.000D-02
VAL   0.129   0.893   0   1 5.000D-02
CXM   0.128   0.876   1   1 5.000D-02
YOF   0.129   0.893   0   1 5.000D-02
FUL   0.127   0.833   2   1 5.000D-02
PIA   0.128   0.876   1   2 5.000D-02
MMA   0.127   0.833   2   1 5.000D-02
2HP   0.129   0.893   0   1 5.000D-02
DKA   0.128   0.876   1   1 5.000D-02
QQ4   0.128   0.876   1   2 5.000D-02
MFU   0.126   0.687   3   1 5.000D-02
GTX   0.129   0.893   0   1 5.000D-02
RAP   0.129   0.893   0   1 5.000D-02
R78   0.127   0.833   2   2 5.000D-02
HXA   0.128   0.876   1   1 5.000D-02
2T8   0.127   0.833   2   2 5.000D-02
7V7   0.127   0.833   2   1 5.000D-02
AOV   0.129   0.893   0   1 5.000D-02
HDZ   0.129   0.893   0   1 5.000D-02
