# Supplementary material for: GlueFinder: A Data-Driven Framework for the Rational Discovery of Molecular Glues
Source: J Chem Inf Model. 2026 Mar 3;66(6):3368–82. doi: 10.1021/acs.jcim.5c03232 (PMC13014457; doi:10.1021/acs.jcim.5c03232)
Supplement: Supplementary file 2 [file ci5c03232_si_002.zip › SI/KRAS/summary/Q96A61-KRAS.summary]

 233
NAG   0.170   0.000   0   6 5.000D-02
PEG   0.187   0.546   2   6 5.000D-02
ADP   0.191   0.421   4   1 5.000D-03
MPD   0.170   0.000   0   6 5.000D-02
BCR   0.142   0.577   0   2 5.000D-02
MLY   0.285   0.421   4   6 5.000D-03
ATP   0.129   0.893   0   1 5.000D-02
OLC   0.129   0.893   0   5 5.000D-02
PG4   0.129   0.893   0   6 5.000D-02
PGE   0.155   0.489   2   3 5.000D-02
HEC   0.129   0.893   0   1 5.000D-02
3PE   0.129   0.893   0   6 5.000D-02
TRS   0.171   0.577   1   6 5.000D-02
MES   0.204   0.369   3   4 5.000D-02
CLR   0.129   0.893   0   3 5.000D-02
GDP   0.144   0.546   1   3 5.000D-02
NAP   0.128   0.876   1   1 5.000D-02
CDL   0.129   0.893   0   5 5.000D-02
OLA   0.129   0.893   0   3 5.000D-02
FMN   0.128   0.876   1   3 5.000D-02
LMT   0.129   0.893   0   1 5.000D-02
SEP   0.142   0.577   0   2 5.000D-02
CIT   0.144   0.546   1   2 5.000D-02
UNL   0.128   0.876   1   1 5.000D-02
LFA   0.129   0.893   0   3 5.000D-02
ACY   0.155   0.489   2   1 5.000D-02
FES   0.144   0.546   1   3 5.000D-02
1PE   0.144   0.546   1   3 5.000D-02
BME   0.129   0.893   0   5 5.000D-02
GTP   0.129   0.893   0   3 5.000D-02
EPE   0.155   0.489   2   1 5.000D-02
IMD   0.144   0.546   1   2 5.000D-02
CSO   0.155   0.489   2   1 5.000D-02
SAH   0.129   0.893   0   1 5.000D-02
IPA   0.155   0.489   2   3 5.000D-02
LDA   0.129   0.893   0   1 5.000D-02
PLM   0.129   0.893   0   1 5.000D-02
MLI   0.129   0.893   0   1 5.000D-02
POV   0.129   0.893   0   1 5.000D-02
SCN   0.129   0.893   0   1 5.000D-02
CME   0.129   0.893   0   5 5.000D-02
MAN   0.129   0.893   0   1 5.000D-02
C8E   0.129   0.893   0   3 5.000D-02
LMG   0.165   0.000   0   5 5.000D-02
PC1   0.129   0.893   0   3 5.000D-02
BOG   0.171   0.421   3   2 5.000D-02
BCL   0.129   0.893   0   4 5.000D-02
Y01   0.142   0.577   0   2 5.000D-02
PTR   0.129   0.893   0   2 5.000D-02
PCA   0.129   0.893   0   2 5.000D-02
MRD   0.155   0.489   2   2 5.000D-02
ACE   0.129   0.893   0   1 5.000D-02
KCX   0.128   0.876   1   1 5.000D-02
COA   0.127   0.833   2   2 5.000D-02
EOH   0.129   0.893   0   1 5.000D-02
DGD   0.144   0.546   1   1 5.000D-03
TLA   0.128   0.876   1   1 5.000D-02
FLC   0.129   0.893   0   2 5.000D-02
MYR   0.128   0.876   1   1 5.000D-02
P6G   0.126   0.687   3   1 5.000D-02
GLY   0.142   0.577   0   1 5.000D-02
CSD   0.129   0.893   0   1 5.000D-02
BGC   0.127   0.833   2   1 5.000D-02
DMU   0.129   0.893   0   6 5.000D-02
CAS   0.142   0.577   0   2 5.000D-02
ACP   0.129   0.893   0   1 5.000D-02
PX4   0.128   0.876   1   1 5.000D-02
PGV   0.128   0.876   1   2 5.000D-02
BTB   0.129   0.893   0   2 5.000D-02
DIO   0.129   0.893   0   1 5.000D-02
GLC   0.128   0.876   1   2 5.000D-02
URE   0.129   0.893   0   1 5.000D-02
LI1   0.153   0.317   4   6 5.000D-02
AKG   0.142   0.577   0   1 5.000D-03
SQD   0.129   0.893   0   2 5.000D-02
CAC   0.129   0.893   0   1 5.000D-02
BEN   0.128   0.876   1   1 5.000D-02
BNG   0.129   0.893   0   3 5.000D-02
NHE   0.128   0.876   1   1 5.000D-02
OCS   0.129   0.893   0   1 5.000D-02
CRO   0.129   0.893   0   1 5.000D-02
PGO   0.155   0.489   2   1 5.000D-02
SIN   0.129   0.893   0   2 5.000D-02
POP   0.129   0.893   0   2 5.000D-02
D12   0.127   0.833   2   1 5.000D-02
MC3   0.126   0.687   3   1 5.000D-02
CYC   0.170   0.000   0   6 5.000D-02
MLA   0.127   0.833   2   1 5.000D-02
MPG   0.129   0.893   0   2 5.000D-02
78M   0.144   0.546   1   1 5.000D-03
MLZ   0.284   0.421   4   5 5.000D-03
HEZ   0.129   0.893   0   1 5.000D-02
ARG   0.127   0.833   2   1 5.000D-02
CSX   0.128   0.876   1   1 5.000D-02
PYR   0.126   0.687   3   1 5.000D-02
TRP   0.129   0.893   0   1 5.000D-02
PRO   0.129   0.893   0   1 5.000D-02
MYS   0.142   0.577   0   1 5.000D-02
DTT   0.129   0.893   0   1 5.000D-02
BU3   0.129   0.893   0   1 5.000D-02
CSS   0.129   0.893   0   1 5.000D-02
CPS   0.129   0.893   0   1 5.000D-02
L2P   0.129   0.893   0   6 5.000D-02
PL9   0.129   0.893   0   1 5.000D-02
NLE   0.129   0.893   0   1 5.000D-02
HED   0.128   0.876   1   2 5.000D-02
HEX   0.126   0.687   3   1 5.000D-02
YCM   0.128   0.876   1   3 5.000D-02
ABA   0.128   0.876   1   1 5.000D-02
DMF   0.128   0.876   1   3 5.000D-02
IMP   0.129   0.893   0   1 5.000D-02
BEZ   0.129   0.893   0   1 5.000D-02
FUC   0.129   0.893   0   1 5.000D-02
OLB   0.129   0.893   0   1 5.000D-02
GAI   0.129   0.893   0   1 5.000D-02
TAR   0.143   0.000   0   3 5.000D-02
C2E   0.128   0.876   1   1 5.000D-02
BCN   0.129   0.893   0   1 5.000D-02
AJP   0.127   0.833   2   1 5.000D-02
ALY   0.128   0.876   1   1 5.000D-02
PGR   0.129   0.893   0   1 5.000D-02
NDG   0.128   0.876   1   1 5.000D-02
CYS   0.126   0.687   3   1 5.000D-02
SO3   0.129   0.893   0   1 5.000D-02
AIB   0.128   0.876   1   6 5.000D-02
SOG   0.129   0.893   0   2 5.000D-02
BU1   0.127   0.833   2   1 5.000D-02
CXS   0.127   0.833   2   1 5.000D-02
LEU   0.127   0.833   2   1 5.000D-02
PE4   0.129   0.893   0   2 5.000D-02
FTR   0.142   0.577   0   1 5.000D-02
FBP   0.128   0.876   1   1 5.000D-02
MPO   0.128   0.876   1   1 5.000D-02
A2G   0.128   0.876   1   1 5.000D-02
15P   0.128   0.876   1   1 5.000D-02
BLA   0.143   0.000   0   3 5.000D-02
IPH   0.126   0.687   3   1 5.000D-02
HIS   0.127   0.833   2   1 5.000D-02
WVN   0.142   0.577   0   1 5.000D-03
TRD   0.129   0.893   0   6 5.000D-02
DPO   0.128   0.876   1   1 5.000D-02
PHE   0.128   0.876   1   1 5.000D-02
XCP   0.128   0.876   1   6 5.000D-02
PEB   0.129   0.893   0   1 5.000D-02
TYR   0.128   0.876   1   1 5.000D-02
DAO   0.128   0.876   1   2 5.000D-02
LMR   0.128   0.876   1   1 5.000D-02
VAL   0.128   0.876   1   1 5.000D-02
CAF   0.129   0.893   0   1 5.000D-02
DAL   0.127   0.833   2   1 5.000D-02
NRQ   0.127   0.833   2   1 5.000D-02
12P   0.128   0.876   1   1 5.000D-02
CXM   0.129   0.893   0   1 5.000D-02
SEY   0.128   0.876   1   1 5.000D-02
NCA   0.128   0.876   1   1 5.000D-02
PGT   0.129   0.893   0   1 5.000D-02
8K6   0.128   0.876   1   1 5.000D-02
MQ9   0.129   0.893   0   1 5.000D-02
LPE   0.129   0.893   0   1 5.000D-02
PAM   0.129   0.893   0   1 5.000D-02
PPI   0.127   0.833   2   1 5.000D-02
O4B   0.128   0.876   1   1 5.000D-02
B3K   0.126   0.687   3   6 5.000D-02
PIA   0.129   0.893   0   2 5.000D-02
URA   0.129   0.893   0   1 5.000D-02
SME   0.128   0.876   1   1 5.000D-02
DHT   0.127   0.833   2   5 5.000D-02
BMP   0.127   0.833   2   1 5.000D-02
DKA   0.171   0.421   3   1 5.000D-03
EST   0.129   0.893   0   1 5.000D-02
ETF   0.128   0.876   1   1 5.000D-02
4WI   0.128   0.876   1   1 5.000D-02
ORN   0.142   0.577   0   1 5.000D-03
2AN   0.128   0.876   1   1 5.000D-02
EVB   0.127   0.833   2   1 5.000D-02
P4G   0.128   0.876   1   1 5.000D-02
DU0   0.128   0.876   1   1 5.000D-02
GUN   0.128   0.876   1   1 5.000D-02
TRQ   0.127   0.833   2   1 5.000D-02
THR   0.127   0.833   2   1 5.000D-02
UPL   0.128   0.876   1   1 5.000D-02
L3P   0.128   0.876   1   1 5.000D-02
QQ4   0.128   0.876   1   1 5.000D-02
MFU   0.126   0.561   4   1 5.000D-02
GTX   0.127   0.833   2   1 5.000D-02
NIY   0.129   0.893   0   2 5.000D-02
DIF   0.129   0.893   0   1 5.000D-02
6V1   0.129   0.893   0   2 5.000D-02
I3P   0.129   0.893   0   1 5.000D-02
IYR   0.129   0.893   0   1 5.000D-02
MTN   0.129   0.893   0   1 5.000D-02
BGL   0.144   0.546   1   1 5.000D-03
DTD   0.128   0.876   1   1 5.000D-02
FER   0.126   0.561   4   1 5.000D-02
TYI   0.129   0.893   0   1 5.000D-02
PMS   0.128   0.876   1   1 5.000D-02
PFF   0.129   0.893   0   1 5.000D-02
G3H   0.129   0.893   0   1 5.000D-02
CRF   0.129   0.893   0   1 5.000D-02
XPE   0.129   0.893   0   1 5.000D-02
P4C   0.129   0.893   0   1 5.000D-02
HBI   0.128   0.876   1   1 5.000D-02
TEW   0.126   0.687   3   1 5.000D-02
0AF   0.127   0.833   2   1 5.000D-02
F43   0.126   0.687   3   1 5.000D-02
FC6   0.128   0.876   1   1 5.000D-02
GBF   0.142   0.577   0   1 5.000D-03
CRT   0.129   0.893   0   1 5.000D-02
F6C   0.155   0.489   2   1 5.000D-03
B3E   0.126   0.687   3   6 5.000D-02
PHN   0.128   0.876   1   1 5.000D-02
OHT   0.128   0.876   1   1 5.000D-02
7MT   0.129   0.893   0   1 5.000D-02
ME2   0.129   0.893   0   1 5.000D-02
LSN   0.129   0.893   0   1 5.000D-02
HAI   0.155   0.489   2   1 5.000D-03
BM0   0.128   0.876   1   1 5.000D-02
4HY   0.155   0.489   2   2 5.000D-02
H6P   0.126   0.687   3   1 5.000D-02
DHC   0.127   0.833   2   1 5.000D-02
N2P   0.127   0.833   2   1 5.000D-02
173   0.127   0.833   2   1 5.000D-02
IVM   0.129   0.893   0   1 5.000D-02
B3A   0.126   0.687   3   3 5.000D-02
MNB   0.129   0.893   0   1 5.000D-02
PIT   0.128   0.876   1   1 5.000D-02
HQE   0.128   0.876   1   1 5.000D-02
HVK   0.128   0.876   1   1 5.000D-02
CY1   0.129   0.893   0   1 5.000D-02
22B   0.129   0.893   0   1 5.000D-02
HDZ   0.129   0.893   0   1 5.000D-02
PUB   0.155   0.489   2   1 5.000D-03
K0G   0.129   0.893   0   1 5.000D-02
