# Supplementary material for: GlueFinder: A Data-Driven Framework for the Rational Discovery of Molecular Glues
Source: J Chem Inf Model. 2026 Mar 3;66(6):3368–82. doi: 10.1021/acs.jcim.5c03232 (PMC13014457; doi:10.1021/acs.jcim.5c03232)
Supplement: Supplementary file 2 [file ci5c03232_si_002.zip › SI/KRAS/summary/I1YAP6-KRAS.summary]

  78
NAG   0.129   0.893   0   4 5.000D-02
PEG   0.129   0.893   0   4 5.000D-02
MPD   0.129   0.893   0   1 5.000D-02
MLY   0.155   0.489   2   2 5.000D-02
OLC   0.129   0.893   0   2 5.000D-02
PG4   0.129   0.893   0   1 5.000D-02
PGE   0.129   0.893   0   1 5.000D-02
TRS   0.129   0.893   0   1 5.000D-02
MES   0.128   0.876   1   1 5.000D-02
CLR   0.129   0.893   0   2 5.000D-02
CDL   0.129   0.893   0   1 5.000D-02
OLA   0.129   0.893   0   1 5.000D-02
LMT   0.129   0.893   0   2 5.000D-02
SEP   0.129   0.893   0   2 5.000D-02
CIT   0.129   0.893   0   1 5.000D-02
UNL   0.129   0.893   0   1 5.000D-02
LFA   0.128   0.876   1   2 5.000D-02
ACY   0.128   0.876   1   1 5.000D-02
FES   0.129   0.893   0   2 5.000D-02
1PE   0.127   0.833   2   1 5.000D-02
BME   0.129   0.893   0   1 5.000D-02
GTP   0.129   0.893   0   2 5.000D-02
EPE   0.127   0.833   2   1 5.000D-02
PLM   0.128   0.876   1   2 5.000D-02
POV   0.128   0.876   1   2 5.000D-02
SCN   0.128   0.876   1   1 5.000D-02
CME   0.128   0.876   1   1 5.000D-02
C8E   0.128   0.876   1   1 5.000D-02
PC1   0.171   0.421   3   1 5.000D-03
BOG   0.129   0.893   0   1 5.000D-02
BCL   0.129   0.893   0   2 5.000D-02
PTR   0.129   0.893   0   1 5.000D-02
PCA   0.128   0.876   1   1 5.000D-02
MRD   0.129   0.893   0   1 5.000D-02
TLA   0.128   0.876   1   1 5.000D-02
CSD   0.128   0.876   1   1 5.000D-02
DMU   0.128   0.876   1   1 5.000D-02
GSH   0.127   0.833   2   1 5.000D-02
CAS   0.129   0.893   0   1 5.000D-02
OCT   0.127   0.833   2   1 5.000D-02
PTY   0.129   0.893   0   1 5.000D-02
BEN   0.129   0.893   0   1 5.000D-02
BNG   0.127   0.833   2   1 5.000D-02
OCS   0.129   0.893   0   1 5.000D-02
CRO   0.129   0.893   0   1 5.000D-02
PGO   0.127   0.833   2   1 5.000D-02
CYC   0.128   0.876   1   1 5.000D-02
MPG   0.129   0.893   0   1 5.000D-02
L2P   0.129   0.893   0   2 5.000D-02
YCM   0.128   0.876   1   4 5.000D-02
DMF   0.129   0.893   0   1 5.000D-02
BEZ   0.129   0.893   0   1 5.000D-02
LMU   0.128   0.876   1   1 5.000D-02
GAI   0.128   0.876   1   1 5.000D-02
TAR   0.128   0.876   1   1 5.000D-02
2PE   0.129   0.893   0   1 5.000D-02
STE   0.127   0.833   2   1 5.000D-02
SER   0.128   0.876   1   1 5.000D-02
78N   0.129   0.893   0   1 5.000D-02
PIO   0.127   0.833   2   1 5.000D-02
CR2   0.129   0.893   0   1 5.000D-02
SIA   0.129   0.893   0   1 5.000D-02
R16   0.128   0.876   1   2 5.000D-02
BLA   0.128   0.876   1   1 5.000D-02
C5P   0.129   0.893   0   1 5.000D-02
DUP   0.128   0.876   1   1 5.000D-02
LMR   0.128   0.876   1   1 5.000D-02
CAF   0.129   0.893   0   1 5.000D-02
MBO   0.129   0.893   0   1 5.000D-02
PIA   0.155   0.489   2   1 5.000D-03
2HP   0.128   0.876   1   1 5.000D-02
BDF   0.128   0.876   1   1 5.000D-02
EVB   0.128   0.876   1   1 5.000D-02
QQ4   0.129   0.893   0   1 5.000D-02
6V1   0.129   0.893   0   3 5.000D-02
EDT   0.128   0.876   1   1 5.000D-02
0AW   0.128   0.876   1   1 5.000D-02
DET   0.128   0.876   1   1 5.000D-02
