# Supplementary material for: GlueFinder: A Data-Driven Framework for the Rational Discovery of Molecular Glues
Source: J Chem Inf Model. 2026 Mar 3;66(6):3368–82. doi: 10.1021/acs.jcim.5c03232 (PMC13014457; doi:10.1021/acs.jcim.5c03232)
Supplement: Supplementary file 2 [file ci5c03232_si_002.zip › SI/KRAS/summary/Q9Y225-KRAS.summary]

  47
PEG   0.129   0.893   0   2 5.000D-02
MPD   0.127   0.833   2   1 5.000D-02
MLY   0.129   0.893   0   3 5.000D-02
PGE   0.425   0.421   6   3 5.000D-03
MES   0.126   0.687   3   1 5.000D-02
GDP   0.594   0.421   6   6 5.000D-02
FMN   0.129   0.893   0   1 5.000D-02
CIT   0.129   0.893   0   1 5.000D-02
FES   0.129   0.893   0   2 5.000D-02
1PE   0.127   0.833   2   1 5.000D-02
GTP   0.594   0.421   6   6 5.000D-02
EPE   0.129   0.893   0   2 5.000D-02
PLM   0.129   0.893   0   1 5.000D-02
CME   0.128   0.876   1   1 5.000D-02
LMG   0.128   0.876   1   1 5.000D-02
PTR   0.128   0.876   1   1 5.000D-02
MRD   0.144   0.546   1   2 5.000D-03
EOH   0.128   0.876   1   1 5.000D-02
GNP   0.594   0.421   6   6 5.000D-02
DMU   0.129   0.893   0   1 5.000D-02
CAC   0.128   0.876   1   1 5.000D-02
BEN   0.128   0.876   1   1 5.000D-02
AF3   0.125   0.112   6   1 5.000D-02
BEF   0.126   0.561   4   1 5.000D-02
OCS   0.129   0.893   0   1 5.000D-02
PGO   0.128   0.876   1   1 5.000D-02
CYC   0.129   0.893   0   1 5.000D-02
MLZ   0.129   0.893   0   1 5.000D-02
DTT   0.128   0.876   1   1 5.000D-02
MET   0.129   0.893   0   1 5.000D-02
TAR   0.128   0.876   1   1 5.000D-02
PGR   0.127   0.833   2   1 5.000D-02
MHO   0.279   0.421   6   1 5.000D-03
SOG   0.129   0.893   0   2 5.000D-02
BLA   0.155   0.489   2   2 5.000D-02
GSP   0.588   0.421   6   5 5.000D-02
PDO   0.128   0.876   1   1 5.000D-02
GCP   0.594   0.421   6   6 5.000D-02
CAF   0.129   0.893   0   2 5.000D-02
ASC   0.129   0.893   0   1 5.000D-02
DU0   0.127   0.833   2   1 5.000D-02
ACM   0.128   0.876   1   1 5.000D-02
BGL   0.128   0.876   1   1 5.000D-02
MGF   0.125   0.112   6   1 5.000D-02
DTU   0.123   0.378   5   1 5.000D-02
ETA   0.127   0.833   2   1 5.000D-02
PHU   0.129   0.893   0   1 5.000D-02
