# Supplementary material for: GlueFinder: A Data-Driven Framework for the Rational Discovery of Molecular Glues
Source: J Chem Inf Model. 2026 Mar 3;66(6):3368–82. doi: 10.1021/acs.jcim.5c03232 (PMC13014457; doi:10.1021/acs.jcim.5c03232)
Supplement: Supplementary file 2 [file ci5c03232_si_002.zip › SI/KRAS/summary/Q9H4P4-KRAS.summary]

 109
NAG   0.129   0.893   0   4 5.000D-02
PEG   0.171   0.577   1   6 5.000D-02
ADP   0.129   0.893   0   1 5.000D-02
MPD   0.165   0.000   0   5 5.000D-02
MLY   0.170   0.000   0   6 5.000D-02
OLC   0.129   0.893   0   1 5.000D-02
PG4   0.143   0.000   0   3 5.000D-02
PGE   0.129   0.893   0   3 5.000D-02
3PE   0.129   0.893   0   4 5.000D-02
MES   0.143   0.000   0   3 5.000D-02
CLR   0.129   0.893   0   1 5.000D-02
OLA   0.129   0.893   0   1 5.000D-02
LMT   0.142   0.577   0   1 5.000D-02
CIT   0.129   0.893   0   2 5.000D-02
UNL   0.129   0.893   0   1 5.000D-02
LFA   0.129   0.893   0   1 5.000D-02
ACY   0.128   0.876   1   4 5.000D-02
1PE   0.128   0.876   1   3 5.000D-02
BME   0.155   0.489   2   1 5.000D-03
IMD   0.128   0.876   1   2 5.000D-02
CSO   0.129   0.893   0   2 5.000D-02
LHG   0.128   0.876   1   1 5.000D-02
IPA   0.129   0.893   0   2 5.000D-02
LDA   0.129   0.893   0   1 5.000D-02
PLM   0.129   0.893   0   1 5.000D-02
MLI   0.128   0.876   1   1 5.000D-02
POV   0.129   0.893   0   1 5.000D-02
SCN   0.144   0.546   1   1 5.000D-03
CME   0.129   0.893   0   6 5.000D-02
LMG   0.129   0.893   0   1 5.000D-02
PC1   0.144   0.546   1   2 5.000D-02
BOG   0.129   0.893   0   3 5.000D-02
BCL   0.142   0.577   0   2 5.000D-02
Y01   0.129   0.893   0   1 5.000D-02
PTR   0.129   0.893   0   1 5.000D-02
MRD   0.155   0.489   2   1 5.000D-03
PCW   0.129   0.893   0   1 5.000D-02
ACE   0.127   0.833   2   1 5.000D-02
COA   0.129   0.893   0   2 5.000D-02
DGD   0.129   0.893   0   6 5.000D-02
TLA   0.129   0.893   0   2 5.000D-02
FLC   0.129   0.893   0   1 5.000D-02
P6G   0.129   0.893   0   1 5.000D-02
CSD   0.129   0.893   0   1 5.000D-02
DMU   0.171   0.577   1   6 5.000D-02
CAS   0.129   0.893   0   2 5.000D-02
OCT   0.129   0.893   0   2 5.000D-02
PTY   0.129   0.893   0   1 5.000D-02
DIO   0.128   0.876   1   1 5.000D-02
URE   0.127   0.833   2   1 5.000D-02
LI1   0.127   0.833   2   1 5.000D-02
D10   0.127   0.833   2   1 5.000D-02
AZI   0.129   0.893   0   1 5.000D-02
SQD   0.128   0.876   1   3 5.000D-02
CAC   0.144   0.546   1   2 5.000D-02
II0   0.144   0.546   1   1 5.000D-03
BNG   0.128   0.876   1   3 5.000D-02
PGO   0.129   0.893   0   1 5.000D-02
D12   0.160   0.577   1   4 5.000D-02
MC3   0.129   0.893   0   1 5.000D-02
CYC   0.144   0.546   1   1 5.000D-02
MPG   0.128   0.876   1   1 5.000D-02
78M   0.129   0.893   0   3 5.000D-02
TPP   0.128   0.876   1   1 5.000D-02
CSX   0.155   0.489   2   1 5.000D-03
PYR   0.128   0.876   1   2 5.000D-02
TRP   0.129   0.893   0   1 5.000D-02
MYS   0.144   0.546   1   1 5.000D-03
DTT   0.126   0.687   3   1 5.000D-02
BU3   0.129   0.893   0   1 5.000D-02
CSS   0.144   0.546   1   1 5.000D-02
C14   0.128   0.876   1   1 5.000D-02
LBN   0.142   0.577   0   1 5.000D-03
PG0   0.129   0.893   0   1 5.000D-02
YCM   0.128   0.876   1   1 5.000D-02
LMU   0.129   0.893   0   1 5.000D-02
OLB   0.127   0.833   2   2 5.000D-02
BCN   0.128   0.876   1   1 5.000D-02
PGR   0.128   0.876   1   1 5.000D-02
2MR   0.129   0.893   0   1 5.000D-02
SOG   0.129   0.893   0   5 5.000D-02
R16   0.129   0.893   0   1 5.000D-02
BLA   0.129   0.893   0   3 5.000D-02
LMR   0.127   0.833   2   1 5.000D-02
CAF   0.129   0.893   0   1 5.000D-02
1PS   0.128   0.876   1   1 5.000D-02
ETF   0.129   0.893   0   1 5.000D-02
MBN   0.129   0.893   0   1 5.000D-02
ORN   0.129   0.893   0   1 5.000D-02
EVB   0.129   0.893   0   2 5.000D-02
SNC   0.129   0.893   0   2 5.000D-02
SCY   0.127   0.833   2   1 5.000D-02
TRT   0.127   0.833   2   1 5.000D-02
UPL   0.127   0.833   2   1 5.000D-02
QQ4   0.129   0.893   0   1 5.000D-02
GTX   0.128   0.876   1   1 5.000D-02
6V1   0.128   0.876   1   1 5.000D-02
CYZ   0.129   0.893   0   1 5.000D-02
BGL   0.128   0.876   1   1 5.000D-02
TYI   0.129   0.893   0   1 5.000D-02
F6C   0.144   0.546   1   1 5.000D-03
AMZ   0.129   0.893   0   1 5.000D-02
TCE   0.128   0.876   1   1 5.000D-02
2T8   0.128   0.876   1   1 5.000D-02
7V7   0.128   0.876   1   1 5.000D-02
N2P   0.129   0.893   0   1 5.000D-02
22B   0.128   0.876   1   1 5.000D-02
HDZ   0.128   0.876   1   1 5.000D-02
PUB   0.127   0.833   2   1 5.000D-02
