# Supplementary material for: GlueFinder: A Data-Driven Framework for the Rational Discovery of Molecular Glues
Source: J Chem Inf Model. 2026 Mar 3;66(6):3368–82. doi: 10.1021/acs.jcim.5c03232 (PMC13014457; doi:10.1021/acs.jcim.5c03232)
Supplement: Supplementary file 2 [file ci5c03232_si_002.zip › SI/KRAS/summary/Q9C019-KRAS.summary]

 175
NAG   0.187   0.546   2   6 5.000D-02
PEG   0.129   0.893   0   2 5.000D-02
ADP   0.127   0.833   2   1 5.000D-02
MPD   0.129   0.893   0   6 5.000D-02
FAD   0.127   0.833   2   1 5.000D-02
BCR   0.126   0.687   3   6 5.000D-02
MLY   0.129   0.893   0   2 5.000D-02
ATP   0.129   0.893   0   1 5.000D-02
OLC   0.127   0.833   2   1 5.000D-02
PG4   0.129   0.893   0   2 5.000D-02
PGE   0.129   0.893   0   2 5.000D-02
HEC   0.128   0.876   1   1 5.000D-02
3PE   0.128   0.876   1   1 5.000D-02
TRS   0.129   0.893   0   2 5.000D-02
MES   0.129   0.893   0   2 5.000D-02
CLR   0.128   0.876   1   1 5.000D-02
GDP   0.129   0.893   0   2 5.000D-02
FMN   0.129   0.893   0   1 5.000D-02
SEP   0.129   0.893   0   1 5.000D-02
CIT   0.129   0.893   0   2 5.000D-02
ACY   0.129   0.893   0   1 5.000D-02
FES   0.128   0.876   1   3 5.000D-02
1PE   0.129   0.893   0   1 5.000D-02
BME   0.155   0.489   2   1 5.000D-02
EPE   0.128   0.876   1   2 5.000D-02
IMD   0.129   0.893   0   3 5.000D-02
TPO   0.127   0.833   2   1 5.000D-02
CSO   0.129   0.893   0   2 5.000D-02
SAH   0.128   0.876   1   1 5.000D-02
IPA   0.129   0.893   0   2 5.000D-02
LDA   0.128   0.876   1   1 5.000D-02
ANP   0.127   0.833   2   1 5.000D-02
PLM   0.129   0.893   0   1 5.000D-02
NDP   0.126   0.687   3   1 5.000D-02
SCN   0.129   0.893   0   1 5.000D-02
CME   0.129   0.893   0   4 5.000D-02
MAN   0.129   0.893   0   1 5.000D-02
C8E   0.182   0.546   2   5 5.000D-02
PC1   0.129   0.893   0   1 5.000D-02
BOG   0.129   0.893   0   1 5.000D-02
BCL   0.129   0.893   0   1 5.000D-02
Y01   0.127   0.833   2   1 5.000D-02
PCA   0.128   0.876   1   1 5.000D-02
FME   0.129   0.893   0   1 5.000D-02
MRD   0.129   0.893   0   3 5.000D-02
COA   0.126   0.687   3   1 5.000D-02
SAM   0.129   0.893   0   1 5.000D-02
EOH   0.129   0.893   0   1 5.000D-02
CGU   0.128   0.876   1   4 5.000D-02
OXY   0.126   0.687   3   1 5.000D-02
GNP   0.128   0.876   1   1 5.000D-02
TLA   0.129   0.893   0   1 5.000D-02
FLC   0.126   0.687   3   1 5.000D-02
P6G   0.129   0.893   0   1 5.000D-02
CSD   0.127   0.833   2   1 5.000D-02
BGC   0.129   0.893   0   1 5.000D-02
DMU   0.126   0.687   3   1 5.000D-02
GSH   0.129   0.893   0   1 5.000D-02
RET   0.128   0.876   1   1 5.000D-02
CAS   0.129   0.893   0   1 5.000D-02
GLU   0.128   0.876   1   2 5.000D-02
URE   0.128   0.876   1   1 5.000D-02
D10   0.126   0.561   4   1 5.000D-02
CAC   0.128   0.876   1   2 5.000D-02
BEN   0.128   0.876   1   1 5.000D-02
BNG   0.127   0.833   2   1 5.000D-02
NHE   0.129   0.893   0   1 5.000D-02
F3S   0.129   0.893   0   1 5.000D-02
HIC   0.128   0.876   1   1 5.000D-02
OCS   0.128   0.876   1   1 5.000D-02
CRO   0.128   0.876   1   2 5.000D-02
PGO   0.128   0.876   1   1 5.000D-02
SIN   0.126   0.687   3   2 5.000D-02
MC3   0.128   0.876   1   1 5.000D-02
DTP   0.128   0.876   1   1 5.000D-02
ACO   0.128   0.876   1   1 5.000D-02
MLA   0.128   0.876   1   1 5.000D-02
PGW   0.127   0.833   2   1 5.000D-02
MLZ   0.128   0.876   1   1 5.000D-02
ARG   0.129   0.893   0   1 5.000D-02
CSX   0.128   0.876   1   1 5.000D-02
PYR   0.129   0.893   0   1 5.000D-02
TRP   0.128   0.876   1   1 5.000D-02
GAL   0.171   0.421   3   2 5.000D-02
DTT   0.128   0.876   1   1 5.000D-02
UMP   0.128   0.876   1   1 5.000D-02
BU3   0.126   0.561   4   1 5.000D-02
CSS   0.129   0.893   0   2 5.000D-02
CPS   0.128   0.876   1   2 5.000D-02
NLE   0.127   0.833   2   3 5.000D-02
PG0   0.129   0.893   0   1 5.000D-02
YCM   0.129   0.893   0   4 5.000D-02
ABA   0.127   0.833   2   1 5.000D-02
BEZ   0.129   0.893   0   1 5.000D-02
CMP   0.128   0.876   1   1 5.000D-02
TAR   0.128   0.876   1   1 5.000D-02
2PE   0.129   0.893   0   1 5.000D-02
ALY   0.128   0.876   1   1 5.000D-02
ADE   0.127   0.833   2   1 5.000D-02
PGR   0.129   0.893   0   2 5.000D-02
MHO   0.126   0.687   3   1 5.000D-02
NDG   0.128   0.876   1   1 5.000D-02
CYS   0.127   0.833   2   1 5.000D-02
BMA   0.129   0.893   0   2 5.000D-02
SOG   0.128   0.876   1   2 5.000D-02
BU1   0.127   0.833   2   1 5.000D-02
ALA   0.129   0.893   0   1 5.000D-02
LEU   0.128   0.876   1   1 5.000D-02
PE4   0.128   0.876   1   1 5.000D-02
FTR   0.128   0.876   1   1 5.000D-02
CR2   0.127   0.833   2   2 5.000D-02
GLN   0.127   0.833   2   1 5.000D-02
MPO   0.128   0.876   1   1 5.000D-02
15P   0.127   0.833   2   1 5.000D-02
P33   0.128   0.876   1   1 5.000D-02
BLA   0.127   0.833   2   1 5.000D-02
IPH   0.126   0.561   4   1 5.000D-02
PHE   0.129   0.893   0   1 5.000D-02
BTN   0.129   0.893   0   1 5.000D-02
C5P   0.129   0.893   0   1 5.000D-02
XCP   0.128   0.876   1   1 5.000D-02
PEB   0.127   0.833   2   1 5.000D-02
2CV   0.127   0.833   2   1 5.000D-02
PDO   0.127   0.833   2   1 5.000D-02
DUP   0.128   0.876   1   1 5.000D-02
LMR   0.128   0.876   1   1 5.000D-02
PG6   0.129   0.893   0   1 5.000D-02
CAF   0.129   0.893   0   1 5.000D-02
NRQ   0.126   0.561   4   1 5.000D-02
12P   0.128   0.876   1   1 5.000D-02
PE3   0.128   0.876   1   1 5.000D-02
TYD   0.128   0.876   1   1 5.000D-02
CXM   0.128   0.876   1   1 5.000D-02
SAL   0.128   0.876   1   1 5.000D-02
SEY   0.126   0.687   3   1 5.000D-02
MTX   0.128   0.876   1   1 5.000D-02
OAA   0.127   0.833   2   1 5.000D-02
SNN   0.128   0.876   1   1 5.000D-02
IPE   0.129   0.893   0   1 5.000D-02
O4B   0.127   0.833   2   1 5.000D-02
CAD   0.126   0.687   3   1 5.000D-02
B3K   0.129   0.893   0   2 5.000D-02
RBF   0.126   0.561   4   1 5.000D-02
PIA   0.129   0.893   0   2 5.000D-02
SME   0.127   0.833   2   1 5.000D-02
CM5   0.126   0.687   3   1 5.000D-02
MMA   0.129   0.893   0   1 5.000D-02
SCH   0.128   0.876   1   1 5.000D-02
IAS   0.129   0.893   0   1 5.000D-02
CRQ   0.128   0.876   1   1 5.000D-02
B3X   0.128   0.876   1   1 5.000D-02
QQ4   0.126   0.687   3   1 5.000D-02
2GP   0.129   0.893   0   3 5.000D-02
CXE   0.129   0.893   0   1 5.000D-02
CRF   0.128   0.876   1   1 5.000D-02
FPS   0.129   0.893   0   1 5.000D-02
XPE   0.128   0.876   1   1 5.000D-02
HBI   0.129   0.893   0   1 5.000D-02
F43   0.127   0.833   2   1 5.000D-02
JZR   0.129   0.893   0   1 5.000D-02
DUT   0.127   0.833   2   1 5.000D-02
PIN   0.128   0.876   1   1 5.000D-02
POG   0.129   0.893   0   1 5.000D-02
TCE   0.129   0.893   0   1 5.000D-02
SIW   0.127   0.833   2   1 5.000D-02
OXD   0.128   0.876   1   1 5.000D-02
PH2   0.128   0.876   1   1 5.000D-02
7V7   0.129   0.893   0   1 5.000D-02
DET   0.129   0.893   0   1 5.000D-02
KOU   0.129   0.893   0   1 5.000D-02
22B   0.127   0.833   2   1 5.000D-02
NVA   0.127   0.833   2   1 5.000D-02
60F   0.128   0.876   1   2 5.000D-02
NBB   0.126   0.687   3   1 5.000D-02
SFP   0.126   0.687   3   2 5.000D-02
