# Supplementary material for: GlueFinder: A Data-Driven Framework for the Rational Discovery of Molecular Glues
Source: J Chem Inf Model. 2026 Mar 3;66(6):3368–82. doi: 10.1021/acs.jcim.5c03232 (PMC13014457; doi:10.1021/acs.jcim.5c03232)
Supplement: Supplementary file 2 [file ci5c03232_si_002.zip › SI/KRAS/summary/Q5U5Q3-KRAS.summary]

  72
NAG   0.129   0.893   0   1 5.000D-02
PEG   0.129   0.893   0   3 5.000D-02
MPD   0.129   0.893   0   3 5.000D-02
BCR   0.127   0.833   2   1 5.000D-02
MLY   0.170   0.000   0   6 5.000D-03
OLC   0.129   0.893   0   1 5.000D-02
PG4   0.129   0.893   0   1 5.000D-02
3PE   0.128   0.876   1   1 5.000D-02
MES   0.129   0.893   0   3 5.000D-02
GDP   0.128   0.876   1   1 5.000D-02
OLA   0.129   0.893   0   1 5.000D-02
LMT   0.129   0.893   0   1 5.000D-02
CIT   0.128   0.876   1   1 5.000D-02
LFA   0.128   0.876   1   1 5.000D-02
ACY   0.129   0.893   0   1 5.000D-02
FES   0.142   0.577   0   1 5.000D-03
1PE   0.128   0.876   1   1 5.000D-02
BME   0.128   0.876   1   2 5.000D-02
EPE   0.128   0.876   1   3 5.000D-02
TPO   0.129   0.893   0   3 5.000D-02
LHG   0.129   0.893   0   3 5.000D-02
LDA   0.144   0.546   1   1 5.000D-03
PLM   0.128   0.876   1   1 5.000D-02
POV   0.129   0.893   0   3 5.000D-02
CME   0.129   0.893   0   1 5.000D-02
LMG   0.155   0.489   2   3 5.000D-02
PC1   0.129   0.893   0   3 5.000D-02
BOG   0.142   0.577   0   1 5.000D-03
BCL   0.128   0.876   1   1 5.000D-02
Y01   0.129   0.893   0   1 5.000D-02
PEE   0.129   0.893   0   1 5.000D-02
FME   0.129   0.893   0   1 5.000D-02
MRD   0.155   0.489   2   1 5.000D-03
PCW   0.129   0.893   0   1 5.000D-02
EOH   0.129   0.893   0   1 5.000D-02
DGD   0.129   0.893   0   3 5.000D-02
CSD   0.128   0.876   1   1 5.000D-02
DMU   0.144   0.546   1   1 5.000D-03
CAS   0.128   0.876   1   1 5.000D-02
PGV   0.129   0.893   0   1 5.000D-02
SQD   0.129   0.893   0   1 5.000D-02
F3S   0.127   0.833   2   1 5.000D-02
MC3   0.129   0.893   0   1 5.000D-02
CYC   0.160   0.000   0   4 5.000D-02
MLA   0.126   0.687   3   1 5.000D-02
MPG   0.127   0.833   2   1 5.000D-02
MYS   0.144   0.546   1   1 5.000D-03
DTT   0.129   0.893   0   1 5.000D-02
CSS   0.129   0.893   0   1 5.000D-02
PG0   0.127   0.833   2   1 5.000D-02
YCM   0.128   0.876   1   5 5.000D-02
ASP   0.128   0.876   1   1 5.000D-02
SOG   0.129   0.893   0   1 5.000D-02
FTR   0.129   0.893   0   1 5.000D-02
BLA   0.129   0.893   0   1 5.000D-02
IPH   0.129   0.893   0   1 5.000D-02
WVN   0.129   0.893   0   1 5.000D-02
PEB   0.129   0.893   0   2 5.000D-02
PSC   0.128   0.876   1   4 5.000D-02
CAF   0.128   0.876   1   1 5.000D-02
M3L   0.142   0.577   0   1 5.000D-03
DGA   0.129   0.893   0   1 5.000D-02
TBR   0.144   0.546   1   1 5.000D-03
WO2   0.127   0.833   2   1 5.000D-02
TRT   0.129   0.893   0   1 5.000D-02
QQ4   0.128   0.876   1   1 5.000D-02
6V1   0.129   0.893   0   3 5.000D-02
2BA   0.128   0.876   1   1 5.000D-02
G3H   0.129   0.893   0   1 5.000D-02
GBF   0.129   0.893   0   1 5.000D-02
F6C   0.144   0.546   1   1 5.000D-03
MNB   0.129   0.893   0   1 5.000D-02
