# Supplementary material for: GlueFinder: A Data-Driven Framework for the Rational Discovery of Molecular Glues
Source: J Chem Inf Model. 2026 Mar 3;66(6):3368–82. doi: 10.1021/acs.jcim.5c03232 (PMC13014457; doi:10.1021/acs.jcim.5c03232)
Supplement: Supplementary file 2 [file ci5c03232_si_002.zip › SI/KRAS/summary/A6NDI0-KRAS.summary]

  77
NAG   0.129   0.893   0   4 5.000D-02
PEG   0.129   0.893   0   5 5.000D-02
MPD   0.128   0.876   1   4 5.000D-02
BCR   0.127   0.833   2   1 5.000D-02
MLY   0.129   0.893   0   6 5.000D-02
OLC   0.129   0.893   0   2 5.000D-02
PG4   0.129   0.893   0   2 5.000D-02
MES   0.129   0.893   0   1 5.000D-02
CLR   0.129   0.893   0   1 5.000D-02
FMN   0.129   0.893   0   1 5.000D-02
LMT   0.129   0.893   0   1 5.000D-02
SEP   0.128   0.876   1   2 5.000D-02
CIT   0.129   0.893   0   1 5.000D-02
UNL   0.127   0.833   2   1 5.000D-02
LFA   0.126   0.687   3   3 5.000D-02
ACY   0.129   0.893   0   1 5.000D-02
FES   0.129   0.893   0   2 5.000D-02
BME   0.128   0.876   1   1 5.000D-02
EPE   0.128   0.876   1   1 5.000D-02
CSO   0.129   0.893   0   1 5.000D-02
LHG   0.128   0.876   1   1 5.000D-02
IPA   0.129   0.893   0   1 5.000D-02
LDA   0.129   0.893   0   1 5.000D-02
PLM   0.129   0.893   0   1 5.000D-02
MLI   0.127   0.833   2   1 5.000D-02
CME   0.128   0.876   1   1 5.000D-02
C8E   0.129   0.893   0   1 5.000D-02
LMG   0.128   0.876   1   1 5.000D-02
PC1   0.129   0.893   0   1 5.000D-02
BOG   0.129   0.893   0   1 5.000D-02
BCL   0.129   0.893   0   3 5.000D-02
MRD   0.129   0.893   0   2 5.000D-02
PCW   0.144   0.546   1   2 5.000D-03
COA   0.127   0.833   2   1 5.000D-02
TLA   0.129   0.893   0   1 5.000D-02
FLC   0.129   0.893   0   1 5.000D-02
P6G   0.129   0.893   0   1 5.000D-02
DMU   0.127   0.833   2   1 5.000D-02
CAS   0.128   0.876   1   2 5.000D-02
OCT   0.128   0.876   1   1 5.000D-02
BTB   0.129   0.893   0   1 5.000D-02
DIO   0.128   0.876   1   1 5.000D-02
D10   0.128   0.876   1   1 5.000D-02
SQD   0.128   0.876   1   1 5.000D-02
CAC   0.127   0.833   2   1 5.000D-02
OCS   0.129   0.893   0   1 5.000D-02
CRO   0.129   0.893   0   1 5.000D-02
PGO   0.144   0.546   1   1 5.000D-03
MPG   0.127   0.833   2   1 5.000D-02
HEZ   0.128   0.876   1   1 5.000D-02
PYR   0.129   0.893   0   1 5.000D-02
MYS   0.128   0.876   1   1 5.000D-02
DTT   0.128   0.876   1   1 5.000D-02
L2P   0.128   0.876   1   1 5.000D-02
C14   0.128   0.876   1   1 5.000D-02
NLE   0.126   0.687   3   1 5.000D-02
MET   0.129   0.893   0   1 5.000D-02
YCM   0.128   0.876   1   1 5.000D-02
LMU   0.144   0.546   1   1 5.000D-03
GAI   0.129   0.893   0   1 5.000D-02
PGR   0.129   0.893   0   1 5.000D-02
SER   0.129   0.893   0   1 5.000D-02
3PH   0.127   0.833   2   1 5.000D-02
SOG   0.129   0.893   0   2 5.000D-02
R16   0.127   0.833   2   2 5.000D-02
BLA   0.126   0.687   3   1 5.000D-02
PEB   0.129   0.893   0   1 5.000D-02
M3L   0.144   0.546   1   1 5.000D-03
B3K   0.129   0.893   0   2 5.000D-02
PIA   0.128   0.876   1   1 5.000D-02
1PS   0.129   0.893   0   1 5.000D-02
QQ4   0.142   0.577   0   1 5.000D-03
G3H   0.129   0.893   0   1 5.000D-02
17F   0.144   0.546   1   1 5.000D-03
XLS   0.129   0.893   0   1 5.000D-02
CYT   0.128   0.876   1   1 5.000D-02
0AW   0.129   0.893   0   1 5.000D-02
