# Supplementary material for: GlueFinder: A Data-Driven Framework for the Rational Discovery of Molecular Glues
Source: J Chem Inf Model. 2026 Mar 3;66(6):3368–82. doi: 10.1021/acs.jcim.5c03232 (PMC13014457; doi:10.1021/acs.jcim.5c03232)
Supplement: Supplementary file 2 [file ci5c03232_si_002.zip › SI/KRAS/summary/Q495C1-KRAS.summary]

 239
NAG   0.171   0.577   1   6 5.000D-02
PEG   0.171   0.577   1   6 5.000D-02
ADP   0.191   0.421   4   1 5.000D-03
MPD   0.171   0.577   1   6 5.000D-02
FAD   0.126   0.687   3   1 5.000D-02
BCR   0.142   0.577   0   2 5.000D-02
MLY   0.285   0.421   4   6 5.000D-03
OLC   0.170   0.000   0   6 5.000D-02
PG4   0.129   0.893   0   6 5.000D-02
PGE   0.129   0.893   0   1 5.000D-02
HEC   0.129   0.893   0   2 5.000D-02
3PE   0.129   0.893   0   6 5.000D-02
TRS   0.171   0.577   1   6 5.000D-02
MES   0.176   0.546   2   4 5.000D-02
CLR   0.129   0.893   0   2 5.000D-02
GDP   0.160   0.577   1   4 5.000D-02
CDL   0.129   0.893   0   4 5.000D-02
OLA   0.129   0.893   0   2 5.000D-02
FMN   0.129   0.893   0   1 5.000D-02
LMT   0.128   0.876   1   3 5.000D-02
SEP   0.143   0.000   0   3 5.000D-02
CIT   0.144   0.546   1   3 5.000D-02
UNL   0.128   0.876   1   1 5.000D-02
LFA   0.129   0.893   0   3 5.000D-02
ACY   0.155   0.489   2   2 5.000D-02
FES   0.129   0.893   0   1 5.000D-02
1PE   0.129   0.893   0   2 5.000D-02
BME   0.129   0.893   0   5 5.000D-02
GTP   0.129   0.893   0   3 5.000D-02
EPE   0.176   0.546   2   4 5.000D-02
IMD   0.144   0.546   1   3 5.000D-02
TPO   0.127   0.833   2   1 5.000D-02
CSO   0.171   0.577   1   6 5.000D-02
LHG   0.144   0.546   1   1 5.000D-03
SAH   0.129   0.893   0   1 5.000D-02
IPA   0.155   0.489   2   3 5.000D-02
LDA   0.129   0.893   0   3 5.000D-02
PLM   0.129   0.893   0   2 5.000D-02
MLI   0.128   0.876   1   1 5.000D-02
POV   0.129   0.893   0   2 5.000D-02
NDP   0.128   0.876   1   1 5.000D-02
SCN   0.129   0.893   0   1 5.000D-02
CME   0.129   0.893   0   6 5.000D-02
MAN   0.129   0.893   0   1 5.000D-02
C8E   0.129   0.893   0   2 5.000D-02
LMG   0.142   0.577   0   2 5.000D-02
PC1   0.160   0.000   0   4 5.000D-02
BOG   0.171   0.421   3   2 5.000D-02
BCL   0.143   0.000   0   3 5.000D-02
Y01   0.171   0.421   3   1 5.000D-03
PTR   0.129   0.893   0   1 5.000D-02
PCA   0.129   0.893   0   1 5.000D-02
MRD   0.155   0.489   2   2 5.000D-02
PCW   0.129   0.893   0   1 5.000D-02
ACE   0.129   0.893   0   1 5.000D-02
KCX   0.128   0.876   1   1 5.000D-02
COA   0.128   0.876   1   1 5.000D-02
EOH   0.129   0.893   0   1 5.000D-02
DGD   0.142   0.577   0   1 5.000D-02
GNP   0.129   0.893   0   1 5.000D-02
TLA   0.155   0.489   2   2 5.000D-02
FLC   0.129   0.893   0   2 5.000D-02
MYR   0.128   0.876   1   1 5.000D-02
P6G   0.127   0.833   2   1 5.000D-02
GLY   0.142   0.577   0   1 5.000D-02
CSD   0.128   0.876   1   1 5.000D-02
DMU   0.129   0.893   0   4 5.000D-02
GSH   0.127   0.833   2   2 5.000D-02
CAS   0.171   0.421   3   2 5.000D-02
ACP   0.127   0.833   2   1 5.000D-02
PX4   0.128   0.876   1   1 5.000D-02
PGV   0.128   0.876   1   3 5.000D-02
BTB   0.129   0.893   0   4 5.000D-02
DIO   0.129   0.893   0   1 5.000D-02
GLC   0.128   0.876   1   3 5.000D-02
URE   0.129   0.893   0   2 5.000D-02
LI1   0.126   0.687   3   3 5.000D-02
HTG   0.126   0.561   4   1 5.000D-02
AKG   0.142   0.577   0   1 5.000D-03
SQD   0.171   0.577   1   6 5.000D-02
CAC   0.142   0.577   0   1 5.000D-02
BEN   0.127   0.833   2   1 5.000D-02
BNG   0.129   0.893   0   2 5.000D-02
NHE   0.128   0.876   1   2 5.000D-02
CRO   0.128   0.876   1   1 5.000D-02
PGO   0.171   0.421   3   1 5.000D-03
SIN   0.129   0.893   0   1 5.000D-02
POP   0.129   0.893   0   2 5.000D-02
MC3   0.129   0.893   0   1 5.000D-02
CYC   0.170   0.000   0   6 5.000D-02
U10   0.160   0.000   0   4 5.000D-02
MLA   0.127   0.833   2   1 5.000D-02
MPG   0.129   0.893   0   4 5.000D-02
78M   0.144   0.546   1   1 5.000D-03
TPP   0.127   0.833   2   1 5.000D-02
MLZ   0.284   0.421   4   5 5.000D-03
HEZ   0.142   0.577   0   1 5.000D-02
ARG   0.127   0.833   2   1 5.000D-02
CSX   0.129   0.893   0   1 5.000D-02
TRP   0.128   0.876   1   2 5.000D-02
PRO   0.129   0.893   0   1 5.000D-02
MYS   0.144   0.546   1   2 5.000D-02
DTT   0.127   0.833   2   1 5.000D-02
BU3   0.128   0.876   1   1 5.000D-02
CSS   0.127   0.833   2   1 5.000D-02
CPS   0.128   0.876   1   2 5.000D-02
L2P   0.129   0.893   0   4 5.000D-02
PL9   0.129   0.893   0   1 5.000D-02
NLE   0.129   0.893   0   3 5.000D-02
HED   0.128   0.876   1   6 5.000D-02
HEX   0.126   0.687   3   1 5.000D-02
YCM   0.142   0.577   0   2 5.000D-03
ABA   0.128   0.876   1   1 5.000D-02
DMF   0.129   0.893   0   1 5.000D-02
BEZ   0.128   0.876   1   1 5.000D-02
LMU   0.126   0.687   3   1 5.000D-02
FUC   0.129   0.893   0   1 5.000D-02
OLB   0.129   0.893   0   1 5.000D-02
IOD   0.129   0.893   0   1 5.000D-02
GAI   0.128   0.876   1   1 5.000D-02
TAR   0.143   0.000   0   3 5.000D-02
C2E   0.129   0.893   0   1 5.000D-02
2PE   0.127   0.833   2   3 5.000D-02
ALY   0.128   0.876   1   1 5.000D-02
PEO   0.128   0.876   1   1 5.000D-02
PGR   0.129   0.893   0   1 5.000D-02
SO3   0.128   0.876   1   1 5.000D-02
SOG   0.129   0.893   0   2 5.000D-02
BU1   0.128   0.876   1   1 5.000D-02
CXS   0.127   0.833   2   1 5.000D-02
PIO   0.128   0.876   1   1 5.000D-02
LEU   0.127   0.833   2   1 5.000D-02
PE4   0.129   0.893   0   3 5.000D-02
FTR   0.142   0.577   0   2 5.000D-02
SIA   0.128   0.876   1   1 5.000D-02
MPO   0.127   0.833   2   1 5.000D-02
A2G   0.127   0.833   2   1 5.000D-02
15P   0.128   0.876   1   2 5.000D-02
P33   0.129   0.893   0   1 5.000D-02
BLA   0.129   0.893   0   1 5.000D-02
IPH   0.128   0.876   1   4 5.000D-02
TRD   0.129   0.893   0   3 5.000D-02
DPO   0.128   0.876   1   1 5.000D-02
1PG   0.129   0.893   0   1 5.000D-02
XCP   0.128   0.876   1   6 5.000D-02
UTP   0.128   0.876   1   1 5.000D-02
PEB   0.128   0.876   1   1 5.000D-02
2CV   0.128   0.876   1   1 5.000D-02
TYR   0.129   0.893   0   1 5.000D-02
DAO   0.128   0.876   1   2 5.000D-02
GCP   0.128   0.876   1   1 5.000D-02
LMR   0.126   0.687   3   1 5.000D-02
VAL   0.128   0.876   1   1 5.000D-02
R1A   0.128   0.876   1   1 5.000D-02
TBU   0.126   0.561   4   1 5.000D-02
CAF   0.128   0.876   1   2 5.000D-02
DAL   0.127   0.833   2   1 5.000D-02
NRQ   0.127   0.833   2   1 5.000D-02
M3L   0.128   0.876   1   1 5.000D-02
PER   0.129   0.893   0   1 5.000D-02
DGA   0.128   0.876   1   1 5.000D-02
CXM   0.129   0.893   0   1 5.000D-02
SAL   0.129   0.893   0   1 5.000D-02
SEY   0.126   0.687   3   3 5.000D-02
G2P   0.128   0.876   1   1 5.000D-02
NCA   0.128   0.876   1   1 5.000D-02
PGT   0.129   0.893   0   1 5.000D-02
8K6   0.127   0.833   2   1 5.000D-02
MQ9   0.129   0.893   0   1 5.000D-02
LPE   0.129   0.893   0   1 5.000D-02
SNN   0.128   0.876   1   1 5.000D-02
PAM   0.129   0.893   0   1 5.000D-02
PPI   0.129   0.893   0   1 5.000D-02
B3K   0.128   0.876   1   6 5.000D-02
PIA   0.128   0.876   1   1 5.000D-02
URA   0.128   0.876   1   1 5.000D-02
MMA   0.126   0.561   4   1 5.000D-02
NGA   0.129   0.893   0   1 5.000D-02
AYE   0.128   0.876   1   1 5.000D-02
DHT   0.127   0.833   2   1 5.000D-02
BMP   0.128   0.876   1   1 5.000D-02
DKA   0.126   0.687   3   1 5.000D-02
ETF   0.128   0.876   1   1 5.000D-02
4WI   0.128   0.876   1   1 5.000D-02
ORN   0.142   0.577   0   1 5.000D-03
EVB   0.129   0.893   0   1 5.000D-02
P4G   0.128   0.876   1   1 5.000D-02
DU0   0.128   0.876   1   1 5.000D-02
GUN   0.128   0.876   1   1 5.000D-02
SNC   0.127   0.833   2   1 5.000D-02
TRQ   0.128   0.876   1   1 5.000D-02
TRT   0.144   0.546   1   1 5.000D-03
THR   0.127   0.833   2   1 5.000D-02
QQ4   0.129   0.893   0   1 5.000D-02
MFU   0.123   0.378   5   1 5.000D-02
GTX   0.127   0.833   2   1 5.000D-02
TYS   0.127   0.833   2   1 5.000D-02
6V1   0.129   0.893   0   2 5.000D-02
BGL   0.144   0.546   1   1 5.000D-03
DTD   0.129   0.893   0   1 5.000D-02
FER   0.126   0.561   4   1 5.000D-02
CRF   0.129   0.893   0   1 5.000D-02
XPE   0.129   0.893   0   1 5.000D-02
17F   0.129   0.893   0   1 5.000D-02
P4C   0.129   0.893   0   1 5.000D-02
HBI   0.128   0.876   1   1 5.000D-02
HCS   0.128   0.876   1   1 5.000D-02
TEW   0.126   0.687   3   1 5.000D-02
0AF   0.128   0.876   1   1 5.000D-02
ACH   0.128   0.876   1   1 5.000D-02
F43   0.126   0.687   3   1 5.000D-02
FC6   0.129   0.893   0   1 5.000D-02
GBF   0.142   0.577   0   1 5.000D-03
CRT   0.129   0.893   0   1 5.000D-02
F6C   0.155   0.489   2   1 5.000D-03
B3E   0.128   0.876   1   6 5.000D-02
OHT   0.129   0.893   0   1 5.000D-02
CSU   0.129   0.893   0   1 5.000D-02
D21   0.129   0.893   0   1 5.000D-02
HAI   0.155   0.489   2   1 5.000D-03
4HY   0.144   0.546   1   1 5.000D-02
H6P   0.126   0.687   3   1 5.000D-02
DHC   0.127   0.833   2   1 5.000D-02
7E8   0.128   0.876   1   1 5.000D-02
N2P   0.127   0.833   2   1 5.000D-02
173   0.127   0.833   2   1 5.000D-02
IVM   0.129   0.893   0   1 5.000D-02
B3A   0.128   0.876   1   3 5.000D-02
1NP   0.128   0.876   1   1 5.000D-02
PHU   0.128   0.876   1   1 5.000D-02
PIT   0.129   0.893   0   1 5.000D-02
HQE   0.128   0.876   1   1 5.000D-02
HVK   0.128   0.876   1   1 5.000D-02
CY1   0.129   0.893   0   1 5.000D-02
22B   0.129   0.893   0   1 5.000D-02
PUB   0.155   0.489   2   1 5.000D-03
GEN   0.129   0.893   0   1 5.000D-02
K0G   0.129   0.893   0   1 5.000D-02
3DM   0.128   0.876   1   1 5.000D-02
