# Supplementary material for: GlueFinder: A Data-Driven Framework for the Rational Discovery of Molecular Glues
Source: J Chem Inf Model. 2026 Mar 3;66(6):3368–82. doi: 10.1021/acs.jcim.5c03232 (PMC13014457; doi:10.1021/acs.jcim.5c03232)
Supplement: Supplementary file 2 [file ci5c03232_si_002.zip › SI/KRAS/summary/A6NK02-KRAS.summary]

  87
NAG   0.160   0.577   1   4 5.000D-02
PEG   0.129   0.893   0   2 5.000D-02
MPD   0.128   0.876   1   2 5.000D-02
MLY   0.129   0.893   0   3 5.000D-02
OLC   0.128   0.876   1   3 5.000D-02
PG4   0.129   0.893   0   2 5.000D-02
PGE   0.128   0.876   1   5 5.000D-02
TRS   0.128   0.876   1   1 5.000D-02
MES   0.129   0.893   0   1 5.000D-02
GDP   0.128   0.876   1   2 5.000D-02
LMT   0.128   0.876   1   1 5.000D-02
CIT   0.128   0.876   1   1 5.000D-02
UNL   0.127   0.833   2   1 5.000D-02
ACY   0.129   0.893   0   2 5.000D-02
1PE   0.126   0.687   3   1 5.000D-02
BME   0.127   0.833   2   1 5.000D-02
EPE   0.129   0.893   0   2 5.000D-02
CSO   0.128   0.876   1   2 5.000D-02
IPA   0.128   0.876   1   1 5.000D-02
LDA   0.127   0.833   2   1 5.000D-02
PLM   0.127   0.833   2   1 5.000D-02
POV   0.129   0.893   0   1 5.000D-02
SCN   0.128   0.876   1   1 5.000D-02
CME   0.128   0.876   1   1 5.000D-02
MAN   0.127   0.833   2   1 5.000D-02
C8E   0.129   0.893   0   1 5.000D-02
PC1   0.129   0.893   0   1 5.000D-02
BCL   0.129   0.893   0   1 5.000D-02
PTR   0.128   0.876   1   2 5.000D-02
FME   0.128   0.876   1   1 5.000D-02
OXY   0.129   0.893   0   1 5.000D-02
AGS   0.128   0.876   1   1 5.000D-02
P6G   0.128   0.876   1   1 5.000D-02
GLY   0.128   0.876   1   2 5.000D-02
BGC   0.129   0.893   0   5 5.000D-02
CAS   0.127   0.833   2   1 5.000D-02
DIO   0.127   0.833   2   1 5.000D-02
GLC   0.129   0.893   0   3 5.000D-02
AZI   0.129   0.893   0   1 5.000D-02
BEN   0.155   0.489   2   1 5.000D-03
F3S   0.129   0.893   0   1 5.000D-02
PGO   0.127   0.833   2   1 5.000D-02
TRP   0.127   0.833   2   1 5.000D-02
CSS   0.129   0.893   0   1 5.000D-02
CPS   0.128   0.876   1   1 5.000D-02
FUC   0.127   0.833   2   2 5.000D-02
OLB   0.126   0.687   3   2 5.000D-02
IOD   0.128   0.876   1   2 5.000D-02
GAI   0.129   0.893   0   1 5.000D-02
2PE   0.129   0.893   0   1 5.000D-02
BCN   0.128   0.876   1   1 5.000D-02
OXL   0.128   0.876   1   1 5.000D-02
SO3   0.128   0.876   1   1 5.000D-02
FTR   0.129   0.893   0   1 5.000D-02
SIA   0.129   0.893   0   1 5.000D-02
IPH   0.127   0.833   2   1 5.000D-02
WVN   0.129   0.893   0   1 5.000D-02
BTN   0.128   0.876   1   1 5.000D-02
XCP   0.129   0.893   0   1 5.000D-02
PG6   0.129   0.893   0   1 5.000D-02
M3L   0.128   0.876   1   1 5.000D-02
ABU   0.127   0.833   2   1 5.000D-02
PE8   0.155   0.489   2   1 5.000D-03
FUL   0.129   0.893   0   2 5.000D-02
TPQ   0.127   0.833   2   1 5.000D-02
B3K   0.129   0.893   0   4 5.000D-02
RBF   0.129   0.893   0   1 5.000D-02
PIA   0.128   0.876   1   1 5.000D-02
CM5   0.126   0.687   3   1 5.000D-02
MMA   0.127   0.833   2   2 5.000D-02
BDF   0.127   0.833   2   1 5.000D-02
EVB   0.127   0.833   2   2 5.000D-02
TRQ   0.128   0.876   1   1 5.000D-02
B3X   0.129   0.893   0   1 5.000D-02
MFU   0.129   0.893   0   1 5.000D-02
DTD   0.128   0.876   1   1 5.000D-02
LDP   0.128   0.876   1   1 5.000D-02
0AF   0.127   0.833   2   1 5.000D-02
F6C   0.155   0.489   2   1 5.000D-03
DUR   0.128   0.876   1   1 5.000D-02
2HF   0.128   0.876   1   1 5.000D-02
2T8   0.127   0.833   2   1 5.000D-02
7V7   0.127   0.833   2   2 5.000D-02
DET   0.129   0.893   0   1 5.000D-02
HV2   0.127   0.833   2   1 5.000D-02
HVK   0.127   0.833   2   1 5.000D-02
ZDC   0.127   0.833   2   1 5.000D-02
