# Supplementary material for: GlueFinder: A Data-Driven Framework for the Rational Discovery of Molecular Glues
Source: J Chem Inf Model. 2026 Mar 3;66(6):3368–82. doi: 10.1021/acs.jcim.5c03232 (PMC13014457; doi:10.1021/acs.jcim.5c03232)
Supplement: Supplementary file 2 [file ci5c03232_si_002.zip › SI/KRAS/summary/Q9ULK6-KRAS.summary]

  11
MLY   0.129   0.893   0   1 5.000D-02
3PE   0.142   0.577   0   1 5.000D-03
MES   0.129   0.893   0   1 5.000D-02
FES   0.129   0.893   0   1 5.000D-02
LMG   0.129   0.893   0   2 5.000D-02
PC1   0.128   0.876   1   1 5.000D-02
BCL   0.129   0.893   0   1 5.000D-02
DMU   0.128   0.876   1   1 5.000D-02
1PS   0.128   0.876   1   1 5.000D-02
6V1   0.128   0.876   1   1 5.000D-02
PUB   0.127   0.833   2   1 5.000D-02
