# Supplementary material for: GlueFinder: A Data-Driven Framework for the Rational Discovery of Molecular Glues
Source: J Chem Inf Model. 2026 Mar 3;66(6):3368–82. doi: 10.1021/acs.jcim.5c03232 (PMC13014457; doi:10.1021/acs.jcim.5c03232)
Supplement: Supplementary file 2 [file ci5c03232_si_002.zip › SI/KRAS/summary/Q13191-KRAS.summary]

  94
NAG   0.129   0.893   0   5 5.000D-02
PEG   0.129   0.893   0   3 5.000D-02
ADP   0.127   0.833   2   1 5.000D-02
MPD   0.129   0.893   0   1 5.000D-02
BCR   0.127   0.833   2   1 5.000D-02
MLY   0.129   0.893   0   4 5.000D-02
ATP   0.128   0.876   1   2 5.000D-02
PG4   0.128   0.876   1   1 5.000D-02
PGE   0.143   0.000   0   3 5.000D-02
HEC   0.127   0.833   2   1 5.000D-02
3PE   0.129   0.893   0   1 5.000D-02
TRS   0.129   0.893   0   3 5.000D-02
CLR   0.127   0.833   2   1 5.000D-02
CDL   0.129   0.893   0   1 5.000D-02
FMN   0.127   0.833   2   1 5.000D-02
CIT   0.129   0.893   0   1 5.000D-02
LFA   0.129   0.893   0   1 5.000D-02
ACY   0.128   0.876   1   1 5.000D-02
FES   0.127   0.833   2   3 5.000D-02
1PE   0.128   0.876   1   1 5.000D-02
BME   0.129   0.893   0   2 5.000D-02
GTP   0.126   0.687   3   1 5.000D-02
EPE   0.129   0.893   0   1 5.000D-02
TPO   0.127   0.833   2   1 5.000D-02
CSO   0.129   0.893   0   1 5.000D-02
SAH   0.127   0.833   2   1 5.000D-02
IPA   0.127   0.833   2   1 5.000D-02
MLI   0.126   0.687   3   1 5.000D-02
CHL   0.129   0.893   0   1 5.000D-02
NDP   0.129   0.893   0   1 5.000D-02
SCN   0.128   0.876   1   1 5.000D-02
LMG   0.128   0.876   1   1 5.000D-02
PC1   0.127   0.833   2   1 5.000D-02
BOG   0.129   0.893   0   1 5.000D-02
AMP   0.129   0.893   0   1 5.000D-02
PCA   0.127   0.833   2   1 5.000D-02
FME   0.129   0.893   0   1 5.000D-02
PCW   0.129   0.893   0   2 5.000D-02
CGU   0.127   0.833   2   4 5.000D-02
OXY   0.127   0.833   2   1 5.000D-02
DGD   0.144   0.546   1   1 5.000D-02
CMO   0.128   0.876   1   1 5.000D-02
TLA   0.128   0.876   1   1 5.000D-02
FLC   0.127   0.833   2   1 5.000D-02
GSH   0.129   0.893   0   1 5.000D-02
CAS   0.144   0.546   1   1 5.000D-03
PX4   0.129   0.893   0   1 5.000D-02
DIO   0.129   0.893   0   2 5.000D-02
GLU   0.128   0.876   1   1 5.000D-02
OGA   0.126   0.687   3   1 5.000D-02
SQD   0.126   0.687   3   2 5.000D-02
PLC   0.129   0.893   0   1 5.000D-02
HIC   0.128   0.876   1   5 5.000D-02
CYC   0.129   0.893   0   1 5.000D-02
HEZ   0.155   0.489   2   1 5.000D-03
CSX   0.128   0.876   1   1 5.000D-02
GAL   0.129   0.893   0   2 5.000D-02
UMP   0.129   0.893   0   1 5.000D-02
THP   0.126   0.687   3   1 5.000D-02
PL9   0.126   0.687   3   2 5.000D-02
ALY   0.127   0.833   2   1 5.000D-02
78N   0.129   0.893   0   1 5.000D-02
BU1   0.128   0.876   1   1 5.000D-02
BLA   0.128   0.876   1   2 5.000D-02
IPH   0.127   0.833   2   2 5.000D-02
TAM   0.128   0.876   1   1 5.000D-02
DUP   0.128   0.876   1   2 5.000D-02
TBU   0.128   0.876   1   1 5.000D-02
12P   0.127   0.833   2   1 5.000D-02
PE3   0.128   0.876   1   1 5.000D-02
M3L   0.127   0.833   2   3 5.000D-02
CXM   0.128   0.876   1   2 5.000D-02
CPT   0.128   0.876   1   4 5.000D-02
FUL   0.129   0.893   0   1 5.000D-02
MMA   0.129   0.893   0   1 5.000D-02
2HP   0.127   0.833   2   1 5.000D-02
G3P   0.128   0.876   1   1 5.000D-02
ORN   0.128   0.876   1   1 5.000D-02
COM   0.128   0.876   1   1 5.000D-02
ETE   0.128   0.876   1   1 5.000D-02
AV0   0.128   0.876   1   1 5.000D-02
MFU   0.129   0.893   0   2 5.000D-02
17F   0.129   0.893   0   1 5.000D-02
HBI   0.128   0.876   1   1 5.000D-02
ETA   0.128   0.876   1   1 5.000D-02
F43   0.129   0.893   0   1 5.000D-02
GBF   0.144   0.546   1   1 5.000D-03
QPT   0.128   0.876   1   1 5.000D-02
HBX   0.128   0.876   1   1 5.000D-02
HNI   0.129   0.893   0   4 5.000D-02
R78   0.127   0.833   2   1 5.000D-02
7E8   0.127   0.833   2   1 5.000D-02
22B   0.129   0.893   0   1 5.000D-02
PUB   0.129   0.893   0   1 5.000D-02
