# Supplementary material for: GlueFinder: A Data-Driven Framework for the Rational Discovery of Molecular Glues
Source: J Chem Inf Model. 2026 Mar 3;66(6):3368–82. doi: 10.1021/acs.jcim.5c03232 (PMC13014457; doi:10.1021/acs.jcim.5c03232)
Supplement: Supplementary file 2 [file ci5c03232_si_002.zip › SI/KRAS/summary/Q96G75-KRAS.summary]

  19
NAG   0.128   0.876   1   1 5.000D-02
ADP   0.193   0.421   4   2 5.000D-02
ATP   0.128   0.876   1   1 5.000D-02
GDP   0.313   0.421   5   3 5.000D-02
FMN   0.144   0.546   1   1 5.000D-03
CIT   0.127   0.833   2   1 5.000D-02
EPE   0.127   0.833   2   2 5.000D-02
IMD   0.129   0.893   0   1 5.000D-02
CSO   0.189   0.181   5   6 5.000D-02
LDA   0.127   0.833   2   1 5.000D-02
BOG   0.127   0.833   2   1 5.000D-02
GNP   0.229   0.421   5   1 5.000D-02
DIO   0.128   0.876   1   2 5.000D-02
AZI   0.129   0.893   0   1 5.000D-02
BNG   0.128   0.876   1   1 5.000D-02
PGO   0.128   0.876   1   1 5.000D-02
MC3   0.129   0.893   0   1 5.000D-02
MBN   0.128   0.876   1   4 5.000D-02
PUB   0.128   0.876   1   1 5.000D-02
