# Supplementary material for: GlueFinder: A Data-Driven Framework for the Rational Discovery of Molecular Glues
Source: J Chem Inf Model. 2026 Mar 3;66(6):3368–82. doi: 10.1021/acs.jcim.5c03232 (PMC13014457; doi:10.1021/acs.jcim.5c03232)
Supplement: Supplementary file 2 [file ci5c03232_si_002.zip › SI/KRAS/summary/Q9ULX5-KRAS.summary]

  97
NAG   0.170   0.000   0   6 5.000D-02
PEG   0.171   0.577   1   6 5.000D-02
MPD   0.129   0.893   0   5 5.000D-02
FAD   0.128   0.876   1   1 5.000D-02
BCR   0.142   0.577   0   1 5.000D-03
MLY   0.170   0.000   0   6 5.000D-02
ATP   0.128   0.876   1   1 5.000D-02
OLC   0.129   0.893   0   6 5.000D-02
PG4   0.129   0.893   0   6 5.000D-02
PGE   0.127   0.833   2   1 5.000D-02
3PE   0.129   0.893   0   6 5.000D-02
TRS   0.129   0.893   0   1 5.000D-02
MES   0.129   0.893   0   1 5.000D-02
CLR   0.129   0.893   0   5 5.000D-02
CDL   0.129   0.893   0   2 5.000D-02
OLA   0.129   0.893   0   2 5.000D-02
FMN   0.144   0.546   1   1 5.000D-03
LMT   0.128   0.876   1   2 5.000D-02
SEP   0.129   0.893   0   1 5.000D-02
CIT   0.128   0.876   1   3 5.000D-02
UNL   0.129   0.893   0   1 5.000D-02
LFA   0.144   0.546   1   1 5.000D-03
ACY   0.129   0.893   0   1 5.000D-02
1PE   0.129   0.893   0   2 5.000D-02
BME   0.143   0.000   0   3 5.000D-02
EPE   0.129   0.893   0   1 5.000D-02
IMD   0.129   0.893   0   1 5.000D-02
CSO   0.128   0.876   1   1 5.000D-02
LHG   0.129   0.893   0   2 5.000D-02
IPA   0.129   0.893   0   1 5.000D-02
LDA   0.144   0.546   1   1 5.000D-03
PLM   0.129   0.893   0   1 5.000D-02
MLI   0.128   0.876   1   1 5.000D-02
POV   0.129   0.893   0   2 5.000D-02
CME   0.144   0.546   1   1 5.000D-03
LMG   0.144   0.546   1   1 5.000D-03
PC1   0.170   0.000   0   6 5.000D-02
BOG   0.128   0.876   1   1 5.000D-02
BCL   0.129   0.893   0   3 5.000D-02
Y01   0.143   0.000   0   3 5.000D-02
MRD   0.129   0.893   0   1 5.000D-02
PCW   0.128   0.561   4   2 5.000D-02
ACE   0.142   0.577   0   1 5.000D-03
COA   0.129   0.893   0   1 5.000D-02
SAM   0.128   0.876   1   1 5.000D-02
DGD   0.129   0.893   0   1 5.000D-02
TLA   0.144   0.546   1   1 5.000D-03
CSD   0.129   0.893   0   1 5.000D-02
DMU   0.170   0.000   0   6 5.000D-02
RET   0.129   0.893   0   2 5.000D-02
CAS   0.129   0.893   0   2 5.000D-02
PGV   0.129   0.893   0   1 5.000D-02
GLC   0.129   0.893   0   1 5.000D-02
URE   0.128   0.876   1   1 5.000D-02
SQD   0.129   0.893   0   5 5.000D-02
CAC   0.129   0.893   0   1 5.000D-02
BNG   0.129   0.893   0   1 5.000D-02
PLC   0.128   0.876   1   1 5.000D-02
MC3   0.129   0.893   0   1 5.000D-02
CYC   0.144   0.546   1   3 5.000D-02
MLA   0.128   0.876   1   1 5.000D-02
MPG   0.144   0.546   1   1 5.000D-03
78M   0.142   0.577   0   1 5.000D-03
MLZ   0.129   0.893   0   3 5.000D-02
TRP   0.128   0.876   1   1 5.000D-02
MYS   0.129   0.893   0   2 5.000D-02
DTT   0.129   0.893   0   1 5.000D-02
CSS   0.129   0.893   0   1 5.000D-02
LBN   0.129   0.893   0   1 5.000D-02
HEX   0.128   0.876   1   1 5.000D-02
YCM   0.129   0.893   0   6 5.000D-02
ASP   0.128   0.876   1   1 5.000D-02
SER   0.127   0.833   2   1 5.000D-02
SOG   0.165   0.000   0   5 5.000D-02
R16   0.128   0.876   1   3 5.000D-02
15P   0.129   0.893   0   1 5.000D-02
BLA   0.144   0.546   1   3 5.000D-02
PEB   0.144   0.546   1   3 5.000D-02
CAF   0.127   0.833   2   2 5.000D-02
M3L   0.127   0.833   2   1 5.000D-02
SAL   0.129   0.893   0   1 5.000D-02
CM5   0.129   0.893   0   1 5.000D-02
BFD   0.128   0.876   1   1 5.000D-02
ORN   0.129   0.893   0   1 5.000D-02
UPL   0.129   0.893   0   1 5.000D-02
QQ4   0.187   0.546   2   6 5.000D-02
6V1   0.128   0.876   1   1 5.000D-02
2BA   0.129   0.893   0   1 5.000D-02
MTN   0.129   0.893   0   1 5.000D-02
BGL   0.129   0.893   0   1 5.000D-02
17F   0.126   0.561   4   1 5.000D-02
BUA   0.129   0.893   0   1 5.000D-02
GBF   0.142   0.577   0   1 5.000D-03
CRT   0.128   0.876   1   1 5.000D-02
DET   0.142   0.577   0   1 5.000D-03
22B   0.142   0.577   0   1 5.000D-03
HDZ   0.128   0.876   1   1 5.000D-02
