# Supplementary material for: GlueFinder: A Data-Driven Framework for the Rational Discovery of Molecular Glues
Source: J Chem Inf Model. 2026 Mar 3;66(6):3368–82. doi: 10.1021/acs.jcim.5c03232 (PMC13014457; doi:10.1021/acs.jcim.5c03232)
Supplement: Supplementary file 2 [file ci5c03232_si_002.zip › SI/KRAS/summary/Q8N448-KRAS.summary]

  96
NAG   0.129   0.893   0   6 5.000D-02
PEG   0.160   0.577   1   4 5.000D-02
ADP   0.127   0.833   2   1 5.000D-02
MPD   0.129   0.893   0   3 5.000D-02
MLY   0.129   0.893   0   2 5.000D-02
PG4   0.144   0.546   1   3 5.000D-02
PGE   0.129   0.893   0   1 5.000D-02
HEC   0.128   0.876   1   1 5.000D-02
3PE   0.128   0.876   1   2 5.000D-02
TRS   0.129   0.893   0   1 5.000D-02
MES   0.129   0.893   0   2 5.000D-02
CLR   0.127   0.833   2   1 5.000D-02
GDP   0.129   0.893   0   1 5.000D-02
LMT   0.126   0.687   3   1 5.000D-02
CIT   0.129   0.893   0   2 5.000D-02
LFA   0.128   0.876   1   1 5.000D-02
ACY   0.129   0.893   0   1 5.000D-02
1PE   0.127   0.833   2   1 5.000D-02
BME   0.129   0.893   0   1 5.000D-02
GTP   0.128   0.876   1   1 5.000D-02
EPE   0.129   0.893   0   2 5.000D-02
TPO   0.128   0.876   1   1 5.000D-02
CSO   0.142   0.577   0   1 5.000D-02
IPA   0.129   0.893   0   1 5.000D-02
LDA   0.129   0.893   0   1 5.000D-02
PLM   0.128   0.876   1   2 5.000D-02
MLI   0.128   0.561   4   2 5.000D-02
POV   0.144   0.546   1   1 5.000D-03
NDP   0.129   0.893   0   1 5.000D-02
SCN   0.128   0.876   1   1 5.000D-02
CME   0.129   0.893   0   1 5.000D-02
MAN   0.126   0.687   3   1 5.000D-02
C8E   0.127   0.833   2   1 5.000D-02
LMG   0.129   0.893   0   1 5.000D-02
PC1   0.128   0.876   1   1 5.000D-02
PTR   0.129   0.893   0   1 5.000D-02
PCA   0.129   0.893   0   1 5.000D-02
MRD   0.128   0.876   1   1 5.000D-02
ACE   0.127   0.833   2   3 5.000D-02
COA   0.129   0.893   0   1 5.000D-02
DGD   0.128   0.876   1   3 5.000D-02
GLY   0.126   0.687   3   1 5.000D-02
CSD   0.128   0.876   1   1 5.000D-02
CAS   0.142   0.577   0   2 5.000D-02
DIO   0.128   0.876   1   1 5.000D-02
GLC   0.128   0.876   1   1 5.000D-02
URE   0.129   0.893   0   1 5.000D-02
D10   0.129   0.893   0   1 5.000D-02
AZI   0.127   0.833   2   1 5.000D-02
CAC   0.129   0.893   0   2 5.000D-02
BEN   0.127   0.833   2   1 5.000D-02
BCT   0.126   0.687   3   1 5.000D-02
PGO   0.129   0.893   0   1 5.000D-02
D12   0.129   0.893   0   1 5.000D-02
CYC   0.129   0.893   0   2 5.000D-02
MPG   0.127   0.833   2   1 5.000D-02
TPP   0.129   0.893   0   1 5.000D-02
MLZ   0.128   0.876   1   1 5.000D-02
HYP   0.127   0.833   2   1 5.000D-02
CSX   0.129   0.893   0   1 5.000D-02
DTT   0.129   0.893   0   1 5.000D-02
CPS   0.128   0.876   1   1 5.000D-02
PG0   0.128   0.876   1   1 5.000D-02
PPV   0.126   0.687   3   1 5.000D-02
ALY   0.129   0.893   0   1 5.000D-02
CYS   0.155   0.489   2   2 5.000D-02
3PH   0.128   0.876   1   1 5.000D-02
SOG   0.128   0.876   1   2 5.000D-02
BLA   0.128   0.876   1   1 5.000D-02
PHE   0.128   0.876   1   2 5.000D-02
1PG   0.142   0.577   0   1 5.000D-03
C5P   0.129   0.893   0   1 5.000D-02
XCP   0.144   0.546   1   1 5.000D-03
TYR   0.129   0.893   0   1 5.000D-02
CAF   0.129   0.893   0   1 5.000D-02
CXM   0.128   0.876   1   1 5.000D-02
B3K   0.144   0.546   1   3 5.000D-03
PIA   0.129   0.893   0   1 5.000D-02
SME   0.128   0.876   1   1 5.000D-02
CM5   0.127   0.833   2   1 5.000D-02
BDF   0.129   0.893   0   1 5.000D-02
XYS   0.128   0.876   1   1 5.000D-02
2AN   0.129   0.893   0   1 5.000D-02
SNC   0.128   0.876   1   1 5.000D-02
B3X   0.144   0.546   1   1 5.000D-03
QQ4   0.129   0.893   0   1 5.000D-02
ACM   0.129   0.893   0   1 5.000D-02
IYR   0.126   0.687   3   1 5.000D-02
ACH   0.128   0.876   1   1 5.000D-02
F6C   0.144   0.546   1   1 5.000D-03
SIW   0.129   0.893   0   1 5.000D-02
OES   0.128   0.876   1   1 5.000D-02
PQJ   0.128   0.876   1   1 5.000D-02
7V7   0.127   0.833   2   1 5.000D-02
8GT   0.129   0.893   0   1 5.000D-02
HDZ   0.127   0.833   2   1 5.000D-02
