# Supplementary material for: GlueFinder: A Data-Driven Framework for the Rational Discovery of Molecular Glues
Source: J Chem Inf Model. 2026 Mar 3;66(6):3368–82. doi: 10.1021/acs.jcim.5c03232 (PMC13014457; doi:10.1021/acs.jcim.5c03232)
Supplement: Supplementary file 2 [file ci5c03232_si_002.zip › SI/KRAS/summary/O60291-KRAS.summary]

  41
NAG   0.129   0.893   0   2 5.000D-02
PEG   0.129   0.893   0   1 5.000D-02
MPD   0.129   0.893   0   2 5.000D-02
BCR   0.129   0.893   0   1 5.000D-02
MLY   0.165   0.577   1   5 5.000D-02
PG4   0.128   0.876   1   1 5.000D-02
CDL   0.128   0.876   1   2 5.000D-02
LMT   0.128   0.876   1   1 5.000D-02
SEP   0.129   0.893   0   1 5.000D-02
CIT   0.128   0.876   1   1 5.000D-02
LFA   0.126   0.687   3   1 5.000D-02
FES   0.129   0.893   0   2 5.000D-02
EPE   0.128   0.876   1   2 5.000D-02
POV   0.129   0.893   0   1 5.000D-02
CME   0.128   0.876   1   1 5.000D-02
MAN   0.128   0.876   1   1 5.000D-02
C8E   0.129   0.893   0   2 5.000D-02
PC1   0.129   0.893   0   1 5.000D-02
GNP   0.127   0.833   2   1 5.000D-02
MYR   0.126   0.687   3   1 5.000D-02
BGC   0.126   0.687   3   1 5.000D-02
PX4   0.128   0.876   1   1 5.000D-02
CRO   0.129   0.893   0   1 5.000D-02
PGO   0.128   0.876   1   1 5.000D-02
CYC   0.129   0.893   0   1 5.000D-02
HEZ   0.129   0.893   0   1 5.000D-02
MYS   0.126   0.687   3   1 5.000D-02
YCM   0.128   0.876   1   1 5.000D-02
2PE   0.129   0.893   0   1 5.000D-02
CR2   0.127   0.833   2   1 5.000D-02
BLA   0.127   0.833   2   1 5.000D-02
PE8   0.128   0.876   1   1 5.000D-02
TBR   0.126   0.687   3   1 5.000D-02
STL   0.128   0.876   1   1 5.000D-02
CLM   0.127   0.833   2   1 5.000D-02
CYT   0.128   0.876   1   1 5.000D-02
7V7   0.129   0.893   0   1 5.000D-02
N2P   0.127   0.833   2   1 5.000D-02
MNB   0.128   0.876   1   1 5.000D-02
ML1   0.127   0.833   2   1 5.000D-02
PUB   0.127   0.833   2   1 5.000D-02
