# Supplementary material for: GlueFinder: A Data-Driven Framework for the Rational Discovery of Molecular Glues
Source: J Chem Inf Model. 2026 Mar 3;66(6):3368–82. doi: 10.1021/acs.jcim.5c03232 (PMC13014457; doi:10.1021/acs.jcim.5c03232)
Supplement: Supplementary file 2 [file ci5c03232_si_002.zip › SI/KRAS/summary/Q9BYJ4-KRAS.summary]

  40
PEG   0.129   0.893   0   1 5.000D-02
MLY   0.129   0.893   0   2 5.000D-02
OLC   0.128   0.876   1   1 5.000D-02
PG4   0.129   0.893   0   1 5.000D-02
PGE   0.128   0.876   1   1 5.000D-02
3PE   0.129   0.893   0   1 5.000D-02
MES   0.126   0.687   3   1 5.000D-02
LMT   0.128   0.876   1   1 5.000D-02
CIT   0.128   0.876   1   1 5.000D-02
LFA   0.129   0.893   0   2 5.000D-02
EPE   0.129   0.893   0   1 5.000D-02
SAH   0.128   0.876   1   1 5.000D-02
PLM   0.126   0.561   4   1 5.000D-02
SCN   0.129   0.893   0   1 5.000D-02
C8E   0.128   0.876   1   1 5.000D-02
BCL   0.128   0.876   1   1 5.000D-02
MRD   0.128   0.876   1   1 5.000D-02
ACE   0.128   0.876   1   1 5.000D-02
FLC   0.128   0.876   1   1 5.000D-02
P6G   0.129   0.893   0   1 5.000D-02
LI1   0.129   0.893   0   2 5.000D-02
SQD   0.128   0.876   1   1 5.000D-02
BNG   0.129   0.893   0   1 5.000D-02
CYC   0.128   0.876   1   1 5.000D-02
MPG   0.129   0.893   0   1 5.000D-02
CSX   0.129   0.893   0   1 5.000D-02
DTT   0.129   0.893   0   1 5.000D-02
LBN   0.128   0.876   1   1 5.000D-02
TAR   0.129   0.893   0   1 5.000D-02
WVN   0.128   0.876   1   1 5.000D-02
TYR   0.127   0.833   2   1 5.000D-02
12P   0.129   0.893   0   1 5.000D-02
MOO   0.129   0.893   0   1 5.000D-02
G3P   0.128   0.876   1   1 5.000D-02
TRT   0.128   0.876   1   1 5.000D-02
QQ4   0.128   0.876   1   1 5.000D-02
F6C   0.144   0.546   1   1 5.000D-03
DET   0.142   0.577   0   1 5.000D-03
22B   0.128   0.876   1   1 5.000D-02
PUB   0.128   0.876   1   1 5.000D-02
