# Supplementary material for: GlueFinder: A Data-Driven Framework for the Rational Discovery of Molecular Glues
Source: J Chem Inf Model. 2026 Mar 3;66(6):3368–82. doi: 10.1021/acs.jcim.5c03232 (PMC13014457; doi:10.1021/acs.jcim.5c03232)
Supplement: Supplementary file 2 [file ci5c03232_si_002.zip › SI/KRAS/summary/Q96T88-KRAS.summary]

  18
NAG   0.127   0.833   2   1 5.000D-02
PEG   0.128   0.876   1   1 5.000D-02
MPD   0.128   0.876   1   2 5.000D-02
PG4   0.128   0.876   1   1 5.000D-02
PGE   0.128   0.876   1   2 5.000D-02
FES   0.129   0.893   0   1 5.000D-02
BME   0.128   0.876   1   1 5.000D-02
EPE   0.127   0.833   2   2 5.000D-02
IMD   0.144   0.546   1   1 5.000D-03
CSO   0.129   0.893   0   1 5.000D-02
MLI   0.127   0.833   2   1 5.000D-02
FLC   0.155   0.489   2   1 5.000D-03
P6G   0.128   0.876   1   1 5.000D-02
MOH   0.128   0.876   1   1 5.000D-02
C2E   0.128   0.876   1   1 5.000D-02
CYS   0.129   0.893   0   1 5.000D-02
MPO   0.129   0.893   0   2 5.000D-02
7MT   0.127   0.833   2   1 5.000D-02
