# Supplementary material for: GlueFinder: A Data-Driven Framework for the Rational Discovery of Molecular Glues
Source: J Chem Inf Model. 2026 Mar 3;66(6):3368–82. doi: 10.1021/acs.jcim.5c03232 (PMC13014457; doi:10.1021/acs.jcim.5c03232)
Supplement: Supplementary file 2 [file ci5c03232_si_002.zip › SI/KRAS/summary/Q86Y13-KRAS.summary]

 187
NAG   0.170   0.000   0   6 5.000D-02
PEG   0.172   0.369   3   3 5.000D-02
ADP   0.128   0.876   1   1 5.000D-02
MPD   0.165   0.577   1   5 5.000D-02
BCR   0.144   0.546   1   2 5.000D-02
MLY   0.171   0.577   1   6 5.000D-02
OLC   0.171   0.577   1   6 5.000D-02
PG4   0.171   0.577   1   6 5.000D-02
PGE   0.128   0.876   1   5 5.000D-02
HEC   0.128   0.876   1   2 5.000D-02
3PE   0.171   0.421   3   1 5.000D-03
TRS   0.129   0.893   0   4 5.000D-02
MES   0.129   0.893   0   3 5.000D-02
CLR   0.129   0.893   0   4 5.000D-02
NAD   0.127   0.833   2   1 5.000D-02
GDP   0.129   0.893   0   1 5.000D-02
CDL   0.129   0.893   0   3 5.000D-02
OLA   0.129   0.893   0   2 5.000D-02
FMN   0.129   0.893   0   1 5.000D-02
LMT   0.182   0.546   2   5 5.000D-02
SEP   0.129   0.893   0   2 5.000D-02
CIT   0.129   0.893   0   2 5.000D-02
UNL   0.129   0.893   0   2 5.000D-02
LFA   0.216   0.369   3   5 5.000D-02
ACY   0.129   0.893   0   3 5.000D-02
FES   0.129   0.893   0   1 5.000D-02
1PE   0.128   0.876   1   3 5.000D-02
BME   0.129   0.893   0   6 5.000D-02
GTP   0.127   0.833   2   1 5.000D-02
EPE   0.129   0.893   0   2 5.000D-02
IMD   0.129   0.893   0   1 5.000D-02
TPO   0.127   0.833   2   1 5.000D-02
CSO   0.129   0.893   0   2 5.000D-02
LHG   0.129   0.893   0   3 5.000D-02
SAH   0.128   0.876   1   1 5.000D-02
IPA   0.128   0.876   1   1 5.000D-02
LDA   0.128   0.876   1   2 5.000D-02
PLM   0.128   0.876   1   3 5.000D-02
POV   0.144   0.546   1   2 5.000D-02
SCN   0.128   0.876   1   2 5.000D-02
CME   0.171   0.577   1   6 5.000D-02
MAN   0.128   0.876   1   1 5.000D-02
LMG   0.165   0.000   0   5 5.000D-02
PC1   0.129   0.893   0   4 5.000D-02
BOG   0.129   0.893   0   3 5.000D-02
BCL   0.129   0.893   0   5 5.000D-02
Y01   0.144   0.546   1   2 5.000D-02
PTR   0.129   0.893   0   1 5.000D-02
PEE   0.127   0.833   2   2 5.000D-02
PCA   0.129   0.893   0   1 5.000D-02
FME   0.129   0.893   0   1 5.000D-02
MRD   0.144   0.546   1   1 5.000D-02
PCW   0.129   0.893   0   4 5.000D-02
ACE   0.142   0.577   0   1 5.000D-03
COA   0.129   0.893   0   1 5.000D-02
SAM   0.128   0.876   1   1 5.000D-02
DGD   0.165   0.000   0   5 5.000D-03
TLA   0.155   0.489   2   2 5.000D-02
FLC   0.129   0.893   0   1 5.000D-02
UDP   0.129   0.893   0   1 5.000D-02
P6G   0.126   0.687   3   1 5.000D-02
CSD   0.129   0.893   0   1 5.000D-02
BGC   0.129   0.893   0   1 5.000D-02
DMU   0.129   0.893   0   2 5.000D-02
GSH   0.129   0.893   0   1 5.000D-02
CAS   0.129   0.893   0   2 5.000D-02
PX4   0.129   0.893   0   1 5.000D-02
OCT   0.127   0.833   2   1 5.000D-02
PTY   0.129   0.893   0   2 5.000D-02
BTB   0.128   0.876   1   1 5.000D-02
DIO   0.129   0.893   0   1 5.000D-02
GLU   0.129   0.893   0   1 5.000D-02
GLC   0.129   0.893   0   2 5.000D-02
CHD   0.128   0.876   1   1 5.000D-02
LI1   0.129   0.893   0   6 5.000D-02
D10   0.128   0.876   1   1 5.000D-02
SQD   0.129   0.893   0   3 5.000D-02
CAC   0.129   0.893   0   1 5.000D-02
BEN   0.128   0.876   1   1 5.000D-02
II0   0.144   0.546   1   1 5.000D-03
BNG   0.129   0.893   0   1 5.000D-02
PLC   0.129   0.893   0   1 5.000D-02
NHE   0.128   0.876   1   1 5.000D-02
MOH   0.129   0.893   0   1 5.000D-02
PGO   0.142   0.577   0   1 5.000D-02
D12   0.128   0.876   1   2 5.000D-02
MC3   0.129   0.893   0   1 5.000D-02
CYC   0.129   0.893   0   3 5.000D-02
U10   0.127   0.833   2   3 5.000D-02
MPG   0.129   0.893   0   3 5.000D-02
78M   0.129   0.893   0   1 5.000D-02
TPP   0.129   0.893   0   1 5.000D-02
HEZ   0.129   0.893   0   2 5.000D-02
HYP   0.128   0.876   1   1 5.000D-02
CSX   0.129   0.893   0   2 5.000D-02
TRP   0.128   0.876   1   1 5.000D-02
GAL   0.144   0.546   1   1 5.000D-03
PRO   0.128   0.876   1   1 5.000D-02
MYS   0.191   0.421   4   1 5.000D-03
DTT   0.129   0.893   0   1 5.000D-02
CSS   0.128   0.876   1   1 5.000D-02
L2P   0.129   0.893   0   2 5.000D-02
C14   0.129   0.893   0   2 5.000D-02
LBN   0.129   0.893   0   1 5.000D-02
PEK   0.129   0.893   0   1 5.000D-02
PL9   0.128   0.876   1   1 5.000D-02
HED   0.129   0.893   0   1 5.000D-02
HEX   0.129   0.893   0   1 5.000D-02
PG0   0.129   0.893   0   2 5.000D-02
MET   0.129   0.893   0   1 5.000D-02
YCM   0.128   0.876   1   4 5.000D-02
DMF   0.128   0.876   1   2 5.000D-02
IMP   0.128   0.876   1   1 5.000D-02
BEZ   0.128   0.876   1   2 5.000D-02
LMU   0.144   0.546   1   1 5.000D-03
ASP   0.129   0.893   0   1 5.000D-02
TAR   0.128   0.876   1   1 5.000D-02
2PE   0.128   0.876   1   1 5.000D-02
SER   0.128   0.876   1   1 5.000D-02
MHO   0.129   0.893   0   1 5.000D-02
CYS   0.128   0.876   1   1 5.000D-02
PID   0.142   0.577   0   1 5.000D-03
78N   0.128   0.876   1   3 5.000D-02
3PH   0.129   0.893   0   1 5.000D-02
SOG   0.160   0.000   0   4 5.000D-02
FTR   0.129   0.893   0   1 5.000D-02
SIA   0.128   0.876   1   1 5.000D-02
R16   0.129   0.893   0   2 5.000D-02
MPO   0.128   0.561   4   2 5.000D-02
15P   0.128   0.876   1   1 5.000D-02
A3P   0.128   0.876   1   1 5.000D-02
BLA   0.144   0.546   1   2 5.000D-02
HIS   0.127   0.833   2   1 5.000D-02
WVN   0.142   0.577   0   2 5.000D-02
TRD   0.129   0.893   0   1 5.000D-02
PHE   0.128   0.876   1   1 5.000D-02
BTN   0.126   0.687   3   1 5.000D-02
1PG   0.129   0.893   0   1 5.000D-02
PEB   0.128   0.876   1   1 5.000D-02
POL   0.126   0.687   3   1 5.000D-02
PE5   0.128   0.876   1   1 5.000D-02
PG6   0.129   0.893   0   2 5.000D-02
CAF   0.128   0.876   1   1 5.000D-02
TMP   0.126   0.561   4   1 5.000D-02
12P   0.129   0.893   0   1 5.000D-02
MEN   0.128   0.876   1   1 5.000D-02
SEY   0.128   0.876   1   1 5.000D-02
MQ9   0.129   0.893   0   1 5.000D-02
PCG   0.127   0.833   2   1 5.000D-02
O4B   0.129   0.893   0   1 5.000D-02
PE8   0.128   0.876   1   1 5.000D-02
SME   0.129   0.893   0   1 5.000D-02
04C   0.129   0.893   0   1 5.000D-02
NGA   0.127   0.833   2   1 5.000D-02
BDF   0.129   0.893   0   1 5.000D-02
THM   0.128   0.876   1   1 5.000D-02
TRQ   0.129   0.893   0   1 5.000D-02
TRT   0.128   0.876   1   1 5.000D-02
QQ4   0.129   0.893   0   6 5.000D-02
2GP   0.127   0.833   2   2 5.000D-02
NIY   0.127   0.833   2   1 5.000D-02
CYZ   0.128   0.876   1   1 5.000D-02
HSM   0.129   0.893   0   1 5.000D-02
MQ7   0.127   0.833   2   1 5.000D-02
XPE   0.128   0.876   1   1 5.000D-02
17F   0.129   0.893   0   1 5.000D-02
MGT   0.127   0.833   2   1 5.000D-02
HBI   0.128   0.876   1   1 5.000D-02
ETA   0.128   0.876   1   1 5.000D-02
FC6   0.126   0.561   4   1 5.000D-02
GBF   0.129   0.893   0   1 5.000D-02
HBX   0.128   0.876   1   1 5.000D-02
CRT   0.129   0.893   0   1 5.000D-02
DCM   0.128   0.876   1   1 5.000D-02
GDS   0.129   0.893   0   1 5.000D-02
F6C   0.142   0.577   0   1 5.000D-03
MRY   0.128   0.876   1   1 5.000D-02
TCE   0.128   0.876   1   1 5.000D-02
MEB   0.127   0.833   2   1 5.000D-02
3GP   0.128   0.876   2   6 5.000D-02
NH2   0.126   0.561   4   1 5.000D-02
2T8   0.128   0.876   1   1 5.000D-02
MNB   0.129   0.893   0   1 5.000D-02
HQE   0.128   0.876   1   2 5.000D-02
HVK   0.127   0.833   2   1 5.000D-02
22B   0.129   0.893   0   1 5.000D-02
PUB   0.128   0.876   1   1 5.000D-02
