# Supplementary material for: GlueFinder: A Data-Driven Framework for the Rational Discovery of Molecular Glues
Source: J Chem Inf Model. 2026 Mar 3;66(6):3368–82. doi: 10.1021/acs.jcim.5c03232 (PMC13014457; doi:10.1021/acs.jcim.5c03232)
Supplement: Supplementary file 2 [file ci5c03232_si_002.zip › SI/KRAS/summary/Q5T447-KRAS.summary]

  83
NAG   0.129   0.893   0   2 5.000D-02
PEG   0.129   0.893   0   6 5.000D-02
MPD   0.129   0.893   0   2 5.000D-02
BCR   0.129   0.893   0   1 5.000D-02
MLY   0.165   0.577   1   5 5.000D-02
OLC   0.129   0.893   0   2 5.000D-02
PG4   0.129   0.893   0   3 5.000D-02
PGE   0.129   0.893   0   1 5.000D-02
HEC   0.129   0.893   0   1 5.000D-02
TRS   0.128   0.876   1   1 5.000D-02
MES   0.155   0.489   2   1 5.000D-03
GDP   0.129   0.893   0   1 5.000D-02
CDL   0.126   0.687   3   1 5.000D-02
OLA   0.129   0.893   0   1 5.000D-02
LMT   0.129   0.893   0   6 5.000D-02
LFA   0.129   0.893   0   1 5.000D-02
ACY   0.128   0.876   1   1 5.000D-02
FES   0.129   0.893   0   1 5.000D-02
1PE   0.129   0.893   0   1 5.000D-02
IMD   0.127   0.833   2   1 5.000D-02
CSO   0.144   0.546   1   1 5.000D-02
LDA   0.129   0.893   0   3 5.000D-02
NDP   0.129   0.893   0   1 5.000D-02
SCN   0.128   0.876   1   2 5.000D-02
LMG   0.129   0.893   0   2 5.000D-02
PC1   0.128   0.876   1   2 5.000D-02
BOG   0.128   0.876   1   2 5.000D-02
AMP   0.128   0.876   1   1 5.000D-02
PTR   0.129   0.893   0   1 5.000D-02
FME   0.128   0.876   1   1 5.000D-02
MRD   0.129   0.893   0   1 5.000D-02
PCW   0.129   0.893   0   3 5.000D-02
COA   0.128   0.876   1   1 5.000D-02
DGD   0.142   0.577   0   1 5.000D-03
TLA   0.128   0.876   1   1 5.000D-02
DMU   0.129   0.893   0   1 5.000D-02
CAS   0.128   0.876   1   1 5.000D-02
PX4   0.128   0.876   1   1 5.000D-02
DIO   0.128   0.876   1   1 5.000D-02
SQD   0.127   0.833   2   1 5.000D-02
BEF   0.129   0.893   0   1 5.000D-02
MOH   0.128   0.876   1   1 5.000D-02
CYC   0.129   0.893   0   2 5.000D-02
MLA   0.129   0.893   0   1 5.000D-02
CSX   0.128   0.876   1   1 5.000D-02
GAL   0.128   0.876   1   1 5.000D-02
MYS   0.128   0.876   1   1 5.000D-02
DTT   0.129   0.893   0   1 5.000D-02
NLE   0.129   0.893   0   1 5.000D-02
PG0   0.128   0.876   1   1 5.000D-02
YCM   0.128   0.876   1   2 5.000D-02
DMF   0.127   0.833   2   1 5.000D-02
2PE   0.129   0.893   0   1 5.000D-02
PGR   0.129   0.893   0   2 5.000D-02
NDG   0.127   0.833   2   1 5.000D-02
CYS   0.129   0.893   0   1 5.000D-02
3PH   0.129   0.893   0   1 5.000D-02
SOG   0.129   0.893   0   1 5.000D-02
CXS   0.129   0.893   0   2 5.000D-02
FTR   0.129   0.893   0   1 5.000D-02
FBP   0.128   0.876   1   1 5.000D-02
GLN   0.128   0.876   1   1 5.000D-02
MPO   0.128   0.876   1   1 5.000D-02
BLA   0.129   0.893   0   1 5.000D-02
PEB   0.129   0.893   0   1 5.000D-02
TYR   0.127   0.833   2   1 5.000D-02
VAL   0.129   0.893   0   1 5.000D-02
PG6   0.129   0.893   0   1 5.000D-02
CAF   0.128   0.876   1   2 5.000D-02
M3L   0.127   0.833   2   1 5.000D-02
SEY   0.129   0.893   0   1 5.000D-02
144   0.129   0.893   0   1 5.000D-02
EVB   0.128   0.876   1   1 5.000D-02
SPN   0.128   0.876   1   1 5.000D-02
NIY   0.129   0.893   0   1 5.000D-02
CYZ   0.129   0.893   0   1 5.000D-02
17F   0.129   0.893   0   1 5.000D-02
SOR   0.129   0.893   0   1 5.000D-02
TCE   0.129   0.893   0   1 5.000D-02
VIB   0.128   0.876   1   1 5.000D-02
7MT   0.129   0.893   0   1 5.000D-02
MNB   0.128   0.876   1   1 5.000D-02
PUB   0.129   0.893   0   1 5.000D-02
