# Supplementary material for: GlueFinder: A Data-Driven Framework for the Rational Discovery of Molecular Glues
Source: J Chem Inf Model. 2026 Mar 3;66(6):3368–82. doi: 10.1021/acs.jcim.5c03232 (PMC13014457; doi:10.1021/acs.jcim.5c03232)
Supplement: Supplementary file 2 [file ci5c03232_si_002.zip › SI/KRAS/summary/Q9NQ86-KRAS.summary]

  54
PEG   0.129   0.893   0   3 5.000D-02
MPD   0.129   0.893   0   3 5.000D-02
MLY   0.129   0.893   0   1 5.000D-02
ATP   0.128   0.876   1   1 5.000D-02
OLC   0.129   0.893   0   1 5.000D-02
PG4   0.129   0.893   0   1 5.000D-02
MES   0.126   0.687   3   1 5.000D-02
CDL   0.127   0.833   2   1 5.000D-02
LMT   0.129   0.893   0   1 5.000D-02
CIT   0.129   0.893   0   1 5.000D-02
LFA   0.128   0.876   1   2 5.000D-02
IMD   0.129   0.893   0   2 5.000D-02
CSO   0.129   0.893   0   1 5.000D-02
LDA   0.127   0.833   2   1 5.000D-02
PLM   0.128   0.876   1   1 5.000D-02
POV   0.129   0.893   0   1 5.000D-02
PC1   0.129   0.893   0   1 5.000D-02
AMP   0.127   0.833   2   1 5.000D-02
BCL   0.128   0.876   1   1 5.000D-02
Y01   0.129   0.893   0   1 5.000D-02
MRD   0.144   0.546   1   1 5.000D-02
EOH   0.128   0.876   1   1 5.000D-02
P6G   0.129   0.893   0   1 5.000D-02
PGV   0.126   0.687   3   3 5.000D-02
BTB   0.128   0.876   1   2 5.000D-02
URE   0.128   0.876   1   1 5.000D-02
CAC   0.129   0.893   0   1 5.000D-02
II0   0.129   0.893   0   1 5.000D-02
BNG   0.129   0.893   0   1 5.000D-02
PLC   0.144   0.546   1   1 5.000D-03
MC3   0.127   0.833   2   2 5.000D-02
CYC   0.144   0.546   1   3 5.000D-02
MPG   0.128   0.876   1   1 5.000D-02
BU3   0.127   0.833   2   1 5.000D-02
NLE   0.127   0.833   2   1 5.000D-02
YCM   0.129   0.893   0   1 5.000D-02
BEZ   0.129   0.893   0   1 5.000D-02
LMU   0.129   0.893   0   1 5.000D-02
SOG   0.129   0.893   0   2 5.000D-02
15P   0.129   0.893   0   1 5.000D-02
P33   0.129   0.893   0   1 5.000D-02
IPH   0.127   0.833   2   4 5.000D-02
1PG   0.129   0.893   0   2 5.000D-02
PEB   0.128   0.876   1   1 5.000D-02
SAL   0.142   0.577   0   1 5.000D-03
WO4   0.128   0.876   1   1 5.000D-02
PE8   0.128   0.876   1   1 5.000D-02
6V1   0.128   0.876   1   2 5.000D-02
CYZ   0.128   0.876   1   1 5.000D-02
F6C   0.144   0.546   1   1 5.000D-03
CSU   0.129   0.893   0   1 5.000D-02
HAI   0.129   0.893   0   1 5.000D-02
22B   0.129   0.893   0   1 5.000D-02
PUB   0.128   0.876   1   1 5.000D-02
