# Supplementary material for: GlueFinder: A Data-Driven Framework for the Rational Discovery of Molecular Glues
Source: J Chem Inf Model. 2026 Mar 3;66(6):3368–82. doi: 10.1021/acs.jcim.5c03232 (PMC13014457; doi:10.1021/acs.jcim.5c03232)
Supplement: Supplementary file 2 [file ci5c03232_si_002.zip › SI/KRAS/summary/Q86YJ5-KRAS.summary]

  94
NAG   0.129   0.893   0   3 5.000D-02
PEG   0.129   0.893   0   4 5.000D-02
ADP   0.129   0.893   0   1 5.000D-02
MPD   0.129   0.893   0   2 5.000D-02
MLY   0.160   0.577   1   4 5.000D-02
OLC   0.129   0.893   0   3 5.000D-02
PG4   0.129   0.893   0   3 5.000D-02
PGE   0.155   0.489   2   3 5.000D-02
TRS   0.129   0.893   0   1 5.000D-02
MES   0.129   0.893   0   1 5.000D-02
CLR   0.129   0.893   0   1 5.000D-02
NAP   0.127   0.833   2   1 5.000D-02
OLA   0.128   0.876   1   1 5.000D-02
FMN   0.129   0.893   0   1 5.000D-02
LMT   0.128   0.876   1   1 5.000D-02
SEP   0.128   0.876   1   1 5.000D-02
LFA   0.128   0.876   1   1 5.000D-02
ACY   0.129   0.893   0   2 5.000D-02
FES   0.128   0.876   1   1 5.000D-02
1PE   0.128   0.876   1   3 5.000D-02
BME   0.129   0.893   0   1 5.000D-02
EPE   0.128   0.876   1   1 5.000D-02
IMD   0.129   0.893   0   1 5.000D-02
CSO   0.281   0.112   6   6 5.000D-02
LHG   0.129   0.893   0   1 5.000D-02
IPA   0.128   0.876   1   2 5.000D-02
LDA   0.129   0.893   0   1 5.000D-02
MLI   0.144   0.546   1   2 5.000D-02
POV   0.128   0.876   1   2 5.000D-02
NDP   0.128   0.876   1   1 5.000D-02
SCN   0.128   0.876   1   3 5.000D-02
CME   0.129   0.893   0   2 5.000D-02
MAN   0.129   0.893   0   1 5.000D-02
LMG   0.129   0.893   0   2 5.000D-02
BOG   0.129   0.893   0   1 5.000D-02
Y01   0.127   0.833   2   1 5.000D-02
PTR   0.128   0.876   1   1 5.000D-02
MRD   0.144   0.546   1   2 5.000D-02
PCW   0.126   0.687   3   1 5.000D-02
ACE   0.142   0.577   0   1 5.000D-03
COA   0.129   0.893   0   1 5.000D-02
TLA   0.128   0.876   1   1 5.000D-02
P6G   0.128   0.876   1   1 5.000D-02
DMU   0.128   0.876   1   1 5.000D-02
OCT   0.127   0.833   2   1 5.000D-02
PTY   0.126   0.687   3   1 5.000D-02
DIO   0.127   0.833   2   3 5.000D-02
URE   0.129   0.893   0   1 5.000D-02
D10   0.126   0.687   3   1 5.000D-02
AZI   0.129   0.893   0   1 5.000D-02
CAC   0.144   0.546   1   1 5.000D-02
BEN   0.128   0.876   1   1 5.000D-02
BNG   0.129   0.893   0   1 5.000D-02
HIC   0.128   0.876   1   1 5.000D-02
OCS   0.127   0.833   2   1 5.000D-02
PGO   0.128   0.876   1   1 5.000D-02
MC3   0.129   0.893   0   1 5.000D-02
MPG   0.127   0.833   2   1 5.000D-02
78M   0.128   0.876   1   1 5.000D-02
HEZ   0.142   0.577   0   1 5.000D-03
CSX   0.128   0.876   1   1 5.000D-02
MYS   0.128   0.876   1   4 5.000D-02
DTT   0.128   0.876   1   1 5.000D-02
CSS   0.128   0.876   1   1 5.000D-02
ABA   0.128   0.876   1   1 5.000D-02
BEZ   0.128   0.876   1   1 5.000D-02
LMU   0.127   0.833   2   1 5.000D-02
ASP   0.126   0.561   4   1 5.000D-02
XYP   0.127   0.833   2   1 5.000D-02
TAR   0.129   0.893   0   1 5.000D-02
BCN   0.129   0.893   0   1 5.000D-02
PPV   0.127   0.833   2   1 5.000D-02
ALY   0.128   0.876   1   1 5.000D-02
DCP   0.128   0.876   1   1 5.000D-02
NDG   0.128   0.876   1   1 5.000D-02
SOG   0.128   0.876   1   3 5.000D-02
FBP   0.128   0.876   1   1 5.000D-02
BLA   0.128   0.876   1   1 5.000D-02
PG6   0.128   0.876   1   1 5.000D-02
AP5   0.127   0.833   2   1 5.000D-02
AKR   0.129   0.893   0   1 5.000D-02
ASC   0.128   0.876   1   1 5.000D-02
AYE   0.128   0.876   1   2 5.000D-02
QQ4   0.128   0.876   1   2 5.000D-02
ACD   0.126   0.561   4   1 5.000D-02
GPP   0.128   0.876   1   1 5.000D-02
ETA   0.128   0.876   1   1 5.000D-02
GBF   0.127   0.833   2   1 5.000D-02
QPT   0.128   0.876   1   1 5.000D-02
MYC   0.128   0.876   1   1 5.000D-02
B4P   0.127   0.833   2   1 5.000D-02
POG   0.127   0.833   2   1 5.000D-02
22B   0.126   0.687   3   2 5.000D-02
HDZ   0.129   0.893   0   1 5.000D-02
