# Supplementary material for: GlueFinder: A Data-Driven Framework for the Rational Discovery of Molecular Glues
Source: J Chem Inf Model. 2026 Mar 3;66(6):3368–82. doi: 10.1021/acs.jcim.5c03232 (PMC13014457; doi:10.1021/acs.jcim.5c03232)
Supplement: Supplementary file 2 [file ci5c03232_si_002.zip › SI/KRAS/summary/P35226-KRAS.summary]

 122
NAG   0.182   0.546   2   5 5.000D-02
PEG   0.171   0.577   1   6 5.000D-02
ADP   0.128   0.876   1   1 5.000D-02
MPD   0.129   0.893   0   2 5.000D-02
MLY   0.129   0.893   0   5 5.000D-02
OLC   0.129   0.893   0   2 5.000D-02
PG4   0.128   0.876   1   2 5.000D-02
PGE   0.129   0.893   0   1 5.000D-02
HEC   0.129   0.893   0   1 5.000D-02
3PE   0.128   0.876   1   2 5.000D-02
TRS   0.129   0.893   0   1 5.000D-02
MES   0.129   0.893   0   2 5.000D-02
CLR   0.129   0.893   0   1 5.000D-02
GDP   0.128   0.876   1   1 5.000D-02
OLA   0.144   0.546   1   1 5.000D-03
FMN   0.127   0.833   2   1 5.000D-02
LMT   0.128   0.876   2   6 5.000D-02
SEP   0.129   0.893   0   1 5.000D-02
CIT   0.128   0.876   1   1 5.000D-02
LFA   0.127   0.833   2   1 5.000D-02
ACY   0.155   0.489   2   3 5.000D-02
FES   0.129   0.893   0   3 5.000D-02
1PE   0.155   0.489   2   3 5.000D-02
BME   0.144   0.546   1   1 5.000D-03
GTP   0.127   0.833   2   1 5.000D-02
EPE   0.129   0.893   0   3 5.000D-02
IMD   0.128   0.876   1   3 5.000D-02
CSO   0.229   0.421   5   1 5.000D-03
IPA   0.129   0.893   0   1 5.000D-02
LDA   0.129   0.893   0   2 5.000D-02
POV   0.129   0.893   0   1 5.000D-02
CME   0.129   0.893   0   2 5.000D-02
MAN   0.129   0.893   0   1 5.000D-02
C8E   0.170   0.000   0   6 5.000D-02
LMG   0.128   0.876   1   2 5.000D-02
BOG   0.127   0.833   2   1 5.000D-02
AMP   0.129   0.893   0   1 5.000D-02
BCL   0.128   0.876   1   1 5.000D-02
Y01   0.127   0.833   2   1 5.000D-02
PCA   0.129   0.893   0   2 5.000D-02
MRD   0.128   0.876   1   1 5.000D-02
COA   0.127   0.833   2   1 5.000D-02
EOH   0.128   0.876   1   1 5.000D-02
DGD   0.129   0.893   0   2 5.000D-02
FLC   0.128   0.876   1   1 5.000D-02
P6G   0.144   0.546   1   2 5.000D-02
GLY   0.127   0.833   2   1 5.000D-02
CSD   0.127   0.833   2   1 5.000D-02
BGC   0.128   0.876   1   1 5.000D-02
GSH   0.128   0.876   1   1 5.000D-02
CAS   0.129   0.893   0   1 5.000D-02
PGV   0.128   0.876   1   1 5.000D-02
DIO   0.126   0.687   3   1 5.000D-02
GLC   0.127   0.833   2   1 5.000D-02
CAC   0.128   0.876   1   1 5.000D-02
BNG   0.129   0.893   0   1 5.000D-02
PLC   0.128   0.876   1   2 5.000D-02
SIN   0.129   0.893   0   1 5.000D-02
CYC   0.129   0.893   0   1 5.000D-02
U10   0.129   0.893   0   6 5.000D-02
MLA   0.128   0.876   1   1 5.000D-02
MPG   0.127   0.833   2   1 5.000D-02
MLZ   0.128   0.876   1   1 5.000D-02
HEZ   0.128   0.876   1   1 5.000D-02
CSX   0.128   0.876   1   1 5.000D-02
UMP   0.128   0.876   1   1 5.000D-02
BU3   0.127   0.833   2   1 5.000D-02
CPS   0.128   0.876   1   1 5.000D-02
C14   0.129   0.893   0   1 5.000D-02
LBN   0.129   0.893   0   1 5.000D-02
PG0   0.129   0.893   0   1 5.000D-02
YCM   0.128   0.876   1   1 5.000D-02
LMU   0.127   0.833   2   1 5.000D-02
OLB   0.127   0.833   2   1 5.000D-02
2PE   0.129   0.893   0   2 5.000D-02
ALY   0.129   0.893   0   1 5.000D-02
B3P   0.128   0.876   1   1 5.000D-02
PGR   0.129   0.893   0   2 5.000D-02
NDG   0.128   0.876   1   1 5.000D-02
3PH   0.128   0.876   1   1 5.000D-02
SOG   0.126   0.687   3   1 5.000D-02
PIO   0.128   0.876   1   1 5.000D-02
FTR   0.144   0.546   1   1 5.000D-03
PHE   0.129   0.893   0   2 5.000D-02
PEB   0.128   0.876   1   1 5.000D-02
CAF   0.128   0.876   1   2 5.000D-02
NRQ   0.128   0.876   1   1 5.000D-02
12P   0.126   0.561   4   1 5.000D-02
TYD   0.129   0.893   0   2 5.000D-02
MTX   0.128   0.876   1   1 5.000D-02
GLA   0.128   0.876   1   1 5.000D-02
ETX   0.129   0.893   0   1 5.000D-02
I3C   0.128   0.876   1   1 5.000D-02
ARF   0.127   0.833   2   1 5.000D-02
BDF   0.128   0.876   1   1 5.000D-02
CRQ   0.129   0.893   0   2 5.000D-02
2AN   0.129   0.893   0   1 5.000D-02
MFU   0.128   0.876   1   1 5.000D-02
STL   0.128   0.876   1   1 5.000D-02
NIY   0.128   0.876   1   1 5.000D-02
DIF   0.127   0.833   2   1 5.000D-02
FK5   0.129   0.893   0   2 5.000D-02
CLM   0.129   0.893   0   1 5.000D-02
P4C   0.126   0.687   3   1 5.000D-02
9CR   0.128   0.876   1   1 5.000D-02
GBF   0.129   0.893   0   1 5.000D-02
1N1   0.128   0.876   1   1 5.000D-02
CRT   0.127   0.833   2   1 5.000D-02
DND   0.129   0.893   0   1 5.000D-02
PIN   0.126   0.687   3   1 5.000D-02
ECH   0.129   0.893   0   1 5.000D-02
TCE   0.127   0.833   2   1 5.000D-02
OES   0.128   0.876   1   1 5.000D-02
CSU   0.128   0.876   1   1 5.000D-02
40S   0.128   0.876   1   1 5.000D-02
PA8   0.127   0.833   2   1 5.000D-02
BNZ   0.128   0.876   1   1 5.000D-02
1VU   0.128   0.876   1   1 5.000D-02
LU2   0.129   0.893   0   1 5.000D-02
SCA   0.123   0.378   5   1 5.000D-02
PUB   0.128   0.876   1   1 5.000D-02
DNF   0.127   0.833   2   1 5.000D-02
