# Supplementary material for: GlueFinder: A Data-Driven Framework for the Rational Discovery of Molecular Glues
Source: J Chem Inf Model. 2026 Mar 3;66(6):3368–82. doi: 10.1021/acs.jcim.5c03232 (PMC13014457; doi:10.1021/acs.jcim.5c03232)
Supplement: Supplementary file 2 [file ci5c03232_si_002.zip › SI/KRAS/summary/Q9C029-KRAS.summary]

  45
NAG   0.127   0.833   2   1 5.000D-02
PEG   0.129   0.893   0   1 5.000D-02
MPD   0.127   0.833   2   2 5.000D-02
BCR   0.127   0.833   2   1 5.000D-02
MLY   0.129   0.893   0   1 5.000D-02
PG4   0.128   0.876   1   1 5.000D-02
PGE   0.129   0.893   0   1 5.000D-02
MES   0.129   0.893   0   1 5.000D-02
CLR   0.127   0.833   2   1 5.000D-02
CIT   0.126   0.687   3   2 5.000D-02
PLP   0.128   0.876   1   1 5.000D-02
PLM   0.129   0.893   0   1 5.000D-02
MLI   0.125   0.112   6   1 5.000D-02
CME   0.127   0.833   2   1 5.000D-02
MAN   0.126   0.687   3   2 5.000D-02
C8E   0.128   0.876   1   2 5.000D-02
LMG   0.128   0.876   1   1 5.000D-02
PC1   0.128   0.876   1   1 5.000D-02
BOG   0.127   0.833   2   1 5.000D-02
BCL   0.142   0.577   0   2 5.000D-02
PTR   0.129   0.893   0   1 5.000D-02
MRD   0.128   0.876   1   1 5.000D-02
DGD   0.128   0.876   1   1 5.000D-02
FLC   0.126   0.687   3   1 5.000D-02
CSD   0.127   0.833   2   1 5.000D-02
DMU   0.128   0.876   1   1 5.000D-02
ACP   0.127   0.833   2   1 5.000D-02
PX4   0.128   0.876   1   1 5.000D-02
URE   0.127   0.833   2   1 5.000D-02
AZI   0.129   0.893   0   1 5.000D-02
SQD   0.128   0.876   1   1 5.000D-02
CAC   0.129   0.893   0   1 5.000D-02
BNG   0.128   0.876   1   1 5.000D-02
F3S   0.128   0.876   1   1 5.000D-02
OCS   0.128   0.876   1   1 5.000D-02
HEZ   0.128   0.876   1   1 5.000D-02
CSS   0.129   0.893   0   1 5.000D-02
NLE   0.126   0.687   3   1 5.000D-02
PSC   0.129   0.893   0   1 5.000D-02
NRQ   0.126   0.687   3   1 5.000D-02
PIA   0.128   0.876   1   1 5.000D-02
ARF   0.123   0.378   5   1 5.000D-02
MQ7   0.128   0.876   1   1 5.000D-02
F6C   0.128   0.876   1   1 5.000D-02
HLT   0.126   0.687   3   1 5.000D-02
