# Supplementary material for: GlueFinder: A Data-Driven Framework for the Rational Discovery of Molecular Glues
Source: J Chem Inf Model. 2026 Mar 3;66(6):3368–82. doi: 10.1021/acs.jcim.5c03232 (PMC13014457; doi:10.1021/acs.jcim.5c03232)
Supplement: Supplementary file 2 [file ci5c03232_si_002.zip › SI/KRAS/summary/Q9Y330-KRAS.summary]

  90
NAG   0.129   0.893   0   3 5.000D-02
PEG   0.128   0.876   1   3 5.000D-02
ADP   0.129   0.893   0   1 5.000D-02
MPD   0.129   0.893   0   1 5.000D-02
BCR   0.128   0.876   1   1 5.000D-02
MLY   0.155   0.489   2   2 5.000D-02
OLC   0.128   0.876   1   1 5.000D-02
PG4   0.129   0.893   0   2 5.000D-02
PGE   0.128   0.876   1   2 5.000D-02
HEC   0.129   0.893   0   6 5.000D-02
TRS   0.128   0.876   1   1 5.000D-02
MES   0.128   0.876   1   2 5.000D-02
GDP   0.193   0.421   4   2 5.000D-03
NAP   0.128   0.876   1   1 5.000D-02
CDL   0.128   0.876   1   1 5.000D-02
FMN   0.128   0.876   1   2 5.000D-02
LMT   0.129   0.893   0   1 5.000D-02
SEP   0.129   0.893   0   1 5.000D-02
CIT   0.129   0.893   0   2 5.000D-02
ACY   0.128   0.876   1   1 5.000D-02
BME   0.129   0.893   0   1 5.000D-02
EPE   0.129   0.893   0   1 5.000D-02
IMD   0.129   0.893   0   1 5.000D-02
TPO   0.129   0.893   0   1 5.000D-02
CSO   0.129   0.893   0   1 5.000D-02
LDA   0.128   0.876   1   1 5.000D-02
SCN   0.129   0.893   0   3 5.000D-02
CME   0.144   0.546   1   2 5.000D-02
MAN   0.127   0.833   2   2 5.000D-02
PTR   0.127   0.833   2   2 5.000D-02
PCA   0.155   0.489   2   1 5.000D-03
MRD   0.129   0.893   0   1 5.000D-02
EOH   0.129   0.893   0   1 5.000D-02
GNP   0.229   0.421   5   1 5.000D-03
FLC   0.128   0.876   1   1 5.000D-02
CSD   0.129   0.893   0   1 5.000D-02
GSH   0.128   0.876   1   1 5.000D-02
RET   0.127   0.833   2   1 5.000D-02
ACP   0.129   0.893   0   1 5.000D-02
DIO   0.128   0.876   1   2 5.000D-02
CAC   0.129   0.893   0   1 5.000D-02
BEN   0.128   0.876   1   1 5.000D-02
NHE   0.127   0.833   2   2 5.000D-02
F3S   0.128   0.876   1   1 5.000D-02
MOH   0.128   0.876   1   2 5.000D-02
HIC   0.128   0.876   1   1 5.000D-02
PGO   0.129   0.893   0   1 5.000D-02
MC3   0.128   0.876   1   1 5.000D-02
U10   0.129   0.893   0   1 5.000D-02
78M   0.128   0.876   1   2 5.000D-02
HEZ   0.127   0.833   2   1 5.000D-02
BU3   0.128   0.876   1   2 5.000D-02
PQN   0.128   0.876   1   1 5.000D-02
TTP   0.128   0.876   1   1 5.000D-02
PG0   0.129   0.893   0   1 5.000D-02
ASP   0.128   0.876   1   1 5.000D-02
AJP   0.129   0.893   0   1 5.000D-02
PGR   0.128   0.876   1   1 5.000D-02
SER   0.129   0.893   0   1 5.000D-02
CYS   0.128   0.876   1   1 5.000D-02
FTR   0.129   0.893   0   1 5.000D-02
MPO   0.129   0.893   0   1 5.000D-02
BLA   0.128   0.876   1   2 5.000D-02
WVN   0.129   0.893   0   1 5.000D-02
PHE   0.129   0.893   0   1 5.000D-02
1PG   0.155   0.489   2   1 5.000D-03
XCP   0.128   0.876   1   1 5.000D-02
DUP   0.128   0.876   1   1 5.000D-02
PG6   0.129   0.893   0   2 5.000D-02
NRQ   0.129   0.893   0   1 5.000D-02
M3L   0.128   0.876   1   1 5.000D-02
O4B   0.126   0.687   3   1 5.000D-02
PE8   0.128   0.876   1   1 5.000D-02
B3K   0.128   0.876   1   4 5.000D-02
G3P   0.129   0.893   0   1 5.000D-02
MBN   0.129   0.893   0   1 5.000D-02
SCY   0.129   0.893   0   1 5.000D-02
THR   0.128   0.876   1   1 5.000D-02
2GP   0.128   0.876   1   1 5.000D-02
2BA   0.129   0.893   0   1 5.000D-02
IYR   0.128   0.876   1   1 5.000D-02
BGL   0.127   0.833   2   1 5.000D-02
G3H   0.128   0.876   1   1 5.000D-02
ETA   0.127   0.833   2   1 5.000D-02
AMG   0.128   0.876   1   1 5.000D-02
PCR   0.127   0.833   2   1 5.000D-02
2T8   0.128   0.876   1   2 5.000D-02
MNB   0.128   0.876   1   1 5.000D-02
8GT   0.126   0.687   3   1 5.000D-02
TSS   0.128   0.876   1   1 5.000D-02
