# Supplementary material for: GlueFinder: A Data-Driven Framework for the Rational Discovery of Molecular Glues
Source: J Chem Inf Model. 2026 Mar 3;66(6):3368–82. doi: 10.1021/acs.jcim.5c03232 (PMC13014457; doi:10.1021/acs.jcim.5c03232)
Supplement: Supplementary file 2 [file ci5c03232_si_002.zip › SI/KRAS/summary/P19474-KRAS.summary]

  26
NAG   0.129   0.893   0   6 5.000D-02
PEG   0.127   0.833   2   1 5.000D-02
MPD   0.128   0.876   1   1 5.000D-02
MLY   0.129   0.893   0   2 5.000D-02
OLC   0.129   0.893   0   1 5.000D-02
3PE   0.128   0.876   1   1 5.000D-02
UNL   0.129   0.893   0   1 5.000D-02
LFA   0.129   0.893   0   1 5.000D-02
FES   0.127   0.833   2   2 5.000D-02
1PE   0.127   0.833   2   1 5.000D-02
BME   0.127   0.833   2   1 5.000D-02
NDP   0.128   0.876   1   1 5.000D-02
LMG   0.144   0.546   1   1 5.000D-03
CAS   0.128   0.876   1   2 5.000D-02
MC3   0.127   0.833   2   1 5.000D-02
CYC   0.127   0.833   2   1 5.000D-02
MYS   0.128   0.876   1   1 5.000D-02
YCM   0.129   0.893   0   1 5.000D-02
DMF   0.128   0.876   1   1 5.000D-02
PE4   0.128   0.876   1   1 5.000D-02
CCN   0.126   0.687   3   1 5.000D-02
CAF   0.128   0.876   1   1 5.000D-02
F43   0.129   0.893   0   1 5.000D-02
F6C   0.129   0.893   0   1 5.000D-02
DET   0.128   0.876   1   1 5.000D-02
22B   0.129   0.893   0   1 5.000D-02
