# Supplementary material for: GlueFinder: A Data-Driven Framework for the Rational Discovery of Molecular Glues
Source: J Chem Inf Model. 2026 Mar 3;66(6):3368–82. doi: 10.1021/acs.jcim.5c03232 (PMC13014457; doi:10.1021/acs.jcim.5c03232)
Supplement: Supplementary file 2 [file ci5c03232_si_002.zip › SI/KRAS/summary/Q9H2S5-KRAS.summary]

  37
PEG   0.129   0.893   0   4 5.000D-02
MLY   0.129   0.893   0   4 5.000D-02
OLC   0.129   0.893   0   1 5.000D-02
GDP   0.128   0.876   1   1 5.000D-02
FMN   0.128   0.876   1   1 5.000D-02
FES   0.128   0.876   1   1 5.000D-02
1PE   0.129   0.893   0   1 5.000D-02
GTP   0.127   0.833   2   1 5.000D-02
CSO   0.129   0.893   0   1 5.000D-02
LDA   0.129   0.893   0   1 5.000D-02
CME   0.129   0.893   0   1 5.000D-02
BCL   0.126   0.687   3   1 5.000D-02
PTR   0.128   0.876   1   1 5.000D-02
DGD   0.129   0.893   0   2 5.000D-02
DMU   0.129   0.893   0   1 5.000D-02
DIO   0.129   0.893   0   1 5.000D-02
URE   0.128   0.876   1   1 5.000D-02
CAC   0.129   0.893   0   1 5.000D-02
MOH   0.129   0.893   0   1 5.000D-02
CRO   0.127   0.833   2   1 5.000D-02
PGO   0.129   0.893   0   1 5.000D-02
CYC   0.129   0.893   0   1 5.000D-02
CSX   0.129   0.893   0   1 5.000D-02
2PE   0.128   0.876   1   1 5.000D-02
SIA   0.128   0.876   1   1 5.000D-02
BLA   0.129   0.893   0   1 5.000D-02
PE5   0.128   0.876   1   1 5.000D-02
CAF   0.128   0.876   1   1 5.000D-02
SNN   0.128   0.876   1   1 5.000D-02
PE8   0.128   0.876   1   1 5.000D-02
TBR   0.128   0.876   1   1 5.000D-02
QQ4   0.128   0.876   1   1 5.000D-02
2GP   0.129   0.893   0   1 5.000D-02
BGL   0.127   0.833   2   1 5.000D-02
1BO   0.129   0.893   0   1 5.000D-02
2T8   0.126   0.561   4   1 5.000D-02
CY1   0.129   0.893   0   1 5.000D-02
