# Supplementary material for: GlueFinder: A Data-Driven Framework for the Rational Discovery of Molecular Glues
Source: J Chem Inf Model. 2026 Mar 3;66(6):3368–82. doi: 10.1021/acs.jcim.5c03232 (PMC13014457; doi:10.1021/acs.jcim.5c03232)
Supplement: Supplementary file 2 [file ci5c03232_si_002.zip › SI/KRAS/summary/Q7L622-KRAS.summary]

 107
NAG   0.171   0.577   1   6 5.000D-02
PEG   0.165   0.577   1   5 5.000D-02
MPD   0.129   0.893   0   2 5.000D-02
BCR   0.126   0.687   3   1 5.000D-02
MLY   0.160   0.577   1   4 5.000D-02
OLC   0.129   0.893   0   3 5.000D-02
PG4   0.129   0.893   0   2 5.000D-02
PGE   0.129   0.893   0   2 5.000D-02
HEC   0.128   0.876   1   1 5.000D-02
3PE   0.129   0.893   0   1 5.000D-02
MES   0.129   0.893   0   2 5.000D-02
CLR   0.128   0.876   1   1 5.000D-02
GDP   0.128   0.876   1   1 5.000D-02
CDL   0.127   0.833   2   1 5.000D-02
OLA   0.126   0.687   3   1 5.000D-02
LMT   0.128   0.876   1   2 5.000D-02
SEP   0.128   0.876   1   2 5.000D-02
CIT   0.129   0.893   0   1 5.000D-02
ACY   0.129   0.893   0   1 5.000D-02
FES   0.129   0.893   0   1 5.000D-02
1PE   0.129   0.893   0   1 5.000D-02
BME   0.128   0.876   1   3 5.000D-02
GTP   0.144   0.546   1   1 5.000D-03
EPE   0.129   0.893   0   6 5.000D-02
IMD   0.127   0.833   2   1 5.000D-02
TPO   0.127   0.833   2   1 5.000D-02
CSO   0.129   0.893   0   3 5.000D-02
IPA   0.128   0.876   1   1 5.000D-02
LDA   0.129   0.893   0   3 5.000D-02
PLM   0.128   0.876   1   1 5.000D-02
MLI   0.128   0.876   1   1 5.000D-02
POV   0.128   0.876   1   1 5.000D-02
SCN   0.142   0.577   0   1 5.000D-02
CME   0.129   0.893   0   1 5.000D-02
MAN   0.127   0.833   2   1 5.000D-02
C8E   0.128   0.876   1   2 5.000D-02
LMG   0.129   0.893   0   1 5.000D-02
PC1   0.129   0.893   0   1 5.000D-02
BOG   0.127   0.833   2   1 5.000D-02
BCL   0.129   0.893   0   1 5.000D-02
Y01   0.128   0.876   1   2 5.000D-02
PTR   0.129   0.893   0   1 5.000D-02
PCA   0.128   0.876   1   1 5.000D-02
MRD   0.128   0.876   1   1 5.000D-02
PCW   0.128   0.876   1   1 5.000D-02
ACE   0.144   0.546   1   1 5.000D-03
EOH   0.128   0.876   1   2 5.000D-02
TLA   0.128   0.876   1   1 5.000D-02
P6G   0.127   0.833   2   1 5.000D-02
BGC   0.171   0.421   3   1 5.000D-03
DMU   0.128   0.876   1   1 5.000D-02
CAS   0.128   0.876   1   1 5.000D-02
ACP   0.126   0.687   3   1 5.000D-02
PTY   0.128   0.876   1   1 5.000D-02
PGV   0.128   0.876   1   5 5.000D-02
DIO   0.127   0.833   2   1 5.000D-02
URE   0.129   0.893   0   2 5.000D-02
NAI   0.128   0.876   1   1 5.000D-02
BEN   0.128   0.876   1   2 5.000D-02
II0   0.129   0.893   0   1 5.000D-02
BNG   0.155   0.489   2   1 5.000D-03
OCS   0.129   0.893   0   1 5.000D-02
PGO   0.129   0.893   0   1 5.000D-02
CYC   0.129   0.893   0   2 5.000D-02
MPG   0.128   0.876   1   1 5.000D-02
CSX   0.128   0.876   1   1 5.000D-02
GAL   0.128   0.876   1   1 5.000D-02
UMP   0.128   0.876   1   3 5.000D-02
BU3   0.127   0.833   2   1 5.000D-02
LBN   0.128   0.876   1   1 5.000D-02
PEK   0.127   0.833   2   1 5.000D-02
YCM   0.128   0.876   1   2 5.000D-02
ABA   0.129   0.893   0   1 5.000D-02
DMF   0.128   0.876   1   1 5.000D-02
LMU   0.128   0.876   1   1 5.000D-02
CHT   0.127   0.833   2   1 5.000D-02
PGR   0.129   0.893   0   1 5.000D-02
NDG   0.129   0.893   0   1 5.000D-02
MLT   0.129   0.893   0   1 5.000D-02
SOG   0.129   0.893   0   3 5.000D-02
CR2   0.129   0.893   0   1 5.000D-02
AR6   0.128   0.876   1   1 5.000D-02
15P   0.129   0.893   0   1 5.000D-02
BTN   0.129   0.893   0   1 5.000D-02
1PG   0.128   0.876   1   1 5.000D-02
POL   0.129   0.893   0   1 5.000D-02
PE5   0.129   0.893   0   1 5.000D-02
DUP   0.128   0.876   1   1 5.000D-02
LMR   0.126   0.687   3   1 5.000D-02
PGT   0.129   0.893   0   1 5.000D-02
BDF   0.144   0.546   1   1 5.000D-03
EVB   0.127   0.833   2   1 5.000D-02
DU0   0.127   0.833   2   2 5.000D-02
UPL   0.128   0.876   1   1 5.000D-02
QQ4   0.144   0.546   1   1 5.000D-02
2BA   0.128   0.876   1   1 5.000D-02
BGL   0.128   0.876   1   1 5.000D-02
FER   0.129   0.893   0   1 5.000D-02
CRF   0.128   0.876   1   1 5.000D-02
ETA   0.128   0.876   1   1 5.000D-02
CRT   0.128   0.876   1   1 5.000D-02
UGA   0.129   0.893   0   1 5.000D-02
AMG   0.129   0.893   0   1 5.000D-02
CYT   0.126   0.687   3   1 5.000D-02
ISN   0.129   0.893   0   1 5.000D-02
SVR   0.126   0.687   3   1 5.000D-02
OTY   0.129   0.893   0   1 5.000D-02
