# Supplementary material for: GlueFinder: A Data-Driven Framework for the Rational Discovery of Molecular Glues
Source: J Chem Inf Model. 2026 Mar 3;66(6):3368–82. doi: 10.1021/acs.jcim.5c03232 (PMC13014457; doi:10.1021/acs.jcim.5c03232)
Supplement: Supplementary file 2 [file ci5c03232_si_002.zip › SI/KRAS/summary/Q9NZS9-KRAS.summary]

 151
NAG   0.129   0.893   0   5 5.000D-02
PEG   0.170   0.000   0   6 5.000D-02
ADP   0.128   0.876   1   1 5.000D-02
MPD   0.160   0.577   1   4 5.000D-02
BCR   0.144   0.546   1   3 5.000D-02
MLY   0.170   0.000   0   6 5.000D-02
OLC   0.171   0.577   1   6 5.000D-02
PG4   0.129   0.893   0   6 5.000D-02
PGE   0.129   0.893   0   1 5.000D-02
HEC   0.129   0.893   0   1 5.000D-02
3PE   0.171   0.577   1   6 5.000D-02
MES   0.129   0.893   0   2 5.000D-02
CLR   0.128   0.876   1   5 5.000D-02
GDP   0.129   0.893   0   1 5.000D-02
NAP   0.129   0.893   0   1 5.000D-02
CDL   0.127   0.833   2   1 5.000D-02
OLA   0.129   0.893   0   1 5.000D-02
LMT   0.129   0.893   0   4 5.000D-02
SEP   0.128   0.876   1   1 5.000D-02
CIT   0.129   0.893   0   3 5.000D-02
UNL   0.129   0.893   0   1 5.000D-02
LFA   0.160   0.000   0   4 5.000D-02
ACY   0.129   0.893   0   1 5.000D-02
FES   0.142   0.577   0   1 5.000D-02
1PE   0.129   0.893   0   3 5.000D-02
BME   0.129   0.893   0   1 5.000D-02
GTP   0.129   0.893   0   1 5.000D-02
EPE   0.142   0.577   0   2 5.000D-02
IMD   0.129   0.893   0   1 5.000D-02
CSO   0.143   0.000   0   3 5.000D-02
LHG   0.128   0.876   1   1 5.000D-02
IPA   0.129   0.893   0   1 5.000D-02
LDA   0.129   0.893   0   1 5.000D-02
PLM   0.128   0.876   1   1 5.000D-02
MLI   0.128   0.876   1   1 5.000D-02
POV   0.142   0.577   0   2 5.000D-02
SCN   0.129   0.893   0   1 5.000D-02
CME   0.142   0.577   0   2 5.000D-02
C8E   0.129   0.893   0   1 5.000D-02
LMG   0.144   0.546   1   3 5.000D-02
PC1   0.170   0.000   0   6 5.000D-02
BOG   0.144   0.546   1   2 5.000D-02
BCL   0.144   0.546   1   3 5.000D-02
Y01   0.142   0.577   0   2 5.000D-02
PTR   0.128   0.876   1   1 5.000D-02
PEE   0.129   0.893   0   1 5.000D-02
MRD   0.142   0.577   0   1 5.000D-02
PCW   0.165   0.577   1   5 5.000D-02
ACE   0.142   0.577   0   1 5.000D-03
EOH   0.129   0.893   0   1 5.000D-02
TLA   0.129   0.893   0   1 5.000D-02
P6G   0.128   0.876   1   1 5.000D-02
CSD   0.129   0.893   0   1 5.000D-02
BGC   0.126   0.687   3   1 5.000D-02
DMU   0.142   0.577   0   2 5.000D-02
OCT   0.129   0.893   0   1 5.000D-02
PGV   0.129   0.893   0   2 5.000D-02
BTB   0.129   0.893   0   1 5.000D-02
DIO   0.128   0.876   1   2 5.000D-02
URE   0.160   0.000   0   4 5.000D-02
CHD   0.129   0.893   0   1 5.000D-02
LI1   0.129   0.893   0   3 5.000D-02
D10   0.127   0.833   2   1 5.000D-02
SQD   0.143   0.000   0   3 5.000D-02
CAC   0.129   0.893   0   1 5.000D-02
BNG   0.128   0.876   1   1 5.000D-02
PLC   0.129   0.893   0   1 5.000D-02
NHE   0.128   0.876   1   1 5.000D-02
PGO   0.128   0.876   1   1 5.000D-02
D12   0.128   0.876   1   1 5.000D-02
MC3   0.160   0.000   0   4 5.000D-02
CYC   0.170   0.000   0   6 5.000D-02
ACO   0.129   0.893   0   1 5.000D-02
MPG   0.160   0.000   0   4 5.000D-02
78M   0.128   0.876   2   6 5.000D-02
PGW   0.128   0.876   1   1 5.000D-02
TPP   0.129   0.893   0   1 5.000D-02
MLZ   0.165   0.000   0   5 5.000D-02
HEZ   0.129   0.893   0   1 5.000D-02
CSX   0.128   0.876   1   2 5.000D-02
TRP   0.129   0.893   0   1 5.000D-02
MYS   0.142   0.577   0   1 5.000D-02
BU3   0.129   0.893   0   1 5.000D-02
CSS   0.129   0.893   0   1 5.000D-02
CPS   0.128   0.876   1   1 5.000D-02
L2P   0.144   0.546   1   1 5.000D-02
PEK   0.129   0.893   0   2 5.000D-02
NLE   0.128   0.876   1   1 5.000D-02
PG0   0.129   0.893   0   1 5.000D-02
YCM   0.142   0.577   0   1 5.000D-02
BEZ   0.129   0.893   0   1 5.000D-02
ASP   0.129   0.893   0   1 5.000D-02
XYP   0.129   0.893   0   1 5.000D-02
OLB   0.129   0.893   0   1 5.000D-02
MHO   0.128   0.876   1   1 5.000D-02
PEF   0.129   0.893   0   1 5.000D-02
CYS   0.129   0.893   0   1 5.000D-02
SO3   0.129   0.893   0   1 5.000D-02
78N   0.127   0.833   2   2 5.000D-02
SOG   0.129   0.893   0   2 5.000D-02
CXS   0.128   0.876   1   1 5.000D-02
PE4   0.128   0.876   1   1 5.000D-02
FTR   0.128   0.876   1   1 5.000D-02
R16   0.128   0.876   1   2 5.000D-02
MPO   0.128   0.876   1   1 5.000D-02
15P   0.129   0.893   0   1 5.000D-02
P33   0.129   0.893   0   2 5.000D-02
BLA   0.142   0.577   0   2 5.000D-02
TRD   0.127   0.833   2   3 5.000D-02
1PG   0.129   0.893   0   1 5.000D-02
C5P   0.129   0.893   0   1 5.000D-02
XCP   0.129   0.893   0   6 5.000D-02
PEB   0.160   0.000   0   4 5.000D-02
PSC   0.128   0.876   1   3 5.000D-02
CAF   0.129   0.893   0   1 5.000D-02
DGA   0.129   0.893   0   1 5.000D-02
YOF   0.128   0.876   1   2 5.000D-02
PGT   0.126   0.687   3   1 5.000D-02
AP5   0.127   0.833   2   1 5.000D-02
PAM   0.127   0.833   2   1 5.000D-02
O4B   0.127   0.833   2   1 5.000D-02
DXC   0.126   0.687   3   2 5.000D-02
B3K   0.129   0.893   0   2 5.000D-02
NEP   0.129   0.893   0   1 5.000D-02
UQ1   0.129   0.893   0   1 5.000D-02
ETF   0.128   0.876   1   1 5.000D-02
EMC   0.128   0.876   1   1 5.000D-02
NMN   0.127   0.833   2   1 5.000D-02
QQ4   0.128   0.876   1   1 5.000D-02
SLB   0.129   0.893   0   1 5.000D-02
GTX   0.126   0.687   3   1 5.000D-02
6V1   0.129   0.893   0   2 5.000D-02
2BA   0.129   0.893   0   1 5.000D-02
MTN   0.129   0.893   0   1 5.000D-02
HSM   0.128   0.876   1   1 5.000D-02
17F   0.128   0.876   1   1 5.000D-02
MGT   0.128   0.876   1   1 5.000D-02
GBF   0.144   0.546   1   1 5.000D-03
CRT   0.128   0.876   1   1 5.000D-02
HLT   0.129   0.893   0   4 5.000D-02
TCE   0.129   0.893   0   1 5.000D-02
3GP   0.127   0.833   2   1 5.000D-02
PCR   0.129   0.893   0   1 5.000D-02
CQX   0.129   0.893   0   1 5.000D-02
NFA   0.128   0.876   1   1 5.000D-02
ANL   0.129   0.893   0   1 5.000D-02
N2P   0.129   0.893   0   1 5.000D-02
JEF   0.128   0.876   1   1 5.000D-02
MNB   0.128   0.876   1   1 5.000D-02
CY1   0.129   0.893   0   1 5.000D-02
22B   0.142   0.577   0   1 5.000D-03
