# Supplementary material for: GlueFinder: A Data-Driven Framework for the Rational Discovery of Molecular Glues
Source: J Chem Inf Model. 2026 Mar 3;66(6):3368–82. doi: 10.1021/acs.jcim.5c03232 (PMC13014457; doi:10.1021/acs.jcim.5c03232)
Supplement: Supplementary file 2 [file ci5c03232_si_002.zip › SI/KRAS/summary/Q86UD3-KRAS.summary]

  44
NAG   0.127   0.833   2   1 5.000D-02
PEG   0.129   0.893   0   1 5.000D-02
MPD   0.129   0.893   0   1 5.000D-02
MLY   0.142   0.577   0   2 5.000D-02
OLC   0.128   0.876   1   1 5.000D-02
PG4   0.128   0.876   1   1 5.000D-02
MES   0.128   0.876   1   1 5.000D-02
GDP   0.144   0.546   1   1 5.000D-03
LFA   0.129   0.893   0   1 5.000D-02
1PE   0.129   0.893   0   1 5.000D-02
BME   0.128   0.876   1   1 5.000D-02
CSO   0.279   0.421   6   1 5.000D-03
LDA   0.128   0.876   1   2 5.000D-02
PLM   0.128   0.876   1   2 5.000D-02
CHL   0.128   0.876   1   2 5.000D-02
CME   0.128   0.876   1   1 5.000D-02
MAN   0.128   0.876   1   1 5.000D-02
PC1   0.126   0.687   3   1 5.000D-02
PTR   0.127   0.833   2   1 5.000D-02
MRD   0.128   0.876   1   1 5.000D-02
DGD   0.129   0.893   0   2 5.000D-02
CAS   0.127   0.833   2   1 5.000D-02
PTY   0.128   0.876   1   1 5.000D-02
DIO   0.127   0.833   2   1 5.000D-02
CAC   0.129   0.893   0   1 5.000D-02
PLC   0.128   0.876   1   1 5.000D-02
NHE   0.128   0.876   1   1 5.000D-02
CYC   0.165   0.577   1   5 5.000D-02
MPG   0.129   0.893   0   1 5.000D-02
CSX   0.125   0.112   6   1 5.000D-02
GAL   0.129   0.893   0   1 5.000D-02
YCM   0.129   0.893   0   2 5.000D-02
ASP   0.128   0.876   1   1 5.000D-02
BCN   0.127   0.833   2   1 5.000D-02
BLA   0.129   0.893   0   1 5.000D-02
WVN   0.129   0.893   0   1 5.000D-02
CAF   0.127   0.833   2   1 5.000D-02
PE8   0.128   0.876   1   1 5.000D-02
QQ4   0.129   0.893   0   1 5.000D-02
NOS   0.129   0.893   0   1 5.000D-02
DTV   0.128   0.876   1   1 5.000D-02
F6C   0.142   0.577   0   1 5.000D-03
RSF   0.376   0.421   6   2 5.000D-03
22B   0.128   0.876   1   1 5.000D-02
