# Supplementary material for: GlueFinder: A Data-Driven Framework for the Rational Discovery of Molecular Glues
Source: J Chem Inf Model. 2026 Mar 3;66(6):3368–82. doi: 10.1021/acs.jcim.5c03232 (PMC13014457; doi:10.1021/acs.jcim.5c03232)
Supplement: Supplementary file 2 [file ci5c03232_si_002.zip › SI/KRAS/summary/Q8IWZ5-KRAS.summary]

 143
NAG   0.171   0.577   1   6 5.000D-02
PEG   0.170   0.000   0   6 5.000D-02
ADP   0.129   0.893   0   2 5.000D-02
MPD   0.171   0.577   1   6 5.000D-02
BCR   0.129   0.893   0   1 5.000D-02
MLY   0.171   0.577   1   6 5.000D-02
OLC   0.171   0.577   1   6 5.000D-02
PG4   0.129   0.893   0   1 5.000D-02
HEC   0.128   0.876   1   2 5.000D-02
3PE   0.129   0.893   0   5 5.000D-02
TRS   0.128   0.876   1   1 5.000D-02
MES   0.129   0.893   0   1 5.000D-02
CLR   0.142   0.577   0   1 5.000D-02
NAP   0.128   0.876   1   1 5.000D-02
CDL   0.129   0.893   0   6 5.000D-02
OLA   0.129   0.893   0   2 5.000D-02
FMN   0.142   0.577   0   1 5.000D-03
LMT   0.129   0.893   0   3 5.000D-02
SEP   0.126   0.687   3   1 5.000D-02
CIT   0.129   0.893   0   1 5.000D-02
UNL   0.129   0.893   0   2 5.000D-02
LFA   0.129   0.893   0   3 5.000D-02
ACY   0.129   0.893   0   1 5.000D-02
1PE   0.129   0.893   0   2 5.000D-02
BME   0.129   0.893   0   1 5.000D-02
GTP   0.128   0.876   1   1 5.000D-02
EPE   0.128   0.876   1   1 5.000D-02
IMD   0.127   0.833   2   1 5.000D-02
TPO   0.129   0.893   0   1 5.000D-02
LHG   0.129   0.893   0   1 5.000D-02
IPA   0.129   0.893   0   1 5.000D-02
PLM   0.129   0.893   0   3 5.000D-02
POV   0.142   0.577   0   2 5.000D-02
SCN   0.171   0.421   3   1 5.000D-03
CME   0.128   0.876   1   1 5.000D-02
LMG   0.142   0.577   0   2 5.000D-02
PC1   0.129   0.893   0   1 5.000D-02
BOG   0.128   0.876   1   2 5.000D-02
BCL   0.171   0.577   1   6 5.000D-03
Y01   0.129   0.893   0   1 5.000D-02
PEE   0.129   0.893   0   3 5.000D-02
FME   0.128   0.876   1   1 5.000D-02
MRD   0.142   0.577   0   1 5.000D-03
PCW   0.129   0.893   0   1 5.000D-02
ACE   0.129   0.893   0   1 5.000D-02
COA   0.129   0.893   0   1 5.000D-02
EOH   0.128   0.876   1   1 5.000D-02
MYR   0.128   0.876   1   2 5.000D-02
P6G   0.129   0.893   0   1 5.000D-02
GLY   0.129   0.893   0   1 5.000D-02
CSD   0.128   0.876   1   1 5.000D-02
DMU   0.170   0.000   0   6 5.000D-02
RET   0.129   0.893   0   1 5.000D-02
CAS   0.129   0.893   0   2 5.000D-02
PX4   0.127   0.833   2   1 5.000D-02
OCT   0.128   0.876   1   1 5.000D-02
PTY   0.126   0.687   3   1 5.000D-02
DIO   0.128   0.876   1   1 5.000D-02
URE   0.160   0.577   1   4 5.000D-02
LI1   0.129   0.893   0   1 5.000D-02
D10   0.129   0.893   0   4 5.000D-02
SQD   0.129   0.893   0   2 5.000D-02
CAC   0.129   0.893   0   1 5.000D-02
BNG   0.129   0.893   0   4 5.000D-02
PLC   0.129   0.893   0   2 5.000D-02
F3S   0.142   0.577   0   1 5.000D-03
PGO   0.129   0.893   0   1 5.000D-02
MC3   0.144   0.546   1   2 5.000D-02
CYC   0.129   0.893   0   2 5.000D-02
U10   0.129   0.893   0   1 5.000D-02
ACO   0.128   0.876   1   1 5.000D-02
MPG   0.170   0.000   0   6 5.000D-02
78M   0.142   0.577   0   1 5.000D-03
6OU   0.128   0.876   1   1 5.000D-02
MLZ   0.127   0.833   2   1 5.000D-02
HEZ   0.129   0.893   0   1 5.000D-02
CSX   0.129   0.893   0   1 5.000D-02
MYS   0.160   0.577   1   4 5.000D-03
DTT   0.128   0.876   1   3 5.000D-02
BU3   0.155   0.489   2   1 5.000D-03
CSS   0.129   0.893   0   1 5.000D-02
CPS   0.128   0.876   1   1 5.000D-02
L2P   0.171   0.577   1   6 5.000D-02
C14   0.129   0.893   0   1 5.000D-02
LBN   0.129   0.893   0   2 5.000D-02
TGL   0.128   0.876   1   1 5.000D-02
HEX   0.129   0.893   0   1 5.000D-02
PG0   0.129   0.893   0   1 5.000D-02
YCM   0.144   0.546   1   1 5.000D-03
LMU   0.142   0.577   0   1 5.000D-03
ASP   0.129   0.893   0   1 5.000D-02
OLB   0.128   0.876   1   3 5.000D-02
C2E   0.128   0.876   1   1 5.000D-02
ALY   0.129   0.893   0   2 5.000D-02
PEF   0.128   0.876   1   1 5.000D-02
PID   0.142   0.577   0   1 5.000D-03
SOG   0.144   0.546   1   2 5.000D-03
FTR   0.128   0.876   1   1 5.000D-02
R16   0.129   0.893   0   1 5.000D-02
15P   0.129   0.893   0   1 5.000D-02
BLA   0.142   0.577   0   2 5.000D-02
IPH   0.127   0.833   2   2 5.000D-02
HIS   0.129   0.893   0   1 5.000D-02
TRD   0.128   0.876   1   6 5.000D-02
XCP   0.129   0.893   0   1 5.000D-02
PEB   0.127   0.833   2   1 5.000D-02
POL   0.129   0.893   0   1 5.000D-02
PE5   0.129   0.893   0   1 5.000D-02
GCP   0.128   0.876   1   1 5.000D-02
PG6   0.155   0.489   2   1 5.000D-03
CAF   0.129   0.893   0   3 5.000D-02
DGA   0.128   0.876   1   1 5.000D-02
SAL   0.128   0.876   1   1 5.000D-02
8K6   0.128   0.876   1   1 5.000D-02
MQ9   0.129   0.893   0   1 5.000D-02
PE8   0.144   0.546   1   1 5.000D-03
B3K   0.129   0.893   0   4 5.000D-02
DU0   0.129   0.893   0   2 5.000D-02
SNC   0.128   0.876   1   1 5.000D-02
NMN   0.129   0.893   0   1 5.000D-02
AV0   0.129   0.893   0   1 5.000D-02
CYZ   0.128   0.876   1   1 5.000D-02
HSM   0.129   0.893   0   1 5.000D-02
G3H   0.129   0.893   0   1 5.000D-02
ETA   0.129   0.893   0   1 5.000D-02
N2O   0.129   0.893   0   1 5.000D-02
GBF   0.142   0.577   0   1 5.000D-03
CRT   0.129   0.893   0   1 5.000D-02
MYC   0.142   0.577   0   2 5.000D-03
F6C   0.144   0.546   1   1 5.000D-03
Q7G   0.128   0.876   1   1 5.000D-02
TCE   0.129   0.893   0   1 5.000D-02
9ZR   0.142   0.577   0   2 5.000D-03
D16   0.128   0.876   1   1 5.000D-02
LSN   0.129   0.893   0   1 5.000D-02
2T8   0.129   0.893   0   1 5.000D-02
N2P   0.129   0.893   0   1 5.000D-02
JEF   0.144   0.546   1   1 5.000D-03
MNB   0.128   0.876   1   1 5.000D-02
PKZ   0.127   0.833   2   1 5.000D-02
DET   0.128   0.876   1   1 5.000D-02
22B   0.128   0.876   1   1 5.000D-02
PUB   0.142   0.577   0   1 5.000D-03
