# Supplementary material for: GlueFinder: A Data-Driven Framework for the Rational Discovery of Molecular Glues
Source: J Chem Inf Model. 2026 Mar 3;66(6):3368–82. doi: 10.1021/acs.jcim.5c03232 (PMC13014457; doi:10.1021/acs.jcim.5c03232)
Supplement: Supplementary file 2 [file ci5c03232_si_002.zip › SI/KRAS/summary/Q9NW38-KRAS.summary]

 222
NAG   0.187   0.546   2   6 5.000D-02
PEG   0.376   0.421   6   2 5.000D-03
ADP   0.220   0.421   4   3 5.000D-02
MPD   0.170   0.000   0   6 5.000D-02
BCR   0.144   0.546   1   3 5.000D-02
MLY   0.171   0.577   1   6 5.000D-02
ATP   0.193   0.421   4   2 5.000D-02
OLC   0.171   0.577   1   6 5.000D-02
PG4   0.171   0.577   1   6 5.000D-02
PGE   0.425   0.421   6   3 5.000D-03
HEC   0.128   0.876   1   2 5.000D-02
3PE   0.128   0.876   1   2 5.000D-02
TRS   0.144   0.546   1   3 5.000D-02
MES   0.176   0.546   2   4 5.000D-02
CLR   0.129   0.893   0   4 5.000D-02
GDP   0.594   0.421   6   6 5.000D-02
OLA   0.142   0.577   0   2 5.000D-02
FMN   0.128   0.876   1   1 5.000D-02
LMT   0.131   0.378   5   2 5.000D-02
SEP   0.129   0.893   0   1 5.000D-02
CIT   0.144   0.546   1   1 5.000D-02
UNL   0.128   0.876   1   1 5.000D-02
LFA   0.170   0.000   0   6 5.000D-02
ACY   0.142   0.577   0   2 5.000D-02
FES   0.127   0.833   2   1 5.000D-02
1PE   0.144   0.546   1   3 5.000D-02
BME   0.144   0.546   1   2 5.000D-02
GTP   0.594   0.421   6   6 5.000D-02
EPE   0.129   0.893   0   1 5.000D-02
IMD   0.144   0.546   1   3 5.000D-02
CSO   0.171   0.577   1   6 5.000D-02
LHG   0.128   0.876   1   2 5.000D-02
SAH   0.127   0.833   2   2 5.000D-02
IPA   0.129   0.893   0   2 5.000D-02
LDA   0.129   0.893   0   1 5.000D-02
PLM   0.129   0.893   0   4 5.000D-02
MLI   0.128   0.876   1   1 5.000D-02
POV   0.129   0.893   0   1 5.000D-02
SCN   0.129   0.893   0   1 5.000D-02
CME   0.155   0.489   2   3 5.000D-02
MAN   0.126   0.687   3   1 5.000D-02
C8E   0.129   0.893   0   2 5.000D-02
LMG   0.142   0.577   0   2 5.000D-02
PC1   0.170   0.000   0   6 5.000D-02
BOG   0.129   0.893   0   6 5.000D-02
BCL   0.143   0.000   0   3 5.000D-02
Y01   0.129   0.893   0   2 5.000D-02
PTR   0.279   0.421   6   1 5.000D-03
MRD   0.160   0.577   1   4 5.000D-02
PCW   0.129   0.893   0   2 5.000D-02
ACE   0.144   0.546   1   1 5.000D-02
COA   0.155   0.489   2   2 5.000D-02
SAM   0.127   0.833   2   1 5.000D-02
EOH   0.128   0.876   1   1 5.000D-02
GNP   0.594   0.421   6   6 5.000D-02
TLA   0.144   0.546   1   1 5.000D-03
AGS   0.127   0.833   2   1 5.000D-02
MYR   0.129   0.893   0   1 5.000D-02
P6G   0.128   0.876   1   3 5.000D-02
GLY   0.127   0.833   2   1 5.000D-02
CSD   0.128   0.876   1   1 5.000D-02
BGC   0.129   0.893   0   1 5.000D-02
DMU   0.170   0.000   0   6 5.000D-02
GSH   0.129   0.893   0   1 5.000D-02
RET   0.129   0.893   0   1 5.000D-02
CAS   0.129   0.893   0   3 5.000D-02
PX4   0.128   0.876   1   1 5.000D-02
OCT   0.129   0.893   0   1 5.000D-02
PTY   0.129   0.893   0   1 5.000D-02
DIO   0.155   0.489   2   1 5.000D-03
GLC   0.128   0.876   1   2 5.000D-02
URE   0.155   0.489   2   1 5.000D-03
OGA   0.126   0.687   3   1 5.000D-02
LI1   0.128   0.876   1   1 5.000D-02
SQD   0.129   0.893   0   1 5.000D-02
CAC   0.144   0.546   1   3 5.000D-02
BEN   0.171   0.421   3   2 5.000D-02
AF3   0.467   0.421   6   4 5.000D-03
BNG   0.143   0.000   0   3 5.000D-02
BEF   0.467   0.421   6   4 5.000D-03
NHE   0.128   0.876   1   1 5.000D-02
OCS   0.128   0.876   1   1 5.000D-02
PGO   0.128   0.876   1   2 5.000D-02
D12   0.129   0.893   0   1 5.000D-02
MC3   0.129   0.893   0   5 5.000D-02
CYC   0.187   0.546   2   6 5.000D-02
MLA   0.128   0.876   1   2 5.000D-02
MPG   0.129   0.893   0   2 5.000D-02
78M   0.129   0.893   0   6 5.000D-02
MLZ   0.129   0.893   0   1 5.000D-02
HEZ   0.127   0.833   2   1 5.000D-02
CSX   0.128   0.876   1   1 5.000D-02
ALF   0.470   0.421   5   6 5.000D-02
MYS   0.143   0.000   0   3 5.000D-02
DTT   0.279   0.421   6   1 5.000D-03
UMP   0.128   0.876   1   2 5.000D-02
BU3   0.129   0.893   0   1 5.000D-02
CSS   0.155   0.489   2   1 5.000D-03
L2P   0.127   0.833   2   1 5.000D-02
C14   0.127   0.833   2   1 5.000D-02
LBN   0.155   0.489   2   1 5.000D-03
TTP   0.127   0.833   2   1 5.000D-02
HEX   0.129   0.893   0   1 5.000D-02
PG0   0.129   0.893   0   1 5.000D-02
YCM   0.129   0.893   0   4 5.000D-02
ABA   0.127   0.833   2   1 5.000D-02
BEZ   0.129   0.893   0   1 5.000D-02
LMU   0.129   0.893   0   1 5.000D-02
ASP   0.127   0.833   2   1 5.000D-02
FUC   0.127   0.833   2   1 5.000D-02
OLB   0.129   0.893   0   1 5.000D-02
GAI   0.127   0.833   2   1 5.000D-02
TAR   0.129   0.893   0   1 5.000D-02
C2E   0.127   0.833   2   2 5.000D-02
2PE   0.128   0.876   1   1 5.000D-02
BCN   0.126   0.687   3   1 5.000D-02
PGR   0.129   0.893   0   1 5.000D-02
SER   0.128   0.876   1   1 5.000D-02
MHO   0.279   0.421   6   1 5.000D-03
NDG   0.129   0.893   0   1 5.000D-02
78N   0.129   0.893   0   1 5.000D-02
SOG   0.160   0.000   0   4 5.000D-02
BU1   0.129   0.893   0   1 5.000D-02
SFG   0.129   0.893   0   1 5.000D-02
B12   0.129   0.893   0   1 5.000D-02
FTR   0.128   0.876   1   1 5.000D-02
R16   0.129   0.893   0   2 5.000D-02
GLN   0.128   0.876   1   1 5.000D-02
AR6   0.127   0.833   2   1 5.000D-02
MPO   0.129   0.893   0   1 5.000D-02
15P   0.128   0.876   1   1 5.000D-02
A3P   0.128   0.876   1   2 5.000D-02
P33   0.129   0.893   0   1 5.000D-02
BLA   0.129   0.893   0   1 5.000D-02
IPH   0.128   0.876   1   6 5.000D-02
GSP   0.594   0.421   6   6 5.000D-02
HIS   0.129   0.893   0   1 5.000D-02
WVN   0.128   0.876   1   1 5.000D-02
PHE   0.155   0.489   2   1 5.000D-03
BTN   0.127   0.833   2   1 5.000D-02
C5P   0.129   0.893   0   1 5.000D-02
XCP   0.129   0.893   0   6 5.000D-02
PEB   0.129   0.893   0   1 5.000D-02
MTA   0.126   0.687   3   1 5.000D-02
APR   0.128   0.876   1   2 5.000D-02
POL   0.128   0.876   1   1 5.000D-02
PE5   0.144   0.546   1   1 5.000D-03
HC4   0.126   0.687   3   1 5.000D-02
GCP   0.594   0.421   6   6 5.000D-02
TBU   0.129   0.893   0   1 5.000D-02
PG6   0.127   0.833   2   1 5.000D-02
CAF   0.129   0.893   0   2 5.000D-02
NRQ   0.129   0.893   0   1 5.000D-02
DGA   0.127   0.833   2   1 5.000D-02
CXM   0.129   0.893   0   4 5.000D-02
SAL   0.129   0.893   0   1 5.000D-02
PGT   0.129   0.893   0   1 5.000D-02
SMC   0.128   0.876   1   1 5.000D-02
SNN   0.129   0.893   0   1 5.000D-02
PAM   0.127   0.833   2   1 5.000D-02
O4B   0.128   0.876   1   1 5.000D-02
CPT   0.128   0.876   1   2 5.000D-02
PE8   0.127   0.833   2   1 5.000D-02
B3K   0.129   0.893   0   2 5.000D-02
SME   0.126   0.687   3   1 5.000D-02
MMA   0.128   0.876   1   1 5.000D-02
NEP   0.128   0.876   1   1 5.000D-02
NGA   0.129   0.893   0   2 5.000D-02
2HP   0.129   0.893   0   1 5.000D-02
ETF   0.128   0.876   1   1 5.000D-02
ORN   0.127   0.833   2   1 5.000D-02
EVB   0.128   0.561   4   2 5.000D-02
DU0   0.129   0.893   0   2 5.000D-02
SNC   0.129   0.893   0   1 5.000D-02
NMN   0.128   0.876   1   1 5.000D-02
ETE   0.128   0.876   1   1 5.000D-02
G4P   0.126   0.687   3   2 5.000D-02
QQ4   0.129   0.893   0   1 5.000D-02
NIY   0.128   0.876   1   1 5.000D-02
6V1   0.129   0.893   0   1 5.000D-02
IYR   0.129   0.893   0   1 5.000D-02
MTN   0.129   0.893   0   1 5.000D-02
DTD   0.127   0.833   2   1 5.000D-02
PFF   0.126   0.687   3   1 5.000D-02
G3H   0.129   0.893   0   1 5.000D-02
MGF   0.279   0.421   6   1 5.000D-03
XPE   0.128   0.876   1   1 5.000D-02
4LU   0.126   0.687   3   1 5.000D-02
DTU   0.128   0.876   1   1 5.000D-02
MGT   0.128   0.876   1   1 5.000D-02
CLM   0.128   0.876   1   1 5.000D-02
HBI   0.129   0.893   0   1 5.000D-02
GPP   0.129   0.893   0   1 5.000D-02
8M0   0.129   0.893   0   1 5.000D-02
GBF   0.144   0.546   1   1 5.000D-03
CRT   0.129   0.893   0   1 5.000D-02
MYC   0.128   0.876   1   2 5.000D-02
API   0.126   0.687   3   1 5.000D-02
AMZ   0.129   0.893   0   1 5.000D-02
NCT   0.128   0.876   1   1 5.000D-02
TCE   0.129   0.893   0   1 5.000D-02
SIW   0.129   0.893   0   1 5.000D-02
3GP   0.126   0.561   4   1 5.000D-02
OHT   0.127   0.833   2   1 5.000D-02
40S   0.128   0.876   1   1 5.000D-02
LSN   0.142   0.577   0   1 5.000D-03
NFA   0.129   0.893   0   1 5.000D-02
RSF   0.425   0.421   6   3 5.000D-03
0AW   0.127   0.833   2   1 5.000D-02
7V7   0.128   0.876   1   3 5.000D-02
N2P   0.128   0.876   1   1 5.000D-02
173   0.129   0.893   0   1 5.000D-02
IVM   0.127   0.833   2   1 5.000D-02
ML1   0.128   0.876   1   1 5.000D-02
TSS   0.142   0.577   0   1 5.000D-03
22B   0.142   0.577   0   1 5.000D-03
RSG   0.279   0.421   6   1 5.000D-03
NTM   0.129   0.893   0   1 5.000D-02
SCA   0.128   0.876   1   1 5.000D-02
XY2   0.128   0.876   1   2 5.000D-02
K0G   0.128   0.876   1   1 5.000D-02
PHI   0.127   0.833   2   1 5.000D-02
