# Supplementary material for: GlueFinder: A Data-Driven Framework for the Rational Discovery of Molecular Glues
Source: J Chem Inf Model. 2026 Mar 3;66(6):3368–82. doi: 10.1021/acs.jcim.5c03232 (PMC13014457; doi:10.1021/acs.jcim.5c03232)
Supplement: Supplementary file 2 [file ci5c03232_si_002.zip › SI/KRAS/summary/Q86Y01-KRAS.summary]

  50
NAG   0.129   0.893   0   5 5.000D-02
PEG   0.129   0.893   0   2 5.000D-02
ADP   0.126   0.687   3   1 5.000D-02
MPD   0.128   0.876   1   1 5.000D-02
BCR   0.129   0.893   0   1 5.000D-02
MLY   0.129   0.893   0   3 5.000D-02
ATP   0.126   0.687   3   1 5.000D-02
PG4   0.129   0.893   0   2 5.000D-02
PGE   0.129   0.893   0   1 5.000D-02
TRS   0.128   0.876   1   1 5.000D-02
CDL   0.129   0.893   0   1 5.000D-02
SEP   0.128   0.876   1   2 5.000D-02
CIT   0.129   0.893   0   1 5.000D-02
LFA   0.129   0.893   0   1 5.000D-02
ACY   0.126   0.687   3   1 5.000D-02
FES   0.127   0.833   2   1 5.000D-02
IMD   0.128   0.876   1   2 5.000D-02
LHG   0.128   0.876   1   1 5.000D-02
SCN   0.126   0.687   3   1 5.000D-02
MAN   0.126   0.687   3   1 5.000D-02
PC1   0.129   0.893   0   1 5.000D-02
BOG   0.128   0.876   1   1 5.000D-02
PTR   0.129   0.893   0   1 5.000D-02
FME   0.127   0.833   2   1 5.000D-02
MRD   0.128   0.876   1   1 5.000D-02
PCW   0.127   0.833   2   1 5.000D-02
ACE   0.129   0.893   0   1 5.000D-02
CSD   0.128   0.876   1   1 5.000D-02
DMU   0.129   0.893   0   1 5.000D-02
CAS   0.128   0.876   1   1 5.000D-02
SQD   0.128   0.876   1   1 5.000D-02
CAC   0.129   0.893   0   1 5.000D-02
BEN   0.128   0.876   1   1 5.000D-02
MOH   0.128   0.876   1   1 5.000D-02
TTP   0.129   0.893   0   1 5.000D-02
FUC   0.128   0.876   1   1 5.000D-02
TAR   0.128   0.876   1   2 5.000D-02
2PE   0.129   0.893   0   1 5.000D-02
PGR   0.128   0.876   1   5 5.000D-02
15P   0.127   0.833   2   1 5.000D-02
1PG   0.129   0.893   0   1 5.000D-02
DGA   0.129   0.893   0   1 5.000D-02
SEY   0.129   0.893   0   1 5.000D-02
FUL   0.128   0.876   1   1 5.000D-02
UIX   0.128   0.876   1   1 5.000D-02
QQ4   0.129   0.893   0   1 5.000D-02
6V1   0.129   0.893   0   1 5.000D-02
I3P   0.129   0.893   0   1 5.000D-02
CTN   0.127   0.833   2   1 5.000D-02
2T8   0.128   0.876   1   1 5.000D-02
