# Supplementary material for: GlueFinder: A Data-Driven Framework for the Rational Discovery of Molecular Glues
Source: J Chem Inf Model. 2026 Mar 3;66(6):3368–82. doi: 10.1021/acs.jcim.5c03232 (PMC13014457; doi:10.1021/acs.jcim.5c03232)
Supplement: Supplementary file 2 [file ci5c03232_si_002.zip › SI/KRAS/summary/Q9NTX7-KRAS.summary]

  51
NAG   0.129   0.893   0   4 5.000D-02
PEG   0.129   0.893   0   2 5.000D-02
MPD   0.126   0.687   3   3 5.000D-02
OLC   0.129   0.893   0   1 5.000D-02
PG4   0.126   0.687   3   1 5.000D-02
HEC   0.129   0.893   0   6 5.000D-02
3PE   0.128   0.876   1   1 5.000D-02
MES   0.129   0.893   0   1 5.000D-02
CDL   0.129   0.893   0   1 5.000D-02
LMT   0.129   0.893   0   1 5.000D-02
CIT   0.128   0.876   1   1 5.000D-02
1PE   0.129   0.893   0   1 5.000D-02
BME   0.128   0.876   1   1 5.000D-02
CSO   0.127   0.833   2   2 5.000D-02
MAN   0.128   0.876   1   1 5.000D-02
PC1   0.129   0.893   0   2 5.000D-02
BOG   0.128   0.876   1   2 5.000D-02
GNP   0.281   0.112   6   6 5.000D-02
CSD   0.126   0.561   4   1 5.000D-02
CAS   0.127   0.833   2   1 5.000D-02
PTY   0.127   0.833   2   1 5.000D-02
CYC   0.128   0.876   1   1 5.000D-02
MLZ   0.128   0.876   1   1 5.000D-02
LBN   0.128   0.876   1   1 5.000D-02
NLE   0.127   0.833   2   5 5.000D-02
FUC   0.127   0.833   2   2 5.000D-02
PGR   0.128   0.876   1   2 5.000D-02
SOG   0.128   0.876   1   1 5.000D-02
PIO   0.129   0.893   0   1 5.000D-02
HTO   0.129   0.893   0   1 5.000D-02
FTR   0.128   0.876   1   1 5.000D-02
APR   0.129   0.893   0   1 5.000D-02
CCN   0.128   0.876   1   1 5.000D-02
GCP   0.281   0.112   6   5 5.000D-02
CAF   0.127   0.833   2   1 5.000D-02
AP5   0.129   0.893   0   1 5.000D-02
FUL   0.127   0.833   2   3 5.000D-02
PIA   0.128   0.876   1   1 5.000D-02
2BA   0.128   0.876   1   1 5.000D-02
LDP   0.129   0.893   0   1 5.000D-02
AG2   0.127   0.833   2   1 5.000D-02
8M0   0.127   0.833   2   1 5.000D-02
F6C   0.128   0.876   1   1 5.000D-02
B4P   0.129   0.893   0   1 5.000D-02
ADA   0.126   0.687   3   1 5.000D-02
SIW   0.127   0.833   2   1 5.000D-02
GTR   0.126   0.687   3   1 5.000D-02
7MT   0.128   0.876   1   1 5.000D-02
RSF   0.125   0.112   6   1 5.000D-02
DUR   0.127   0.833   2   1 5.000D-02
7V7   0.127   0.833   2   1 5.000D-02
