# Supplementary material for: GlueFinder: A Data-Driven Framework for the Rational Discovery of Molecular Glues
Source: J Chem Inf Model. 2026 Mar 3;66(6):3368–82. doi: 10.1021/acs.jcim.5c03232 (PMC13014457; doi:10.1021/acs.jcim.5c03232)
Supplement: Supplementary file 2 [file ci5c03232_si_002.zip › SI/KRAS/summary/Q6ZMZ0-KRAS.summary]

 102
NAG   0.144   0.546   1   2 5.000D-02
PEG   0.171   0.577   1   6 5.000D-02
MPD   0.170   0.000   0   6 5.000D-02
BCR   0.128   0.876   1   1 5.000D-02
MLY   0.129   0.893   0   4 5.000D-02
ATP   0.127   0.833   2   1 5.000D-02
OLC   0.171   0.421   3   2 5.000D-02
PG4   0.128   0.876   1   2 5.000D-02
3PE   0.129   0.893   0   3 5.000D-02
TRS   0.128   0.876   1   4 5.000D-02
MES   0.129   0.893   0   2 5.000D-02
CLR   0.129   0.893   0   1 5.000D-02
GDP   0.128   0.876   1   1 5.000D-02
CDL   0.127   0.833   2   1 5.000D-02
FMN   0.129   0.893   0   1 5.000D-02
LMT   0.129   0.893   0   2 5.000D-02
SEP   0.129   0.893   0   2 5.000D-02
LFA   0.128   0.876   1   6 5.000D-02
ACY   0.129   0.893   0   1 5.000D-02
FES   0.128   0.876   1   1 5.000D-02
1PE   0.129   0.893   0   1 5.000D-02
BME   0.128   0.876   1   1 5.000D-02
EPE   0.129   0.893   0   1 5.000D-02
IMD   0.129   0.893   0   1 5.000D-02
CSO   0.129   0.893   0   2 5.000D-02
LHG   0.129   0.893   0   1 5.000D-02
LDA   0.129   0.893   0   1 5.000D-02
MLI   0.127   0.833   2   2 5.000D-02
POV   0.129   0.893   0   1 5.000D-02
CME   0.129   0.893   0   1 5.000D-02
MAN   0.127   0.833   2   1 5.000D-02
LMG   0.155   0.489   2   1 5.000D-03
PC1   0.128   0.876   1   1 5.000D-02
BOG   0.129   0.893   0   1 5.000D-02
BCL   0.129   0.893   0   1 5.000D-02
Y01   0.142   0.577   0   1 5.000D-02
PEE   0.129   0.893   0   2 5.000D-02
MRD   0.129   0.893   0   3 5.000D-02
ACE   0.142   0.577   0   1 5.000D-02
COA   0.129   0.893   0   1 5.000D-02
DGD   0.129   0.893   0   1 5.000D-02
TLA   0.144   0.546   1   1 5.000D-03
DMU   0.129   0.893   0   1 5.000D-02
GSH   0.127   0.833   2   1 5.000D-02
CAS   0.128   0.876   1   2 5.000D-02
DIO   0.129   0.893   0   1 5.000D-02
GLU   0.129   0.893   0   1 5.000D-02
SQD   0.128   0.876   1   1 5.000D-02
CAC   0.144   0.546   1   1 5.000D-03
BNG   0.144   0.546   1   2 5.000D-02
PGO   0.128   0.876   1   1 5.000D-02
POP   0.128   0.876   1   1 5.000D-02
MC3   0.129   0.893   0   1 5.000D-02
CYC   0.128   0.876   1   1 5.000D-02
MPG   0.129   0.893   0   1 5.000D-02
78M   0.127   0.833   2   1 5.000D-02
MLZ   0.129   0.893   0   1 5.000D-02
HEZ   0.129   0.893   0   2 5.000D-02
CSX   0.128   0.876   1   1 5.000D-02
TRP   0.129   0.893   0   1 5.000D-02
MYS   0.144   0.546   1   3 5.000D-02
CSS   0.129   0.893   0   1 5.000D-02
LBN   0.142   0.577   0   1 5.000D-03
MET   0.129   0.893   0   1 5.000D-02
YCM   0.129   0.893   0   1 5.000D-02
LMU   0.155   0.489   2   1 5.000D-03
ASP   0.129   0.893   0   1 5.000D-02
FUC   0.128   0.876   1   1 5.000D-02
OLB   0.128   0.876   1   1 5.000D-02
PGR   0.129   0.893   0   5 5.000D-02
2MR   0.129   0.893   0   1 5.000D-02
PEF   0.127   0.833   2   1 5.000D-02
SOG   0.129   0.893   0   3 5.000D-02
FTR   0.128   0.876   1   1 5.000D-02
R16   0.129   0.893   0   1 5.000D-02
MPO   0.128   0.876   1   1 5.000D-02
BLA   0.129   0.893   0   1 5.000D-02
1PG   0.129   0.893   0   1 5.000D-02
PEB   0.129   0.893   0   2 5.000D-02
POL   0.128   0.876   1   1 5.000D-02
PE5   0.129   0.893   0   1 5.000D-02
CXM   0.127   0.833   2   1 5.000D-02
GLA   0.126   0.687   3   1 5.000D-02
ASC   0.127   0.833   2   1 5.000D-02
QQ4   0.129   0.893   0   1 5.000D-02
CYZ   0.129   0.893   0   1 5.000D-02
MTN   0.129   0.893   0   1 5.000D-02
TOE   0.127   0.833   2   1 5.000D-02
G3H   0.128   0.876   1   1 5.000D-02
ETA   0.128   0.876   1   1 5.000D-02
GBF   0.127   0.833   2   1 5.000D-02
CRT   0.128   0.876   1   1 5.000D-02
UGA   0.129   0.893   0   1 5.000D-02
TCE   0.128   0.876   1   1 5.000D-02
SIW   0.129   0.893   0   1 5.000D-02
NFA   0.129   0.893   0   1 5.000D-02
PQJ   0.128   0.876   1   2 5.000D-02
2T8   0.144   0.546   1   1 5.000D-03
DET   0.129   0.893   0   1 5.000D-02
HDZ   0.129   0.893   0   1 5.000D-02
PUB   0.128   0.876   1   1 5.000D-02
PHI   0.127   0.833   2   1 5.000D-02
