# Supplementary material for: GlueFinder: A Data-Driven Framework for the Rational Discovery of Molecular Glues
Source: J Chem Inf Model. 2026 Mar 3;66(6):3368–82. doi: 10.1021/acs.jcim.5c03232 (PMC13014457; doi:10.1021/acs.jcim.5c03232)
Supplement: Supplementary file 2 [file ci5c03232_si_002.zip › SI/KRAS/summary/Q96CA5-KRAS.summary]

 202
NAG   0.170   0.000   0   6 5.000D-02
PEG   0.171   0.577   1   6 5.000D-02
ADP   0.128   0.876   1   1 5.000D-02
MPD   0.129   0.893   0   1 5.000D-02
BCR   0.129   0.893   0   6 5.000D-02
MLY   0.171   0.577   1   6 5.000D-02
OLC   0.129   0.893   0   5 5.000D-02
PG4   0.129   0.893   0   4 5.000D-02
PGE   0.129   0.893   0   3 5.000D-02
HEC   0.165   0.000   0   5 5.000D-02
3PE   0.129   0.893   0   4 5.000D-02
TRS   0.129   0.893   0   2 5.000D-02
MES   0.144   0.546   1   2 5.000D-02
CLR   0.128   0.876   1   2 5.000D-02
GDP   0.129   0.893   0   2 5.000D-02
NAP   0.126   0.687   3   1 5.000D-02
CDL   0.129   0.893   0   4 5.000D-02
FMN   0.128   0.876   1   1 5.000D-02
LMT   0.129   0.893   0   1 5.000D-02
SEP   0.128   0.876   1   1 5.000D-02
CIT   0.129   0.893   0   2 5.000D-02
LFA   0.129   0.893   0   2 5.000D-02
ACY   0.142   0.577   0   2 5.000D-02
FES   0.144   0.546   1   3 5.000D-02
1PE   0.129   0.893   0   5 5.000D-02
BME   0.129   0.893   0   1 5.000D-02
GTP   0.127   0.833   2   1 5.000D-02
PLP   0.129   0.893   0   1 5.000D-02
EPE   0.129   0.893   0   4 5.000D-02
IMD   0.129   0.893   0   1 5.000D-02
TPO   0.128   0.876   1   1 5.000D-02
CSO   0.129   0.893   0   4 5.000D-02
LHG   0.129   0.893   0   1 5.000D-02
SAH   0.128   0.876   1   2 5.000D-02
IPA   0.129   0.893   0   1 5.000D-02
LDA   0.128   0.876   1   3 5.000D-02
PLM   0.129   0.893   0   2 5.000D-02
MLI   0.129   0.893   0   1 5.000D-02
POV   0.171   0.421   3   2 5.000D-02
NDP   0.129   0.893   0   1 5.000D-02
SCN   0.129   0.893   0   1 5.000D-02
CME   0.129   0.893   0   3 5.000D-02
MAN   0.129   0.893   0   2 5.000D-02
C8E   0.129   0.893   0   1 5.000D-02
LMG   0.129   0.893   0   1 5.000D-02
PC1   0.129   0.893   0   2 5.000D-02
BOG   0.129   0.893   0   1 5.000D-02
AMP   0.129   0.893   0   1 5.000D-02
BCL   0.129   0.893   0   1 5.000D-02
Y01   0.129   0.893   0   3 5.000D-02
PTR   0.129   0.893   0   1 5.000D-02
PEE   0.128   0.876   1   1 5.000D-02
FME   0.129   0.893   0   6 5.000D-02
MRD   0.129   0.893   0   3 5.000D-02
ACE   0.129   0.893   0   1 5.000D-02
COA   0.129   0.893   0   1 5.000D-02
SAM   0.128   0.876   1   1 5.000D-02
EOH   0.129   0.893   0   1 5.000D-02
CGU   0.129   0.893   0   4 5.000D-02
DGD   0.128   0.876   1   3 5.000D-02
TLA   0.129   0.893   0   1 5.000D-02
FLC   0.128   0.876   1   1 5.000D-02
MYR   0.128   0.876   1   1 5.000D-02
P6G   0.129   0.893   0   1 5.000D-02
CSD   0.128   0.876   1   1 5.000D-02
BGC   0.129   0.893   0   1 5.000D-02
DMU   0.128   0.876   1   1 5.000D-02
GSH   0.129   0.893   0   1 5.000D-02
RET   0.128   0.876   1   1 5.000D-02
CAS   0.129   0.893   0   2 5.000D-02
ACP   0.129   0.893   0   1 5.000D-02
BTB   0.128   0.876   1   2 5.000D-02
DIO   0.129   0.893   0   1 5.000D-02
GLU   0.128   0.876   1   1 5.000D-02
GLC   0.128   0.876   1   1 5.000D-02
LI1   0.128   0.876   1   4 5.000D-02
D10   0.129   0.893   0   2 5.000D-02
SQD   0.129   0.893   0   1 5.000D-02
CAC   0.129   0.893   0   1 5.000D-02
BEN   0.127   0.833   2   3 5.000D-02
BNG   0.129   0.893   0   2 5.000D-02
BCT   0.128   0.876   1   1 5.000D-02
PLC   0.129   0.893   0   2 5.000D-02
BEF   0.128   0.876   1   2 5.000D-02
NHE   0.129   0.893   0   1 5.000D-02
F3S   0.129   0.893   0   1 5.000D-02
OCS   0.128   0.876   1   1 5.000D-02
PGO   0.129   0.893   0   1 5.000D-02
SIN   0.129   0.893   0   1 5.000D-02
D12   0.129   0.893   0   2 5.000D-02
CYC   0.142   0.577   0   2 5.000D-02
ACO   0.128   0.876   1   1 5.000D-02
MLA   0.129   0.893   0   1 5.000D-02
MPG   0.144   0.546   1   1 5.000D-03
78M   0.129   0.893   0   1 5.000D-02
PGW   0.129   0.893   0   1 5.000D-02
MLZ   0.128   0.876   1   2 5.000D-02
HEZ   0.127   0.833   2   1 5.000D-02
ARG   0.128   0.876   1   1 5.000D-02
CSX   0.129   0.893   0   2 5.000D-02
TRP   0.129   0.893   0   1 5.000D-02
GAL   0.129   0.893   0   1 5.000D-02
MYS   0.126   0.687   3   1 5.000D-02
DTT   0.144   0.546   1   1 5.000D-03
CSS   0.127   0.833   2   1 5.000D-02
LBN   0.142   0.577   0   1 5.000D-03
PL9   0.126   0.687   3   1 5.000D-02
HED   0.127   0.833   2   1 5.000D-02
TTP   0.129   0.893   0   1 5.000D-02
HEX   0.126   0.687   3   1 5.000D-02
YCM   0.128   0.876   1   1 5.000D-02
DMF   0.129   0.893   0   1 5.000D-02
GAI   0.128   0.876   1   1 5.000D-02
TAR   0.129   0.893   0   1 5.000D-02
2PE   0.129   0.893   0   2 5.000D-02
AJP   0.127   0.833   2   1 5.000D-02
ALY   0.129   0.893   0   1 5.000D-02
B3P   0.127   0.833   2   1 5.000D-02
PGR   0.128   0.876   1   1 5.000D-02
NDG   0.129   0.893   0   1 5.000D-02
CYS   0.127   0.833   2   1 5.000D-02
SOG   0.129   0.893   0   4 5.000D-02
BU1   0.127   0.833   2   1 5.000D-02
CXS   0.129   0.893   0   2 5.000D-02
FTR   0.128   0.876   1   1 5.000D-02
FBP   0.129   0.893   0   1 5.000D-02
MPO   0.129   0.893   0   1 5.000D-02
A2G   0.128   0.876   1   1 5.000D-02
15P   0.129   0.893   0   1 5.000D-02
P33   0.129   0.893   0   1 5.000D-02
BLA   0.142   0.577   0   2 5.000D-02
IPH   0.129   0.893   0   2 5.000D-02
GSP   0.128   0.876   1   1 5.000D-02
1PG   0.128   0.876   1   1 5.000D-02
XCP   0.128   0.876   1   6 5.000D-02
PE5   0.129   0.893   0   1 5.000D-02
HC4   0.129   0.893   0   1 5.000D-02
DD9   0.129   0.893   0   1 5.000D-02
DAO   0.128   0.876   1   2 5.000D-02
PG6   0.127   0.833   2   1 5.000D-02
CAF   0.127   0.833   2   2 5.000D-02
M3L   0.128   0.876   1   1 5.000D-02
CXM   0.128   0.876   1   2 5.000D-02
SAL   0.128   0.876   1   1 5.000D-02
MTX   0.126   0.687   3   1 5.000D-02
NCA   0.128   0.876   1   1 5.000D-02
MQ9   0.129   0.893   0   1 5.000D-02
SMC   0.127   0.833   2   1 5.000D-02
SRT   0.128   0.876   1   1 5.000D-02
PIA   0.129   0.893   0   1 5.000D-02
URA   0.128   0.876   1   1 5.000D-02
SME   0.128   0.876   1   1 5.000D-02
MMA   0.129   0.893   0   1 5.000D-02
NGA   0.128   0.876   1   1 5.000D-02
AYE   0.128   0.876   1   2 5.000D-02
DHT   0.129   0.893   0   1 5.000D-02
BDF   0.129   0.893   0   1 5.000D-02
TBR   0.128   0.876   1   1 5.000D-02
BET   0.127   0.833   2   1 5.000D-02
EVB   0.129   0.893   0   1 5.000D-02
PDC   0.128   0.876   1   1 5.000D-02
QQ4   0.129   0.893   0   3 5.000D-02
AV0   0.128   0.876   1   1 5.000D-02
BIL   0.129   0.893   0   6 5.000D-02
SLB   0.128   0.876   1   1 5.000D-02
NIY   0.128   0.876   1   1 5.000D-02
6V1   0.129   0.893   0   1 5.000D-02
IYR   0.127   0.833   2   1 5.000D-02
TOE   0.129   0.893   0   1 5.000D-02
PFF   0.128   0.876   1   1 5.000D-02
4IP   0.128   0.876   1   1 5.000D-02
1BO   0.128   0.876   1   1 5.000D-02
DTV   0.129   0.893   0   1 5.000D-02
CTN   0.129   0.893   0   2 5.000D-02
AG2   0.128   0.876   1   1 5.000D-02
FC6   0.129   0.893   0   1 5.000D-02
CRT   0.129   0.893   0   1 5.000D-02
SLL   0.129   0.893   0   6 5.000D-02
5RP   0.126   0.687   3   1 5.000D-02
DEX   0.129   0.893   0   1 5.000D-02
POG   0.127   0.833   2   1 5.000D-02
RIP   0.128   0.876   1   1 5.000D-02
HAR   0.129   0.893   0   2 5.000D-02
TCE   0.128   0.876   1   1 5.000D-02
SIW   0.128   0.876   1   1 5.000D-02
3GP   0.126   0.687   3   1 5.000D-02
BMF   0.126   0.687   3   1 5.000D-02
LSN   0.129   0.893   0   1 5.000D-02
RSF   0.135   0.112   6   2 5.000D-02
DUR   0.128   0.876   1   1 5.000D-02
4HY   0.129   0.893   0   1 5.000D-02
FFO   0.127   0.833   2   1 5.000D-02
F42   0.129   0.893   0   1 5.000D-02
IVM   0.128   0.876   1   1 5.000D-02
OTY   0.128   0.876   1   1 5.000D-02
RP5   0.128   0.876   1   1 5.000D-02
3FB   0.129   0.893   0   6 5.000D-02
VGH   0.126   0.687   3   1 5.000D-02
NBE   0.129   0.893   0   1 5.000D-02
PUB   0.128   0.876   1   1 5.000D-02
DNF   0.129   0.893   0   1 5.000D-02
3DM   0.128   0.876   1   1 5.000D-02
