# Supplementary material for: GlueFinder: A Data-Driven Framework for the Rational Discovery of Molecular Glues
Source: J Chem Inf Model. 2026 Mar 3;66(6):3368–82. doi: 10.1021/acs.jcim.5c03232 (PMC13014457; doi:10.1021/acs.jcim.5c03232)
Supplement: Supplementary file 2 [file ci5c03232_si_002.zip › SI/KRAS/summary/Q9C0B0-KRAS.summary]

  18
PEG   0.129   0.893   0   1 5.000D-02
ATP   0.127   0.833   2   1 5.000D-02
PGE   0.128   0.876   1   1 5.000D-02
TRS   0.128   0.876   1   2 5.000D-02
FES   0.127   0.833   2   1 5.000D-02
1PE   0.129   0.893   0   1 5.000D-02
IMD   0.129   0.893   0   2 5.000D-02
TPO   0.127   0.833   2   1 5.000D-02
IPA   0.128   0.876   1   1 5.000D-02
Y01   0.128   0.876   1   1 5.000D-02
MRD   0.127   0.833   2   1 5.000D-02
NHE   0.128   0.876   1   1 5.000D-02
CSX   0.126   0.687   3   1 5.000D-02
ALF   0.128   0.876   1   1 5.000D-02
GAL   0.129   0.893   0   1 5.000D-02
MET   0.129   0.893   0   1 5.000D-02
PGR   0.129   0.893   0   1 5.000D-02
YOF   0.128   0.876   1   1 5.000D-02
