# Supplementary material for: GlueFinder: A Data-Driven Framework for the Rational Discovery of Molecular Glues
Source: J Chem Inf Model. 2026 Mar 3;66(6):3368–82. doi: 10.1021/acs.jcim.5c03232 (PMC13014457; doi:10.1021/acs.jcim.5c03232)
Supplement: Supplementary file 2 [file ci5c03232_si_002.zip › SI/KRAS/summary/Q9H920-KRAS.summary]

 157
NAG   0.171   0.577   1   6 5.000D-02
PEG   0.129   0.893   0   6 5.000D-02
MPD   0.129   0.893   0   3 5.000D-02
BCR   0.129   0.893   0   1 5.000D-02
MLY   0.129   0.893   0   6 5.000D-02
ATP   0.128   0.876   1   1 5.000D-02
OLC   0.129   0.893   0   3 5.000D-02
PG4   0.129   0.893   0   2 5.000D-02
PGE   0.155   0.489   2   1 5.000D-02
HEC   0.127   0.833   2   1 5.000D-02
3PE   0.127   0.833   2   1 5.000D-02
TRS   0.128   0.876   1   1 5.000D-02
MES   0.128   0.876   1   3 5.000D-02
CLR   0.129   0.893   0   2 5.000D-02
GDP   0.129   0.893   0   1 5.000D-02
OLA   0.129   0.893   0   1 5.000D-02
FMN   0.155   0.489   2   2 5.000D-02
LMT   0.128   0.876   1   1 5.000D-02
SEP   0.129   0.893   0   1 5.000D-02
UNL   0.128   0.876   1   1 5.000D-02
LFA   0.129   0.893   0   6 5.000D-02
ACY   0.129   0.893   0   2 5.000D-02
FES   0.128   0.876   1   2 5.000D-02
1PE   0.128   0.876   1   1 5.000D-02
BME   0.129   0.893   0   1 5.000D-02
GTP   0.129   0.893   0   2 5.000D-02
EPE   0.129   0.893   0   2 5.000D-02
IMD   0.129   0.893   0   1 5.000D-02
TPO   0.128   0.876   1   2 5.000D-02
CSO   0.129   0.893   0   6 5.000D-02
IPA   0.129   0.893   0   2 5.000D-02
LDA   0.128   0.876   1   2 5.000D-02
PLM   0.129   0.893   0   1 5.000D-02
MLI   0.129   0.893   0   1 5.000D-02
POV   0.128   0.876   1   1 5.000D-02
SCN   0.129   0.893   0   1 5.000D-02
CME   0.129   0.893   0   3 5.000D-02
MAN   0.129   0.893   0   1 5.000D-02
C8E   0.171   0.577   1   6 5.000D-02
LMG   0.129   0.893   0   1 5.000D-02
PC1   0.129   0.893   0   2 5.000D-02
BCL   0.129   0.893   0   3 5.000D-02
Y01   0.129   0.893   0   1 5.000D-02
PTR   0.144   0.546   1   1 5.000D-03
PCA   0.129   0.893   0   2 5.000D-02
MRD   0.129   0.893   0   2 5.000D-02
COA   0.128   0.876   1   1 5.000D-02
EOH   0.129   0.893   0   4 5.000D-02
TLA   0.129   0.893   0   4 5.000D-02
FLC   0.128   0.876   1   1 5.000D-02
MYR   0.128   0.876   1   1 5.000D-02
P6G   0.129   0.893   0   1 5.000D-02
CSD   0.128   0.876   1   1 5.000D-02
DMU   0.129   0.893   0   6 5.000D-02
RET   0.129   0.893   0   1 5.000D-02
CAS   0.155   0.489   2   1 5.000D-03
ACP   0.126   0.687   3   1 5.000D-02
PX4   0.129   0.893   0   1 5.000D-02
BTB   0.129   0.893   0   1 5.000D-02
DIO   0.127   0.833   2   1 5.000D-02
URE   0.128   0.876   1   4 5.000D-02
NAI   0.129   0.893   0   1 5.000D-02
AZI   0.127   0.833   2   1 5.000D-02
BNG   0.129   0.893   0   1 5.000D-02
PLC   0.127   0.833   2   1 5.000D-02
NHE   0.129   0.893   0   1 5.000D-02
CRO   0.129   0.893   0   3 5.000D-02
PGO   0.128   0.876   1   1 5.000D-02
POP   0.129   0.893   0   1 5.000D-02
MC3   0.129   0.893   0   2 5.000D-02
CYC   0.129   0.893   0   2 5.000D-02
ACO   0.126   0.561   4   1 5.000D-02
MLA   0.128   0.876   1   1 5.000D-02
MPG   0.129   0.893   0   2 5.000D-02
78M   0.128   0.876   1   2 5.000D-02
MLZ   0.129   0.893   0   2 5.000D-02
ARG   0.128   0.876   1   1 5.000D-02
CSX   0.129   0.893   0   1 5.000D-02
TRP   0.128   0.876   1   1 5.000D-02
MYS   0.128   0.876   1   1 5.000D-02
DTT   0.129   0.893   0   1 5.000D-02
CSS   0.128   0.876   1   1 5.000D-02
L2P   0.129   0.893   0   1 5.000D-02
LBN   0.155   0.489   2   1 5.000D-03
HED   0.126   0.687   3   1 5.000D-02
PG0   0.127   0.833   2   2 5.000D-02
BEZ   0.128   0.876   1   1 5.000D-02
ASP   0.129   0.893   0   1 5.000D-02
XYP   0.128   0.876   1   6 5.000D-02
OLB   0.127   0.833   2   2 5.000D-02
TAR   0.129   0.893   0   1 5.000D-02
2PE   0.126   0.687   3   1 5.000D-02
CUA   0.129   0.893   0   1 5.000D-02
ALY   0.129   0.893   0   1 5.000D-02
PEO   0.128   0.876   1   2 5.000D-02
ADE   0.126   0.687   3   1 5.000D-02
PGR   0.129   0.893   0   3 5.000D-02
78N   0.128   0.876   1   2 5.000D-02
MLT   0.128   0.876   1   1 5.000D-02
SOG   0.129   0.893   0   2 5.000D-02
PIO   0.128   0.876   1   1 5.000D-02
FTR   0.129   0.893   0   1 5.000D-02
CR2   0.129   0.893   0   1 5.000D-02
AYA   0.128   0.876   1   1 5.000D-02
P33   0.129   0.893   0   1 5.000D-02
BLA   0.127   0.833   2   2 5.000D-02
IPH   0.129   0.893   0   1 5.000D-02
TRD   0.127   0.833   2   1 5.000D-02
PHE   0.155   0.489   2   1 5.000D-03
POL   0.128   0.876   1   1 5.000D-02
DUP   0.128   0.876   1   1 5.000D-02
LMR   0.129   0.893   0   1 5.000D-02
PG6   0.126   0.687   3   1 5.000D-02
CAF   0.129   0.893   0   1 5.000D-02
NRQ   0.129   0.893   0   1 5.000D-02
M3L   0.129   0.893   0   2 5.000D-02
DGA   0.129   0.893   0   1 5.000D-02
PPI   0.129   0.893   0   1 5.000D-02
B3K   0.129   0.893   0   2 5.000D-02
PIA   0.129   0.893   0   2 5.000D-02
OXM   0.128   0.876   1   1 5.000D-02
MBN   0.128   0.876   1   1 5.000D-02
2AN   0.129   0.893   0   1 5.000D-02
EVB   0.127   0.833   2   2 5.000D-02
SNC   0.128   0.876   1   1 5.000D-02
B3X   0.129   0.893   0   1 5.000D-02
AV0   0.129   0.893   0   1 5.000D-02
STL   0.144   0.546   1   2 5.000D-02
NIY   0.128   0.876   1   1 5.000D-02
DIF   0.128   0.876   1   1 5.000D-02
CXE   0.129   0.893   0   1 5.000D-02
HSM   0.127   0.833   2   1 5.000D-02
DTD   0.128   0.876   1   1 5.000D-02
FER   0.128   0.876   1   1 5.000D-02
LDP   0.129   0.893   0   1 5.000D-02
CLM   0.128   0.876   1   1 5.000D-02
CR8   0.129   0.893   0   1 5.000D-02
SQU   0.129   0.893   0   1 5.000D-02
4NC   0.128   0.876   1   1 5.000D-02
1N1   0.144   0.546   1   1 5.000D-03
CRT   0.129   0.893   0   1 5.000D-02
MYC   0.128   0.876   1   2 5.000D-02
CH6   0.144   0.546   1   1 5.000D-03
NAR   0.127   0.833   2   1 5.000D-02
CSU   0.128   0.876   1   1 5.000D-02
SFU   0.126   0.687   3   1 5.000D-02
LNR   0.129   0.893   0   1 5.000D-02
07D   0.128   0.876   1   1 5.000D-02
MNB   0.129   0.893   0   1 5.000D-02
PIT   0.144   0.546   1   2 5.000D-03
PKZ   0.129   0.893   0   1 5.000D-02
PEU   0.128   0.876   1   1 5.000D-02
SCA   0.126   0.687   3   1 5.000D-02
1FL   0.128   0.876   1   2 5.000D-02
PUB   0.128   0.876   1   2 5.000D-02
GEN   0.128   0.876   1   1 5.000D-02
DNF   0.171   0.421   3   1 5.000D-03
