# Supplementary material for: GlueFinder: A Data-Driven Framework for the Rational Discovery of Molecular Glues
Source: J Chem Inf Model. 2026 Mar 3;66(6):3368–82. doi: 10.1021/acs.jcim.5c03232 (PMC13014457; doi:10.1021/acs.jcim.5c03232)
Supplement: Supplementary file 2 [file ci5c03232_si_002.zip › SI/KRAS/summary/C9J1S8-KRAS.summary]

  87
NAG   0.129   0.893   0   6 5.000D-02
PEG   0.129   0.893   0   2 5.000D-02
MPD   0.128   0.876   1   2 5.000D-02
BCR   0.127   0.833   2   1 5.000D-02
MLY   0.129   0.893   0   5 5.000D-02
OLC   0.129   0.893   0   2 5.000D-02
PG4   0.129   0.893   0   2 5.000D-02
HEC   0.128   0.876   1   1 5.000D-02
3PE   0.127   0.833   2   1 5.000D-02
MES   0.129   0.893   0   1 5.000D-02
CLR   0.129   0.893   0   2 5.000D-02
CDL   0.127   0.833   2   2 5.000D-02
LMT   0.129   0.893   0   1 5.000D-02
SEP   0.129   0.893   0   1 5.000D-02
CIT   0.129   0.893   0   1 5.000D-02
UNL   0.127   0.833   2   1 5.000D-02
LFA   0.127   0.833   2   1 5.000D-02
ACY   0.129   0.893   0   1 5.000D-02
FES   0.129   0.893   0   1 5.000D-02
1PE   0.129   0.893   0   1 5.000D-02
BME   0.128   0.876   1   1 5.000D-02
GTP   0.128   0.876   1   1 5.000D-02
EPE   0.129   0.893   0   1 5.000D-02
CSO   0.128   0.876   1   2 5.000D-02
IPA   0.129   0.893   0   1 5.000D-02
LDA   0.129   0.893   0   2 5.000D-02
PLM   0.128   0.876   1   1 5.000D-02
POV   0.128   0.876   1   1 5.000D-02
SCN   0.128   0.876   1   1 5.000D-02
CME   0.128   0.876   1   2 5.000D-02
C8E   0.129   0.893   0   1 5.000D-02
LMG   0.128   0.876   1   1 5.000D-02
PC1   0.129   0.893   0   2 5.000D-02
BCL   0.129   0.893   0   3 5.000D-02
MRD   0.129   0.893   0   2 5.000D-02
PCW   0.144   0.546   1   2 5.000D-03
ACE   0.128   0.876   1   1 5.000D-02
EOH   0.128   0.876   1   1 5.000D-02
TLA   0.127   0.833   2   1 5.000D-02
P6G   0.129   0.893   0   1 5.000D-02
GSH   0.128   0.876   1   1 5.000D-02
CAS   0.129   0.893   0   2 5.000D-02
OCT   0.128   0.876   1   3 5.000D-02
PGV   0.129   0.893   0   1 5.000D-02
BTB   0.128   0.876   1   1 5.000D-02
DIO   0.129   0.893   0   2 5.000D-02
SQD   0.128   0.876   1   1 5.000D-02
CAC   0.127   0.833   2   1 5.000D-02
BNG   0.128   0.876   1   1 5.000D-02
PLC   0.129   0.893   0   1 5.000D-02
OCS   0.129   0.893   0   1 5.000D-02
CRO   0.128   0.876   1   1 5.000D-02
PGO   0.128   0.876   1   1 5.000D-02
MLA   0.128   0.876   1   1 5.000D-02
MPG   0.129   0.893   0   1 5.000D-02
78M   0.128   0.876   1   1 5.000D-02
MYS   0.142   0.577   0   1 5.000D-03
DTT   0.128   0.876   1   1 5.000D-02
L2P   0.127   0.833   2   1 5.000D-02
C14   0.128   0.876   1   1 5.000D-02
YCM   0.128   0.876   1   2 5.000D-02
LMU   0.129   0.893   0   1 5.000D-02
GAI   0.129   0.893   0   1 5.000D-02
PGR   0.129   0.893   0   1 5.000D-02
SER   0.129   0.893   0   1 5.000D-02
78N   0.128   0.876   1   3 5.000D-02
SOG   0.129   0.893   0   2 5.000D-02
PE4   0.129   0.893   0   1 5.000D-02
BLA   0.127   0.833   2   1 5.000D-02
1PG   0.128   0.876   1   1 5.000D-02
C5P   0.129   0.893   0   1 5.000D-02
PEB   0.129   0.893   0   1 5.000D-02
TYR   0.128   0.876   1   1 5.000D-02
DUP   0.129   0.893   0   1 5.000D-02
M3L   0.144   0.546   1   1 5.000D-03
SNN   0.129   0.893   0   1 5.000D-02
B3K   0.129   0.893   0   2 5.000D-02
PIA   0.128   0.876   1   1 5.000D-02
SCH   0.129   0.893   0   1 5.000D-02
1PS   0.129   0.893   0   1 5.000D-02
QQ4   0.142   0.577   0   2 5.000D-02
2GP   0.129   0.893   0   1 5.000D-02
G3H   0.129   0.893   0   1 5.000D-02
17F   0.144   0.546   1   1 5.000D-03
CRT   0.128   0.876   1   1 5.000D-02
0AW   0.129   0.893   0   1 5.000D-02
DUR   0.129   0.893   0   1 5.000D-02
