# Supplementary material for: GlueFinder: A Data-Driven Framework for the Rational Discovery of Molecular Glues
Source: J Chem Inf Model. 2026 Mar 3;66(6):3368–82. doi: 10.1021/acs.jcim.5c03232 (PMC13014457; doi:10.1021/acs.jcim.5c03232)
Supplement: Supplementary file 2 [file ci5c03232_si_002.zip › SI/KRAS/summary/P51948-KRAS.summary]

 149
NAG   0.171   0.577   1   6 5.000D-02
PEG   0.182   0.546   2   5 5.000D-02
MPD   0.170   0.000   0   6 5.000D-02
BCR   0.142   0.577   0   2 5.000D-02
MLY   0.171   0.577   1   6 5.000D-02
OLC   0.165   0.000   0   5 5.000D-02
PG4   0.170   0.000   0   6 5.000D-02
PGE   0.129   0.893   0   3 5.000D-02
HEC   0.129   0.893   0   1 5.000D-02
3PE   0.129   0.893   0   3 5.000D-02
TRS   0.129   0.893   0   6 5.000D-02
MES   0.128   0.876   1   3 5.000D-02
CLR   0.129   0.893   0   3 5.000D-02
CDL   0.128   0.876   1   1 5.000D-02
OLA   0.171   0.421   3   1 5.000D-03
FMN   0.128   0.876   1   3 5.000D-02
LMT   0.165   0.000   0   5 5.000D-02
SEP   0.129   0.893   0   1 5.000D-02
CIT   0.128   0.876   1   2 5.000D-02
UNL   0.128   0.876   1   1 5.000D-02
LFA   0.176   0.546   2   4 5.000D-02
ACY   0.129   0.893   0   2 5.000D-02
FES   0.142   0.577   0   2 5.000D-02
1PE   0.155   0.489   2   1 5.000D-03
BME   0.129   0.893   0   2 5.000D-02
GTP   0.129   0.893   0   1 5.000D-02
EPE   0.129   0.893   0   1 5.000D-02
IMD   0.129   0.893   0   1 5.000D-02
TPO   0.128   0.876   1   1 5.000D-02
CSO   0.165   0.577   1   5 5.000D-02
LHG   0.128   0.876   1   1 5.000D-02
SAH   0.128   0.876   1   1 5.000D-02
IPA   0.129   0.893   0   2 5.000D-02
LDA   0.128   0.876   1   1 5.000D-02
PLM   0.129   0.893   0   3 5.000D-02
MLI   0.129   0.893   0   1 5.000D-02
POV   0.129   0.893   0   2 5.000D-02
NDP   0.127   0.833   2   1 5.000D-02
SCN   0.144   0.546   1   2 5.000D-02
CME   0.182   0.546   2   5 5.000D-02
MAN   0.129   0.893   0   2 5.000D-02
C8E   0.126   0.687   3   1 5.000D-02
LMG   0.171   0.421   3   1 5.000D-03
PC1   0.170   0.000   0   6 5.000D-02
BOG   0.129   0.893   0   3 5.000D-02
BCL   0.129   0.893   0   1 5.000D-02
Y01   0.129   0.893   0   1 5.000D-02
PTR   0.155   0.489   2   2 5.000D-02
PCA   0.128   0.876   1   1 5.000D-02
FME   0.128   0.876   1   6 5.000D-02
MRD   0.127   0.833   2   2 5.000D-02
PCW   0.129   0.893   0   1 5.000D-02
ACE   0.128   0.876   1   1 5.000D-02
COA   0.128   0.876   1   2 5.000D-02
EOH   0.129   0.893   0   2 5.000D-02
TLA   0.129   0.893   0   1 5.000D-02
P6G   0.127   0.833   2   3 5.000D-02
GLY   0.128   0.876   1   1 5.000D-02
CSD   0.129   0.893   0   1 5.000D-02
DMU   0.170   0.000   0   6 5.000D-02
CAS   0.129   0.893   0   2 5.000D-02
OCT   0.128   0.876   1   1 5.000D-02
PTY   0.127   0.833   2   1 5.000D-02
DIO   0.144   0.546   1   2 5.000D-02
URE   0.143   0.000   0   3 5.000D-03
HTG   0.127   0.833   2   1 5.000D-02
AZI   0.128   0.876   1   1 5.000D-02
SQD   0.155   0.489   2   2 5.000D-02
CAC   0.142   0.577   0   2 5.000D-02
II0   0.129   0.893   0   1 5.000D-02
BNG   0.143   0.000   0   3 5.000D-02
PLC   0.129   0.893   0   1 5.000D-02
OCS   0.129   0.893   0   1 5.000D-02
PGO   0.142   0.577   0   1 5.000D-02
MC3   0.128   0.876   1   1 5.000D-02
CYC   0.129   0.893   0   3 5.000D-02
MPG   0.160   0.000   0   4 5.000D-02
78M   0.129   0.893   0   2 5.000D-02
6OU   0.129   0.893   0   1 5.000D-02
MLZ   0.129   0.893   0   5 5.000D-02
HEZ   0.144   0.546   1   1 5.000D-03
CSX   0.144   0.546   1   1 5.000D-03
TRP   0.155   0.489   2   1 5.000D-03
MYS   0.129   0.893   0   2 5.000D-02
DTT   0.128   0.876   1   1 5.000D-02
BU3   0.129   0.893   0   2 5.000D-02
CSS   0.128   0.876   1   1 5.000D-02
LBN   0.128   0.876   1   1 5.000D-02
PG0   0.129   0.893   0   1 5.000D-02
YCM   0.128   0.876   1   3 5.000D-02
ABA   0.128   0.876   1   1 5.000D-02
DMF   0.128   0.876   1   2 5.000D-02
LMU   0.144   0.546   1   1 5.000D-03
ASP   0.128   0.876   1   2 5.000D-02
OLB   0.129   0.893   0   1 5.000D-02
2PE   0.128   0.876   1   1 5.000D-02
ALY   0.127   0.833   2   1 5.000D-02
PEO   0.128   0.876   1   1 5.000D-02
BMA   0.129   0.893   0   1 5.000D-02
3PH   0.128   0.876   1   1 5.000D-02
SOG   0.129   0.893   0   6 5.000D-02
PE4   0.128   0.876   1   1 5.000D-02
FTR   0.128   0.876   1   1 5.000D-02
SIA   0.128   0.876   1   1 5.000D-02
R16   0.128   0.876   1   1 5.000D-02
BLA   0.143   0.000   0   3 5.000D-02
IPH   0.127   0.833   2   4 5.000D-02
PHE   0.129   0.893   0   1 5.000D-02
1PG   0.128   0.876   1   1 5.000D-02
TYR   0.129   0.893   0   1 5.000D-02
DUP   0.128   0.876   1   2 5.000D-02
LMR   0.129   0.893   0   1 5.000D-02
VAL   0.127   0.833   2   1 5.000D-02
PG6   0.129   0.893   0   1 5.000D-02
CAF   0.128   0.876   1   1 5.000D-02
M3L   0.129   0.893   0   2 5.000D-02
BO3   0.129   0.893   0   1 5.000D-02
PE8   0.129   0.893   0   1 5.000D-02
MMA   0.129   0.893   0   1 5.000D-02
NGA   0.129   0.893   0   1 5.000D-02
ETF   0.128   0.876   1   1 5.000D-02
MBN   0.128   0.876   1   1 5.000D-02
NMN   0.128   0.876   1   1 5.000D-02
SCY   0.128   0.876   1   1 5.000D-02
TRT   0.128   0.876   1   1 5.000D-02
G4P   0.127   0.833   2   1 5.000D-02
QQ4   0.129   0.893   0   2 5.000D-02
6V1   0.129   0.893   0   1 5.000D-02
CYZ   0.129   0.893   0   1 5.000D-02
HXG   0.126   0.687   3   1 5.000D-02
HSM   0.129   0.893   0   1 5.000D-02
TYI   0.129   0.893   0   1 5.000D-02
XPE   0.128   0.876   1   1 5.000D-02
ETA   0.129   0.893   0   2 5.000D-02
GBF   0.127   0.833   2   1 5.000D-02
CRT   0.129   0.893   0   1 5.000D-02
SLL   0.128   0.876   1   6 5.000D-02
PIN   0.129   0.893   0   1 5.000D-02
MRY   0.129   0.893   0   1 5.000D-02
AMZ   0.129   0.893   0   1 5.000D-02
TCE   0.129   0.893   0   1 5.000D-02
3GP   0.127   0.833   2   1 5.000D-02
LSN   0.142   0.577   0   1 5.000D-03
2T8   0.129   0.893   0   1 5.000D-02
DHC   0.127   0.833   2   1 5.000D-02
7V7   0.128   0.876   1   1 5.000D-02
22B   0.129   0.893   0   1 5.000D-02
HDZ   0.129   0.893   0   1 5.000D-02
PUB   0.129   0.893   0   1 5.000D-02
