# Supplementary material for: GlueFinder: A Data-Driven Framework for the Rational Discovery of Molecular Glues
Source: J Chem Inf Model. 2026 Mar 3;66(6):3368–82. doi: 10.1021/acs.jcim.5c03232 (PMC13014457; doi:10.1021/acs.jcim.5c03232)
Supplement: Supplementary file 2 [file ci5c03232_si_002.zip › SI/KRAS/summary/Q6ZSG1-KRAS.summary]

  84
NAG   0.129   0.893   0   2 5.000D-02
PEG   0.129   0.893   0   6 5.000D-02
ADP   0.129   0.893   0   1 5.000D-02
MPD   0.129   0.893   0   4 5.000D-02
BCR   0.129   0.893   0   1 5.000D-02
MLY   0.129   0.893   0   5 5.000D-02
ATP   0.129   0.893   0   1 5.000D-02
OLC   0.128   0.876   1   3 5.000D-02
PG4   0.128   0.876   1   1 5.000D-02
PGE   0.155   0.489   2   2 5.000D-02
TRS   0.129   0.893   0   2 5.000D-02
MES   0.129   0.893   0   1 5.000D-02
OLA   0.127   0.833   2   1 5.000D-02
SEP   0.128   0.876   1   2 5.000D-02
LFA   0.128   0.876   1   1 5.000D-02
ACY   0.129   0.893   0   2 5.000D-02
FES   0.128   0.876   1   1 5.000D-02
1PE   0.128   0.876   1   1 5.000D-02
BME   0.128   0.876   1   1 5.000D-02
IMD   0.129   0.893   0   1 5.000D-02
LHG   0.129   0.893   0   1 5.000D-02
IPA   0.128   0.876   1   1 5.000D-02
LDA   0.129   0.893   0   1 5.000D-02
MLI   0.144   0.546   1   2 5.000D-02
SCN   0.128   0.876   1   2 5.000D-02
MAN   0.129   0.893   0   1 5.000D-02
LMG   0.129   0.893   0   2 5.000D-02
BOG   0.129   0.893   0   1 5.000D-02
Y01   0.128   0.876   1   1 5.000D-02
PTR   0.128   0.876   1   1 5.000D-02
MRD   0.129   0.893   0   1 5.000D-02
PCW   0.128   0.876   1   3 5.000D-02
ACE   0.142   0.577   0   1 5.000D-03
COA   0.129   0.893   0   1 5.000D-02
DGD   0.129   0.893   0   2 5.000D-02
TLA   0.126   0.687   3   1 5.000D-02
CAS   0.128   0.876   1   1 5.000D-02
PTY   0.129   0.893   0   1 5.000D-02
DIO   0.128   0.876   1   1 5.000D-02
AZI   0.129   0.893   0   1 5.000D-02
SQD   0.129   0.893   0   1 5.000D-02
CAC   0.144   0.546   1   1 5.000D-03
BNG   0.129   0.893   0   1 5.000D-02
MOH   0.129   0.893   0   1 5.000D-02
OCS   0.128   0.876   1   1 5.000D-02
PGO   0.128   0.876   1   2 5.000D-02
D12   0.127   0.833   2   2 5.000D-02
78M   0.128   0.876   1   1 5.000D-02
TPP   0.128   0.876   1   1 5.000D-02
HEZ   0.142   0.577   0   1 5.000D-03
ARG   0.129   0.893   0   1 5.000D-02
CSX   0.128   0.876   1   2 5.000D-02
DTT   0.142   0.577   0   1 5.000D-03
BU3   0.128   0.876   1   1 5.000D-02
CSS   0.128   0.876   1   1 5.000D-02
LMU   0.127   0.833   2   1 5.000D-02
ASP   0.126   0.561   4   1 5.000D-02
TAR   0.129   0.893   0   1 5.000D-02
BCN   0.129   0.893   0   1 5.000D-02
ALY   0.128   0.876   1   1 5.000D-02
BMA   0.128   0.876   1   1 5.000D-02
FBP   0.128   0.876   1   1 5.000D-02
BLA   0.128   0.876   1   1 5.000D-02
1PG   0.129   0.893   0   1 5.000D-02
POL   0.127   0.833   2   1 5.000D-02
PG6   0.128   0.876   1   1 5.000D-02
YOF   0.129   0.893   0   1 5.000D-02
AP5   0.127   0.833   2   1 5.000D-02
PE8   0.129   0.893   0   1 5.000D-02
PIA   0.129   0.893   0   1 5.000D-02
ASC   0.128   0.876   1   1 5.000D-02
AYE   0.128   0.876   1   2 5.000D-02
QQ4   0.128   0.876   1   2 5.000D-02
6V1   0.129   0.893   0   1 5.000D-02
17F   0.128   0.876   1   1 5.000D-02
GPP   0.128   0.876   1   1 5.000D-02
ETA   0.128   0.876   1   1 5.000D-02
GBF   0.127   0.833   2   1 5.000D-02
QPT   0.128   0.876   1   1 5.000D-02
F6C   0.129   0.893   0   1 5.000D-02
B4P   0.127   0.833   2   1 5.000D-02
TCE   0.128   0.876   1   1 5.000D-02
TSS   0.126   0.687   3   1 5.000D-02
HDZ   0.129   0.893   0   1 5.000D-02
