# Supplementary material for: GlueFinder: A Data-Driven Framework for the Rational Discovery of Molecular Glues
Source: J Chem Inf Model. 2026 Mar 3;66(6):3368–82. doi: 10.1021/acs.jcim.5c03232 (PMC13014457; doi:10.1021/acs.jcim.5c03232)
Supplement: Supplementary file 2 [file ci5c03232_si_002.zip › SI/KRAS/summary/Q00987-KRAS.summary]

  15
PEG   0.129   0.893   0   1 5.000D-02
PG4   0.129   0.893   0   1 5.000D-02
PGE   0.128   0.876   1   1 5.000D-02
CDL   0.129   0.893   0   1 5.000D-02
LDA   0.129   0.893   0   1 5.000D-02
PC1   0.127   0.833   2   1 5.000D-02
CMO   0.129   0.893   0   2 5.000D-02
BGC   0.128   0.876   1   3 5.000D-02
GSH   0.129   0.893   0   1 5.000D-02
DIO   0.128   0.876   1   1 5.000D-02
GLC   0.129   0.893   0   1 5.000D-02
C2E   0.129   0.893   0   1 5.000D-02
LPE   0.129   0.893   0   1 5.000D-02
CPT   0.128   0.876   1   4 5.000D-02
QPT   0.128   0.876   1   2 5.000D-02
