# Supplementary material for: GlueFinder: A Data-Driven Framework for the Rational Discovery of Molecular Glues
Source: J Chem Inf Model. 2026 Mar 3;66(6):3368–82. doi: 10.1021/acs.jcim.5c03232 (PMC13014457; doi:10.1021/acs.jcim.5c03232)
Supplement: Supplementary file 2 [file ci5c03232_si_002.zip › SI/KRAS/summary/Q2KHN1-KRAS.summary]

  27
PEG   0.129   0.893   0   2 5.000D-02
MPD   0.129   0.893   0   1 5.000D-02
MLY   0.127   0.833   2   2 5.000D-02
OLC   0.128   0.876   1   1 5.000D-02
3PE   0.129   0.893   0   1 5.000D-02
TRS   0.128   0.876   1   1 5.000D-02
SEP   0.155   0.489   2   1 5.000D-03
CSO   0.279   0.421   6   1 5.000D-03
C8E   0.126   0.687   3   1 5.000D-02
BCL   0.129   0.893   0   1 5.000D-02
PTR   0.128   0.876   1   1 5.000D-02
CSD   0.128   0.876   1   1 5.000D-02
DMU   0.144   0.546   1   1 5.000D-03
CAS   0.129   0.893   0   1 5.000D-02
LI1   0.129   0.893   0   2 5.000D-02
CYC   0.128   0.876   1   1 5.000D-02
PYR   0.129   0.893   0   1 5.000D-02
MYS   0.129   0.893   0   1 5.000D-02
BEZ   0.128   0.876   1   1 5.000D-02
OLB   0.129   0.893   0   1 5.000D-02
FTR   0.128   0.876   1   1 5.000D-02
15P   0.129   0.893   0   1 5.000D-02
BLA   0.129   0.893   0   1 5.000D-02
CCN   0.128   0.876   1   1 5.000D-02
CAD   0.279   0.421   6   1 5.000D-03
TEW   0.127   0.833   2   1 5.000D-02
DET   0.129   0.893   0   1 5.000D-02
