# Supplementary material for: GlueFinder: A Data-Driven Framework for the Rational Discovery of Molecular Glues
Source: J Chem Inf Model. 2026 Mar 3;66(6):3368–82. doi: 10.1021/acs.jcim.5c03232 (PMC13014457; doi:10.1021/acs.jcim.5c03232)
Supplement: Supplementary file 2 [file ci5c03232_si_002.zip › SI/KRAS/summary/Q9HAU4-KRAS.summary]

  83
NAG   0.129   0.893   0   2 5.000D-02
PEG   0.129   0.893   0   2 5.000D-02
MPD   0.129   0.893   0   1 5.000D-02
BCR   0.129   0.893   0   3 5.000D-02
MLY   0.128   0.876   1   3 5.000D-02
ATP   0.129   0.893   0   1 5.000D-02
PG4   0.129   0.893   0   1 5.000D-02
PGE   0.128   0.876   1   1 5.000D-02
HEC   0.128   0.876   1   3 5.000D-02
3PE   0.129   0.893   0   1 5.000D-02
MES   0.129   0.893   0   2 5.000D-02
LMT   0.127   0.833   2   1 5.000D-02
CIT   0.127   0.833   2   1 5.000D-02
UNL   0.129   0.893   0   1 5.000D-02
ACY   0.129   0.893   0   1 5.000D-02
FES   0.129   0.893   0   1 5.000D-02
1PE   0.129   0.893   0   1 5.000D-02
BME   0.127   0.833   2   1 5.000D-02
EPE   0.129   0.893   0   1 5.000D-02
IMD   0.128   0.876   1   1 5.000D-02
CSO   0.129   0.893   0   2 5.000D-02
IPA   0.143   0.000   0   3 5.000D-02
MLI   0.127   0.833   2   1 5.000D-02
CHL   0.129   0.893   0   1 5.000D-02
SCN   0.129   0.893   0   3 5.000D-02
CME   0.127   0.833   2   1 5.000D-02
LMG   0.129   0.893   0   1 5.000D-02
PC1   0.129   0.893   0   1 5.000D-02
PTR   0.128   0.876   1   1 5.000D-02
PEE   0.127   0.833   2   1 5.000D-02
MRD   0.129   0.893   0   1 5.000D-02
COA   0.129   0.893   0   1 5.000D-02
SAM   0.128   0.876   1   1 5.000D-02
DGD   0.129   0.893   0   3 5.000D-02
MYR   0.129   0.893   0   1 5.000D-02
P6G   0.127   0.833   2   1 5.000D-02
DMU   0.128   0.876   1   1 5.000D-02
CAS   0.129   0.893   0   1 5.000D-02
BTB   0.129   0.893   0   1 5.000D-02
DIO   0.129   0.893   0   1 5.000D-02
LI1   0.127   0.833   2   1 5.000D-02
AZI   0.127   0.833   2   1 5.000D-02
AKG   0.127   0.833   2   1 5.000D-02
CAC   0.128   0.876   1   1 5.000D-02
II0   0.128   0.876   1   1 5.000D-02
BNG   0.129   0.893   0   1 5.000D-02
F3S   0.129   0.893   0   1 5.000D-02
CRO   0.128   0.876   1   1 5.000D-02
CYC   0.129   0.893   0   1 5.000D-02
DTP   0.128   0.876   1   1 5.000D-02
U10   0.129   0.893   0   1 5.000D-02
MLZ   0.128   0.876   1   2 5.000D-02
HYP   0.128   0.876   1   1 5.000D-02
CSX   0.128   0.876   1   2 5.000D-02
GAL   0.129   0.893   0   1 5.000D-02
CSS   0.127   0.833   2   1 5.000D-02
L2P   0.129   0.893   0   1 5.000D-02
PL9   0.128   0.876   1   1 5.000D-02
IOD   0.129   0.893   0   1 5.000D-02
TAR   0.129   0.893   0   1 5.000D-02
C2E   0.129   0.893   0   1 5.000D-02
3PH   0.128   0.876   1   1 5.000D-02
PE4   0.128   0.876   1   1 5.000D-02
HP6   0.126   0.687   3   1 5.000D-02
TAM   0.128   0.876   1   1 5.000D-02
XCP   0.129   0.893   0   6 5.000D-02
HC4   0.128   0.876   1   1 5.000D-02
SAL   0.129   0.893   0   1 5.000D-02
ETX   0.129   0.893   0   1 5.000D-02
B3K   0.129   0.893   0   6 5.000D-02
SME   0.128   0.876   1   1 5.000D-02
CM5   0.129   0.893   0   1 5.000D-02
NEP   0.129   0.893   0   1 5.000D-02
NGA   0.126   0.687   3   1 5.000D-02
ETF   0.129   0.893   0   1 5.000D-02
2AN   0.128   0.876   1   1 5.000D-02
SLB   0.129   0.893   0   1 5.000D-02
NIY   0.128   0.876   1   1 5.000D-02
GPP   0.128   0.876   1   1 5.000D-02
23Y   0.129   0.893   0   2 5.000D-02
XLS   0.129   0.893   0   1 5.000D-02
VNL   0.129   0.893   0   1 5.000D-02
JEF   0.123   0.378   5   1 5.000D-02
