# Supplementary material for: GlueFinder: A Data-Driven Framework for the Rational Discovery of Molecular Glues
Source: J Chem Inf Model. 2026 Mar 3;66(6):3368–82. doi: 10.1021/acs.jcim.5c03232 (PMC13014457; doi:10.1021/acs.jcim.5c03232)
Supplement: Supplementary file 2 [file ci5c03232_si_002.zip › SI/KRAS/summary/O15164-KRAS.summary]

  33
NAG   0.127   0.833   2   1 5.000D-02
PEG   0.155   0.489   2   1 5.000D-03
ADP   0.128   0.876   1   1 5.000D-02
MPD   0.128   0.876   1   3 5.000D-02
BCR   0.129   0.893   0   1 5.000D-02
MLY   0.129   0.893   0   1 5.000D-02
OLC   0.129   0.893   0   1 5.000D-02
3PE   0.129   0.893   0   1 5.000D-02
MES   0.129   0.893   0   1 5.000D-02
ACY   0.128   0.876   1   1 5.000D-02
1PE   0.128   0.876   1   2 5.000D-02
LDA   0.129   0.893   0   1 5.000D-02
CME   0.129   0.893   0   1 5.000D-02
PC1   0.129   0.893   0   1 5.000D-02
Y01   0.129   0.893   0   1 5.000D-02
MRD   0.128   0.876   1   1 5.000D-02
EOH   0.129   0.893   0   1 5.000D-02
P6G   0.129   0.893   0   1 5.000D-02
BGC   0.129   0.893   0   1 5.000D-02
DMU   0.129   0.893   0   1 5.000D-02
URE   0.128   0.876   1   1 5.000D-02
MC3   0.128   0.876   1   1 5.000D-02
MPG   0.129   0.893   0   1 5.000D-02
BEZ   0.126   0.687   3   1 5.000D-02
LMU   0.129   0.893   0   1 5.000D-02
FTR   0.129   0.893   0   1 5.000D-02
PE5   0.128   0.876   1   1 5.000D-02
ORN   0.129   0.893   0   1 5.000D-02
2GP   0.129   0.893   0   6 5.000D-02
LAC   0.128   0.876   1   1 5.000D-02
ME2   0.129   0.893   0   1 5.000D-02
9JE   0.129   0.893   0   2 5.000D-02
ML1   0.128   0.876   1   1 5.000D-02
