# Supplementary material for: GlueFinder: A Data-Driven Framework for the Rational Discovery of Molecular Glues
Source: J Chem Inf Model. 2026 Mar 3;66(6):3368–82. doi: 10.1021/acs.jcim.5c03232 (PMC13014457; doi:10.1021/acs.jcim.5c03232)
Supplement: Supplementary file 2 [file ci5c03232_si_002.zip › SI/KRAS/summary/Q9UNE7-KRAS.summary]

 148
NAG   0.129   0.893   0   3 5.000D-02
PEG   0.170   0.000   0   6 5.000D-02
MPD   0.170   0.000   0   6 5.000D-02
BCR   0.142   0.577   0   2 5.000D-02
MLY   0.171   0.577   1   6 5.000D-02
ATP   0.127   0.833   2   1 5.000D-02
OLC   0.170   0.000   0   6 5.000D-02
PG4   0.129   0.893   0   6 5.000D-02
PGE   0.128   0.876   1   1 5.000D-02
3PE   0.129   0.893   0   1 5.000D-02
TRS   0.144   0.546   1   2 5.000D-02
MES   0.129   0.893   0   4 5.000D-02
CLR   0.129   0.893   0   2 5.000D-02
NAD   0.128   0.876   1   1 5.000D-02
CDL   0.128   0.876   1   4 5.000D-02
OLA   0.142   0.577   0   2 5.000D-02
LMT   0.129   0.893   0   3 5.000D-02
CIT   0.129   0.893   0   2 5.000D-02
UNL   0.129   0.893   0   1 5.000D-02
LFA   0.129   0.893   0   1 5.000D-02
ACY   0.142   0.577   0   1 5.000D-02
FES   0.128   0.876   1   1 5.000D-02
1PE   0.155   0.489   2   1 5.000D-03
BME   0.129   0.893   0   2 5.000D-02
GTP   0.125   0.112   6   1 5.000D-02
EPE   0.129   0.893   0   1 5.000D-02
IMD   0.129   0.893   0   1 5.000D-02
CSO   0.144   0.546   1   2 5.000D-02
LHG   0.129   0.893   0   2 5.000D-02
LDA   0.160   0.577   1   4 5.000D-02
ANP   0.129   0.893   0   1 5.000D-02
PLM   0.129   0.893   0   1 5.000D-02
MLI   0.127   0.833   2   1 5.000D-02
POV   0.129   0.893   0   2 5.000D-02
CHL   0.128   0.876   1   1 5.000D-02
NDP   0.128   0.876   1   1 5.000D-02
SCN   0.129   0.893   0   1 5.000D-02
CME   0.129   0.893   0   4 5.000D-02
C8E   0.127   0.833   2   1 5.000D-02
LMG   0.142   0.577   0   2 5.000D-02
PC1   0.144   0.546   1   1 5.000D-03
BOG   0.129   0.893   0   4 5.000D-02
BCL   0.170   0.000   0   6 5.000D-02
Y01   0.129   0.893   0   2 5.000D-02
FME   0.129   0.893   0   1 5.000D-02
MRD   0.144   0.546   1   2 5.000D-02
PCW   0.129   0.893   0   2 5.000D-02
ACE   0.129   0.893   0   1 5.000D-02
COA   0.129   0.893   0   1 5.000D-02
SAM   0.127   0.833   2   1 5.000D-02
EOH   0.129   0.893   0   1 5.000D-02
DGD   0.129   0.893   0   1 5.000D-02
TLA   0.129   0.893   0   2 5.000D-02
FLC   0.129   0.893   0   1 5.000D-02
P6G   0.128   0.876   1   3 5.000D-02
DMU   0.129   0.893   0   6 5.000D-02
CAS   0.128   0.876   1   2 5.000D-02
OCT   0.128   0.876   1   1 5.000D-02
PGV   0.128   0.876   1   1 5.000D-02
BTB   0.128   0.876   1   1 5.000D-02
DIO   0.142   0.577   0   1 5.000D-03
URE   0.129   0.893   0   1 5.000D-02
LI1   0.128   0.876   1   1 5.000D-02
D10   0.129   0.893   0   1 5.000D-02
SQD   0.129   0.893   0   1 5.000D-02
CAC   0.127   0.833   2   1 5.000D-02
BEN   0.128   0.876   1   1 5.000D-02
BNG   0.129   0.893   0   1 5.000D-02
OCS   0.128   0.876   1   1 5.000D-02
MC3   0.127   0.833   2   1 5.000D-02
CYC   0.191   0.421   4   1 5.000D-03
MPG   0.160   0.000   0   4 5.000D-02
78M   0.144   0.546   1   1 5.000D-03
MLZ   0.129   0.893   0   2 5.000D-02
HEZ   0.129   0.893   0   1 5.000D-02
CSX   0.142   0.577   0   1 5.000D-03
TRP   0.127   0.833   2   1 5.000D-02
MYS   0.144   0.546   1   1 5.000D-03
DTT   0.129   0.893   0   1 5.000D-02
CSS   0.155   0.489   2   1 5.000D-03
L2P   0.128   0.876   1   1 5.000D-02
C14   0.128   0.876   1   1 5.000D-02
LBN   0.144   0.546   1   1 5.000D-03
NLE   0.128   0.876   1   1 5.000D-02
TTP   0.128   0.876   1   1 5.000D-02
HEX   0.279   0.421   6   1 5.000D-03
PG0   0.155   0.489   2   1 5.000D-03
MET   0.128   0.876   1   1 5.000D-02
YCM   0.128   0.876   1   3 5.000D-02
OLB   0.127   0.833   2   1 5.000D-02
CUA   0.129   0.893   0   2 5.000D-02
ALY   0.129   0.893   0   1 5.000D-02
MHO   0.129   0.893   0   1 5.000D-02
PEF   0.128   0.876   1   1 5.000D-02
3PH   0.129   0.893   0   1 5.000D-02
SOG   0.160   0.577   1   4 5.000D-02
B12   0.129   0.893   0   1 5.000D-02
FTR   0.128   0.876   1   1 5.000D-02
R16   0.129   0.893   0   1 5.000D-02
15P   0.128   0.876   1   1 5.000D-02
P33   0.127   0.833   2   1 5.000D-02
BLA   0.129   0.893   0   1 5.000D-02
IPH   0.129   0.893   0   3 5.000D-02
WVN   0.129   0.893   0   1 5.000D-02
1PG   0.128   0.876   1   1 5.000D-02
XCP   0.129   0.893   0   1 5.000D-02
PEB   0.129   0.893   0   1 5.000D-02
PE5   0.129   0.893   0   1 5.000D-02
PG6   0.128   0.876   1   1 5.000D-02
CAF   0.128   0.876   1   1 5.000D-02
7PE   0.128   0.876   1   1 5.000D-02
SAL   0.129   0.893   0   1 5.000D-02
SEY   0.126   0.687   3   1 5.000D-02
ETX   0.128   0.876   1   1 5.000D-02
PCG   0.128   0.876   1   1 5.000D-02
B3K   0.129   0.893   0   2 5.000D-02
URA   0.127   0.833   2   1 5.000D-02
SME   0.129   0.893   0   1 5.000D-02
AKR   0.126   0.687   3   1 5.000D-02
PNS   0.127   0.833   2   1 5.000D-02
NEP   0.129   0.893   0   1 5.000D-02
1PS   0.128   0.876   1   1 5.000D-02
ETF   0.229   0.421   5   1 5.000D-03
EVB   0.128   0.876   1   1 5.000D-02
PDC   0.129   0.893   0   2 5.000D-02
EMC   0.127   0.833   2   1 5.000D-02
SNC   0.127   0.833   2   1 5.000D-02
TRT   0.128   0.876   1   1 5.000D-02
UPL   0.129   0.893   0   1 5.000D-02
QQ4   0.129   0.893   0   1 5.000D-02
GTX   0.144   0.546   1   1 5.000D-03
ACD   0.129   0.893   0   1 5.000D-02
6V1   0.129   0.893   0   5 5.000D-02
2BA   0.128   0.876   1   1 5.000D-02
CYZ   0.128   0.876   1   1 5.000D-02
MTN   0.142   0.577   0   1 5.000D-03
G3H   0.129   0.893   0   1 5.000D-02
DTU   0.129   0.893   0   1 5.000D-02
FC6   0.127   0.833   2   1 5.000D-02
GBF   0.142   0.577   0   1 5.000D-03
AMZ   0.128   0.876   1   1 5.000D-02
RHE   0.126   0.561   4   1 5.000D-02
NH2   0.129   0.893   0   1 5.000D-02
N2P   0.128   0.876   1   1 5.000D-02
MNB   0.126   0.687   3   1 5.000D-02
DET   0.128   0.876   1   1 5.000D-02
CY1   0.129   0.893   0   1 5.000D-02
22B   0.142   0.577   0   1 5.000D-03
