# Supplementary material for: GlueFinder: A Data-Driven Framework for the Rational Discovery of Molecular Glues
Source: J Chem Inf Model. 2026 Mar 3;66(6):3368–82. doi: 10.1021/acs.jcim.5c03232 (PMC13014457; doi:10.1021/acs.jcim.5c03232)
Supplement: Supplementary file 2 [file ci5c03232_si_002.zip › SI/KRAS/summary/P28328-KRAS.summary]

 132
NAG   0.129   0.893   0   6 5.000D-02
PEG   0.171   0.577   1   6 5.000D-02
MPD   0.170   0.000   0   6 5.000D-02
FAD   0.129   0.893   0   1 5.000D-02
BCR   0.129   0.893   0   1 5.000D-02
MLY   0.171   0.577   1   6 5.000D-02
ATP   0.127   0.833   2   1 5.000D-02
OLC   0.144   0.546   1   2 5.000D-02
PG4   0.160   0.000   0   4 5.000D-02
PGE   0.129   0.893   0   2 5.000D-02
HEC   0.129   0.893   0   1 5.000D-02
3PE   0.165   0.000   0   5 5.000D-02
TRS   0.142   0.577   0   2 5.000D-02
MES   0.129   0.893   0   2 5.000D-02
CLR   0.160   0.000   0   4 5.000D-02
GDP   0.128   0.876   1   2 5.000D-02
CDL   0.129   0.893   0   1 5.000D-02
OLA   0.129   0.893   0   2 5.000D-02
FMN   0.128   0.876   1   3 5.000D-02
LMT   0.129   0.893   0   1 5.000D-02
SEP   0.129   0.893   0   1 5.000D-02
CIT   0.129   0.893   0   1 5.000D-02
LFA   0.171   0.577   1   6 5.000D-02
ACY   0.165   0.000   0   5 5.000D-02
FES   0.142   0.577   0   1 5.000D-02
1PE   0.176   0.546   2   4 5.000D-02
BME   0.129   0.893   0   1 5.000D-02
EPE   0.129   0.893   0   1 5.000D-02
IMD   0.129   0.893   0   1 5.000D-02
TPO   0.128   0.876   1   1 5.000D-02
CSO   0.142   0.577   0   2 5.000D-02
LHG   0.170   0.000   0   6 5.000D-02
IPA   0.129   0.893   0   1 5.000D-02
LDA   0.129   0.893   0   2 5.000D-02
PLM   0.128   0.876   1   1 5.000D-02
MLI   0.127   0.833   2   1 5.000D-02
POV   0.144   0.546   1   2 5.000D-02
SCN   0.129   0.893   0   1 5.000D-02
CME   0.129   0.893   0   1 5.000D-02
LMG   0.142   0.577   0   1 5.000D-03
PC1   0.144   0.546   1   2 5.000D-02
BOG   0.129   0.893   0   1 5.000D-02
BCL   0.144   0.546   1   2 5.000D-02
Y01   0.129   0.893   0   1 5.000D-02
PCA   0.129   0.893   0   2 5.000D-02
FME   0.126   0.687   3   1 5.000D-02
MRD   0.144   0.546   1   1 5.000D-03
PCW   0.129   0.893   0   1 5.000D-02
ACE   0.142   0.577   0   1 5.000D-03
COA   0.129   0.893   0   1 5.000D-02
EOH   0.129   0.893   0   1 5.000D-02
TLA   0.129   0.893   0   2 5.000D-02
P6G   0.126   0.687   3   1 5.000D-02
CSD   0.129   0.893   0   1 5.000D-02
DMU   0.155   0.489   2   1 5.000D-03
RET   0.128   0.876   1   1 5.000D-02
CAS   0.129   0.893   0   4 5.000D-02
OCT   0.129   0.893   0   2 5.000D-02
PTY   0.129   0.893   0   1 5.000D-02
BTB   0.127   0.833   2   1 5.000D-02
DIO   0.160   0.577   1   4 5.000D-02
URE   0.160   0.000   0   4 5.000D-02
D10   0.129   0.893   0   2 5.000D-02
SQD   0.129   0.893   0   2 5.000D-02
CAC   0.142   0.577   0   2 5.000D-02
BEN   0.129   0.893   0   1 5.000D-02
II0   0.144   0.546   1   1 5.000D-03
BNG   0.160   0.000   0   4 5.000D-02
MOH   0.127   0.833   2   1 5.000D-02
PGO   0.144   0.546   1   1 5.000D-03
D12   0.129   0.893   0   1 5.000D-02
MC3   0.129   0.893   0   2 5.000D-02
CYC   0.129   0.893   0   4 5.000D-02
MPG   0.165   0.000   0   5 5.000D-02
78M   0.127   0.833   2   2 5.000D-02
MLZ   0.128   0.876   1   1 5.000D-02
HEZ   0.128   0.876   1   1 5.000D-02
CSX   0.155   0.489   2   2 5.000D-02
GAL   0.171   0.421   3   1 5.000D-03
MYS   0.126   0.687   3   4 5.000D-02
DTT   0.128   0.876   1   1 5.000D-02
BU3   0.129   0.893   0   1 5.000D-02
CSS   0.144   0.546   1   1 5.000D-03
L2P   0.129   0.893   0   6 5.000D-02
LBN   0.128   0.876   1   1 5.000D-02
PEK   0.128   0.876   1   1 5.000D-02
PL9   0.129   0.893   0   2 5.000D-02
NLE   0.129   0.893   0   2 5.000D-02
HEX   0.279   0.421   6   1 5.000D-03
YCM   0.129   0.893   0   2 5.000D-02
LMU   0.142   0.577   0   1 5.000D-03
OLB   0.128   0.876   1   1 5.000D-02
2PE   0.128   0.876   1   1 5.000D-02
BCN   0.128   0.876   1   1 5.000D-02
PGR   0.127   0.833   2   1 5.000D-02
PID   0.129   0.893   0   1 5.000D-02
BMA   0.128   0.876   1   1 5.000D-02
3PH   0.128   0.876   1   1 5.000D-02
SOG   0.170   0.000   0   6 5.000D-02
BU1   0.128   0.876   1   1 5.000D-02
PIO   0.129   0.893   0   1 5.000D-02
R16   0.129   0.893   0   3 5.000D-02
P33   0.127   0.833   2   1 5.000D-02
BLA   0.142   0.577   0   2 5.000D-02
WVN   0.129   0.893   0   2 5.000D-02
TRD   0.129   0.893   0   6 5.000D-02
1PG   0.129   0.893   0   1 5.000D-02
POL   0.129   0.893   0   1 5.000D-02
TYR   0.128   0.876   1   1 5.000D-02
PG6   0.128   0.876   1   1 5.000D-02
CAF   0.128   0.876   1   2 5.000D-02
MQ9   0.128   0.876   1   1 5.000D-02
CPT   0.127   0.833   2   1 5.000D-02
ETF   0.279   0.421   6   1 5.000D-03
NMN   0.128   0.876   1   1 5.000D-02
TRT   0.129   0.893   0   1 5.000D-02
QQ4   0.143   0.000   0   3 5.000D-02
ACD   0.128   0.876   1   1 5.000D-02
MTN   0.128   0.876   1   1 5.000D-02
BGL   0.128   0.876   1   1 5.000D-02
DTU   0.129   0.893   0   1 5.000D-02
ETA   0.128   0.876   1   1 5.000D-02
GBF   0.126   0.687   3   1 5.000D-02
CRT   0.128   0.876   1   1 5.000D-02
MYC   0.127   0.833   2   2 5.000D-02
MRY   0.128   0.876   1   1 5.000D-02
AMZ   0.129   0.893   0   1 5.000D-02
TCE   0.128   0.876   1   1 5.000D-02
LSN   0.142   0.577   0   1 5.000D-03
2T8   0.144   0.546   1   1 5.000D-02
DET   0.127   0.833   2   1 5.000D-02
22B   0.142   0.577   0   1 5.000D-03
