# Supplementary material for: GlueFinder: A Data-Driven Framework for the Rational Discovery of Molecular Glues
Source: J Chem Inf Model. 2026 Mar 3;66(6):3368–82. doi: 10.1021/acs.jcim.5c03232 (PMC13014457; doi:10.1021/acs.jcim.5c03232)
Supplement: Supplementary file 2 [file ci5c03232_si_002.zip › SI/KRAS/summary/Q969V5-KRAS.summary]

 197
NAG   0.171   0.577   1   6 5.000D-02
PEG   0.182   0.546   2   5 5.000D-02
ADP   0.129   0.893   0   2 5.000D-02
MPD   0.129   0.893   0   6 5.000D-02
FAD   0.129   0.893   0   1 5.000D-02
MLY   0.129   0.893   0   6 5.000D-02
ATP   0.129   0.893   0   1 5.000D-02
OLC   0.129   0.893   0   5 5.000D-02
PG4   0.170   0.000   0   6 5.000D-02
PGE   0.128   0.876   1   4 5.000D-02
HEC   0.126   0.687   3   1 5.000D-02
3PE   0.129   0.893   0   2 5.000D-02
TRS   0.129   0.893   0   1 5.000D-02
MES   0.129   0.893   0   1 5.000D-02
CLR   0.129   0.893   0   1 5.000D-02
GDP   0.281   0.112   6   5 5.000D-02
CDL   0.129   0.893   0   3 5.000D-02
OLA   0.128   0.876   1   1 5.000D-02
FMN   0.129   0.893   0   1 5.000D-02
LMT   0.128   0.876   1   3 5.000D-02
SEP   0.129   0.893   0   2 5.000D-02
CIT   0.129   0.893   0   5 5.000D-02
LFA   0.128   0.876   1   3 5.000D-02
ACY   0.129   0.893   0   2 5.000D-02
FES   0.155   0.489   2   2 5.000D-02
1PE   0.129   0.893   0   1 5.000D-02
BME   0.128   0.876   1   3 5.000D-02
GTP   0.149   0.112   6   3 5.000D-02
PLP   0.128   0.876   1   1 5.000D-02
EPE   0.128   0.876   1   3 5.000D-02
IMD   0.127   0.833   2   1 5.000D-02
CSO   0.191   0.421   4   1 5.000D-03
SAH   0.128   0.876   1   1 5.000D-02
IPA   0.160   0.577   1   4 5.000D-02
LDA   0.129   0.893   0   5 5.000D-02
ANP   0.128   0.876   1   2 5.000D-02
PLM   0.128   0.876   1   1 5.000D-02
MLI   0.129   0.893   0   1 5.000D-02
POV   0.129   0.893   0   1 5.000D-02
SCN   0.129   0.893   0   1 5.000D-02
CME   0.129   0.893   0   4 5.000D-02
MAN   0.129   0.893   0   1 5.000D-02
C8E   0.170   0.000   0   6 5.000D-02
PC1   0.129   0.893   0   6 5.000D-02
BOG   0.129   0.893   0   2 5.000D-02
BCL   0.129   0.893   0   6 5.000D-02
Y01   0.129   0.893   0   1 5.000D-02
PCA   0.128   0.876   1   3 5.000D-02
MRD   0.129   0.893   0   3 5.000D-02
PCW   0.144   0.546   1   2 5.000D-02
ACE   0.127   0.833   2   1 5.000D-02
KCX   0.129   0.893   0   1 5.000D-02
COA   0.129   0.893   0   1 5.000D-02
EOH   0.128   0.876   1   3 5.000D-02
DGD   0.128   0.876   1   1 5.000D-02
GNP   0.226   0.112   6   4 5.000D-02
TLA   0.144   0.546   1   1 5.000D-03
FLC   0.129   0.893   0   1 5.000D-02
MYR   0.129   0.893   0   1 5.000D-02
P6G   0.129   0.893   0   1 5.000D-02
GLY   0.128   0.876   1   1 5.000D-02
CSD   0.129   0.893   0   1 5.000D-02
BGC   0.128   0.876   1   3 5.000D-02
DMU   0.128   0.876   1   4 5.000D-02
GSH   0.128   0.876   1   1 5.000D-02
CAS   0.129   0.893   0   1 5.000D-02
OCT   0.129   0.893   0   1 5.000D-02
PTY   0.128   0.876   1   1 5.000D-02
PGV   0.129   0.893   0   1 5.000D-02
BTB   0.142   0.577   0   2 5.000D-02
DIO   0.128   0.876   1   2 5.000D-02
GLC   0.129   0.893   0   1 5.000D-02
URE   0.128   0.876   1   2 5.000D-02
D10   0.129   0.893   0   1 5.000D-02
AZI   0.128   0.876   1   1 5.000D-02
SQD   0.129   0.893   0   4 5.000D-02
CAC   0.142   0.577   0   2 5.000D-02
BEF   0.123   0.378   5   1 5.000D-02
NHE   0.142   0.577   0   2 5.000D-02
OCS   0.127   0.833   2   1 5.000D-02
CRO   0.129   0.893   0   5 5.000D-02
PGO   0.129   0.893   0   1 5.000D-02
SIN   0.128   0.876   1   1 5.000D-02
MC3   0.129   0.893   0   2 5.000D-02
CYC   0.129   0.893   0   1 5.000D-02
MPG   0.129   0.893   0   2 5.000D-02
78M   0.129   0.893   0   3 5.000D-02
MLZ   0.129   0.893   0   1 5.000D-02
HEZ   0.129   0.893   0   1 5.000D-02
CSX   0.129   0.893   0   1 5.000D-02
TRP   0.128   0.876   1   1 5.000D-02
DTT   0.128   0.876   1   1 5.000D-02
UMP   0.129   0.893   0   2 5.000D-02
LBN   0.127   0.833   2   1 5.000D-02
TGL   0.128   0.876   1   1 5.000D-02
LMU   0.128   0.876   1   1 5.000D-02
GAI   0.128   0.876   1   1 5.000D-02
C2E   0.129   0.893   0   1 5.000D-02
2PE   0.128   0.876   1   2 5.000D-02
ALY   0.129   0.893   0   1 5.000D-02
ADE   0.128   0.876   1   1 5.000D-02
CHT   0.127   0.833   2   3 5.000D-02
STE   0.127   0.833   2   1 5.000D-02
PGR   0.129   0.893   0   3 5.000D-02
BMA   0.129   0.893   0   1 5.000D-02
BU1   0.129   0.893   0   1 5.000D-02
CXS   0.128   0.876   1   1 5.000D-02
PE4   0.128   0.876   1   1 5.000D-02
FTR   0.128   0.876   1   5 5.000D-02
CR2   0.142   0.577   0   1 5.000D-02
FDA   0.127   0.833   2   1 5.000D-02
AYA   0.128   0.876   1   1 5.000D-02
SIA   0.129   0.893   0   1 5.000D-02
FBP   0.128   0.876   1   1 5.000D-02
R16   0.128   0.876   1   1 5.000D-02
MPO   0.127   0.833   2   1 5.000D-02
HIS   0.128   0.876   1   1 5.000D-02
PHE   0.129   0.893   0   1 5.000D-02
BTN   0.126   0.687   3   1 5.000D-02
XCP   0.127   0.833   2   1 5.000D-02
PEB   0.128   0.876   1   1 5.000D-02
UD1   0.128   0.876   1   1 5.000D-02
PE5   0.129   0.893   0   1 5.000D-02
DUP   0.129   0.893   0   2 5.000D-02
PG6   0.128   0.876   1   1 5.000D-02
CAF   0.126   0.687   3   1 5.000D-02
NRQ   0.129   0.893   0   3 5.000D-02
12P   0.128   0.876   1   1 5.000D-02
SAL   0.127   0.833   2   1 5.000D-02
YOF   0.126   0.687   3   1 5.000D-02
MQ9   0.129   0.893   0   1 5.000D-02
LPE   0.128   0.876   1   1 5.000D-02
SRT   0.126   0.687   3   1 5.000D-02
PE8   0.129   0.893   0   1 5.000D-02
PHB   0.127   0.833   2   1 5.000D-02
B3K   0.127   0.833   2   2 5.000D-02
PIA   0.129   0.893   0   3 5.000D-02
PNS   0.127   0.833   2   1 5.000D-02
ORN   0.128   0.876   1   1 5.000D-02
CRQ   0.144   0.546   1   1 5.000D-03
2AN   0.126   0.687   3   1 5.000D-02
EVB   0.129   0.893   0   1 5.000D-02
FAH   0.129   0.893   0   1 5.000D-02
2GP   0.128   0.876   1   1 5.000D-02
STL   0.144   0.546   1   1 5.000D-03
NIY   0.129   0.893   0   1 5.000D-02
DIF   0.129   0.893   0   1 5.000D-02
6V1   0.128   0.876   1   3 5.000D-02
2BA   0.128   0.876   1   2 5.000D-02
CXE   0.127   0.833   2   1 5.000D-02
HXG   0.129   0.893   0   1 5.000D-02
MTN   0.129   0.893   0   1 5.000D-02
TOE   0.127   0.833   2   1 5.000D-02
TYI   0.128   0.876   1   3 5.000D-02
FK5   0.128   0.876   1   1 5.000D-02
LDP   0.129   0.893   0   1 5.000D-02
CRF   0.128   0.876   1   1 5.000D-02
LPP   0.126   0.687   3   1 5.000D-02
IRY   0.128   0.876   1   3 5.000D-02
C15   0.129   0.893   0   1 5.000D-02
T44   0.129   0.893   0   2 5.000D-02
CLM   0.128   0.876   1   1 5.000D-02
GPP   0.128   0.876   1   1 5.000D-02
CR8   0.129   0.893   0   1 5.000D-02
SEB   0.129   0.893   0   1 5.000D-02
IMN   0.129   0.893   0   2 5.000D-02
9CR   0.128   0.876   1   1 5.000D-02
AG2   0.128   0.876   1   1 5.000D-02
1N1   0.129   0.893   0   1 5.000D-02
CRT   0.129   0.893   0   1 5.000D-02
MYC   0.128   0.876   1   1 5.000D-02
SLL   0.129   0.893   0   2 5.000D-02
PIN   0.128   0.876   1   1 5.000D-02
Q7G   0.128   0.876   1   1 5.000D-02
CH6   0.126   0.561   4   1 5.000D-02
NCT   0.129   0.893   0   1 5.000D-02
SIW   0.128   0.876   1   1 5.000D-02
CSU   0.129   0.893   0   1 5.000D-02
DIU   0.126   0.687   3   1 5.000D-02
PA8   0.128   0.876   1   1 5.000D-02
S4M   0.128   0.876   1   1 5.000D-02
NH2   0.127   0.833   2   1 5.000D-02
NFA   0.129   0.893   0   1 5.000D-02
H6P   0.128   0.876   1   1 5.000D-02
OHD   0.128   0.876   1   1 5.000D-02
3PY   0.129   0.893   0   1 5.000D-02
C12   0.127   0.833   2   1 5.000D-02
LU2   0.142   0.577   0   1 5.000D-03
MNB   0.126   0.687   3   1 5.000D-02
PIT   0.144   0.546   1   1 5.000D-03
DET   0.129   0.893   0   1 5.000D-02
TP9   0.129   0.893   0   1 5.000D-02
22B   0.129   0.893   0   1 5.000D-02
1FL   0.144   0.546   1   1 5.000D-02
PUB   0.129   0.893   0   1 5.000D-02
GEN   0.129   0.893   0   1 5.000D-02
DNF   0.129   0.893   0   1 5.000D-02
