# Supplementary material for: GlueFinder: A Data-Driven Framework for the Rational Discovery of Molecular Glues
Source: J Chem Inf Model. 2026 Mar 3;66(6):3368–82. doi: 10.1021/acs.jcim.5c03232 (PMC13014457; doi:10.1021/acs.jcim.5c03232)
Supplement: Supplementary file 2 [file ci5c03232_si_002.zip › SI/KRAS/summary/Q9Y314-KRAS.summary]

 111
NAG   0.129   0.893   0   4 5.000D-02
PEG   0.171   0.577   1   6 5.000D-02
MPD   0.144   0.546   1   3 5.000D-02
BCR   0.128   0.876   1   1 5.000D-02
MLY   0.129   0.893   0   1 5.000D-02
OLC   0.170   0.000   0   6 5.000D-02
PG4   0.129   0.893   0   2 5.000D-02
PGE   0.129   0.893   0   2 5.000D-02
3PE   0.129   0.893   0   2 5.000D-02
TRS   0.126   0.687   3   1 5.000D-02
MES   0.129   0.893   0   6 5.000D-02
CLR   0.129   0.893   0   1 5.000D-02
GDP   0.127   0.833   2   1 5.000D-02
NAP   0.127   0.833   2   1 5.000D-02
CDL   0.129   0.893   0   1 5.000D-02
OLA   0.129   0.893   0   1 5.000D-02
FMN   0.128   0.876   1   1 5.000D-02
LMT   0.128   0.876   1   1 5.000D-02
SEP   0.129   0.893   0   1 5.000D-02
CIT   0.129   0.893   0   1 5.000D-02
UNL   0.127   0.833   2   1 5.000D-02
LFA   0.129   0.893   0   6 5.000D-02
ACY   0.129   0.893   0   2 5.000D-02
FES   0.129   0.893   0   1 5.000D-02
1PE   0.128   0.876   1   2 5.000D-02
BME   0.128   0.876   1   1 5.000D-02
GTP   0.129   0.893   0   1 5.000D-02
EPE   0.129   0.893   0   3 5.000D-02
IMD   0.129   0.893   0   1 5.000D-02
TPO   0.127   0.833   2   1 5.000D-02
CSO   0.129   0.893   0   2 5.000D-02
LHG   0.129   0.893   0   1 5.000D-02
LDA   0.128   0.876   1   2 5.000D-02
MLI   0.129   0.893   0   1 5.000D-02
POV   0.129   0.893   0   1 5.000D-02
CHL   0.144   0.546   1   1 5.000D-03
SCN   0.129   0.893   0   1 5.000D-02
CME   0.129   0.893   0   1 5.000D-02
MAN   0.128   0.876   1   1 5.000D-02
LMG   0.129   0.893   0   2 5.000D-02
PC1   0.129   0.893   0   1 5.000D-02
BOG   0.129   0.893   0   1 5.000D-02
BCL   0.129   0.893   0   2 5.000D-02
PTR   0.129   0.893   0   1 5.000D-02
PEE   0.129   0.893   0   1 5.000D-02
MRD   0.129   0.893   0   1 5.000D-02
PCW   0.128   0.876   1   1 5.000D-02
ACE   0.128   0.876   1   1 5.000D-02
COA   0.126   0.687   3   1 5.000D-02
SAM   0.127   0.833   2   1 5.000D-02
EOH   0.129   0.893   0   1 5.000D-02
DGD   0.129   0.893   0   1 5.000D-02
P6G   0.129   0.893   0   1 5.000D-02
CSD   0.129   0.893   0   1 5.000D-02
DMU   0.129   0.893   0   6 5.000D-02
RET   0.126   0.687   3   1 5.000D-02
CAS   0.129   0.893   0   2 5.000D-02
PX4   0.127   0.833   2   1 5.000D-02
PTY   0.128   0.876   1   1 5.000D-02
BTB   0.127   0.833   2   1 5.000D-02
DIO   0.129   0.893   0   1 5.000D-02
SQD   0.129   0.893   0   4 5.000D-02
BEN   0.128   0.876   1   1 5.000D-02
AF3   0.127   0.833   2   1 5.000D-02
BNG   0.143   0.000   0   3 5.000D-02
BEF   0.128   0.876   1   1 5.000D-02
OCS   0.128   0.876   1   1 5.000D-02
CYC   0.142   0.577   0   2 5.000D-02
MPG   0.129   0.893   0   2 5.000D-02
78M   0.129   0.893   0   1 5.000D-02
ARG   0.127   0.833   2   1 5.000D-02
TRP   0.127   0.833   2   1 5.000D-02
MYS   0.144   0.546   1   1 5.000D-03
HED   0.128   0.876   1   1 5.000D-02
PG0   0.128   0.876   1   2 5.000D-02
YCM   0.129   0.893   0   1 5.000D-02
LMU   0.128   0.876   1   1 5.000D-02
CTP   0.129   0.893   0   1 5.000D-02
PGR   0.126   0.687   3   1 5.000D-02
NDG   0.127   0.833   2   1 5.000D-02
SOG   0.143   0.000   0   3 5.000D-02
PIO   0.128   0.876   1   2 5.000D-02
BLA   0.129   0.893   0   2 5.000D-02
WVN   0.142   0.577   0   2 5.000D-02
1PG   0.129   0.893   0   1 5.000D-02
PEB   0.129   0.893   0   2 5.000D-02
PE5   0.127   0.833   2   1 5.000D-02
NRQ   0.128   0.876   1   1 5.000D-02
G2P   0.127   0.833   2   1 5.000D-02
GLA   0.129   0.893   0   1 5.000D-02
PAM   0.129   0.893   0   1 5.000D-02
O4B   0.128   0.876   1   1 5.000D-02
SPO   0.129   0.893   0   1 5.000D-02
TBR   0.155   0.489   2   1 5.000D-03
ILE   0.126   0.561   4   1 5.000D-02
SNC   0.128   0.876   1   1 5.000D-02
TRT   0.129   0.893   0   1 5.000D-02
QQ4   0.129   0.893   0   2 5.000D-02
GTX   0.129   0.893   0   1 5.000D-02
MTN   0.142   0.577   0   1 5.000D-03
PFF   0.129   0.893   0   1 5.000D-02
17F   0.128   0.876   1   1 5.000D-02
CRT   0.128   0.876   1   1 5.000D-02
SLL   0.128   0.876   1   2 5.000D-02
F6C   0.144   0.546   1   1 5.000D-03
NH2   0.129   0.893   0   1 5.000D-02
LSN   0.129   0.893   0   1 5.000D-02
DET   0.128   0.876   1   1 5.000D-02
CY1   0.129   0.893   0   1 5.000D-02
22B   0.129   0.893   0   2 5.000D-02
PUB   0.142   0.577   0   1 5.000D-03
