# Supplementary material for: GlueFinder: A Data-Driven Framework for the Rational Discovery of Molecular Glues
Source: J Chem Inf Model. 2026 Mar 3;66(6):3368–82. doi: 10.1021/acs.jcim.5c03232 (PMC13014457; doi:10.1021/acs.jcim.5c03232)
Supplement: Supplementary file 2 [file ci5c03232_si_002.zip › SI/KRAS/summary/Q9UDY6-KRAS.summary]

  29
NAG   0.129   0.893   0   1 5.000D-02
PEG   0.129   0.893   0   1 5.000D-02
OLC   0.129   0.893   0   1 5.000D-02
BME   0.128   0.876   1   1 5.000D-02
CSO   0.129   0.893   0   1 5.000D-02
LHG   0.127   0.833   2   1 5.000D-02
LDA   0.127   0.833   2   1 5.000D-02
MLI   0.127   0.833   2   1 5.000D-02
PC1   0.129   0.893   0   1 5.000D-02
BCL   0.129   0.893   0   1 5.000D-02
PCW   0.128   0.876   1   1 5.000D-02
ACE   0.128   0.876   1   1 5.000D-02
CSD   0.129   0.893   0   1 5.000D-02
DMU   0.126   0.687   3   1 5.000D-02
CAS   0.128   0.876   1   1 5.000D-02
AZI   0.128   0.876   1   1 5.000D-02
PGO   0.129   0.893   0   1 5.000D-02
D12   0.128   0.876   1   1 5.000D-02
MYS   0.127   0.833   2   1 5.000D-02
CYS   0.129   0.893   0   1 5.000D-02
APC   0.128   0.876   1   1 5.000D-02
SIA   0.129   0.893   0   1 5.000D-02
IPH   0.127   0.833   2   1 5.000D-02
PSC   0.128   0.876   1   1 5.000D-02
PE8   0.128   0.876   1   1 5.000D-02
GPP   0.127   0.833   2   1 5.000D-02
F6C   0.128   0.876   1   1 5.000D-02
MNB   0.128   0.876   1   1 5.000D-02
GGB   0.129   0.893   0   1 5.000D-02
