# Supplementary material for: GlueFinder: A Data-Driven Framework for the Rational Discovery of Molecular Glues
Source: J Chem Inf Model. 2026 Mar 3;66(6):3368–82. doi: 10.1021/acs.jcim.5c03232 (PMC13014457; doi:10.1021/acs.jcim.5c03232)
Supplement: Supplementary file 2 [file ci5c03232_si_002.zip › SI/KRAS/summary/Q96EH8-KRAS.summary]

 141
NAG   0.170   0.000   0   6 5.000D-02
PEG   0.171   0.577   1   6 5.000D-02
ADP   0.129   0.893   0   1 5.000D-02
MPD   0.129   0.893   0   5 5.000D-02
FAD   0.128   0.876   1   1 5.000D-02
BCR   0.160   0.000   0   4 5.000D-02
MLY   0.171   0.577   1   6 5.000D-02
ATP   0.129   0.893   0   1 5.000D-02
OLC   0.129   0.893   0   1 5.000D-02
PG4   0.170   0.000   0   6 5.000D-02
PGE   0.229   0.421   5   1 5.000D-03
HEC   0.128   0.876   1   1 5.000D-02
3PE   0.129   0.893   0   2 5.000D-02
TRS   0.129   0.893   0   3 5.000D-02
MES   0.129   0.893   0   4 5.000D-02
CLR   0.129   0.893   0   1 5.000D-02
GDP   0.129   0.893   0   2 5.000D-02
OLA   0.129   0.893   0   1 5.000D-02
FMN   0.126   0.687   3   1 5.000D-02
SEP   0.143   0.000   0   3 5.000D-02
CIT   0.144   0.546   1   1 5.000D-03
LFA   0.155   0.489   2   1 5.000D-03
ACY   0.128   0.876   1   2 5.000D-02
FES   0.128   0.876   1   2 5.000D-02
1PE   0.144   0.546   1   1 5.000D-02
BME   0.171   0.421   3   1 5.000D-03
GTP   0.142   0.577   0   1 5.000D-03
PLP   0.128   0.876   1   1 5.000D-02
EPE   0.129   0.893   0   3 5.000D-02
IMD   0.129   0.893   0   1 5.000D-02
CSO   0.171   0.421   3   1 5.000D-03
IPA   0.128   0.876   1   1 5.000D-02
LDA   0.142   0.577   0   2 5.000D-02
MLI   0.129   0.893   0   1 5.000D-02
SCN   0.129   0.893   0   1 5.000D-02
CME   0.129   0.893   0   2 5.000D-02
C8E   0.129   0.893   0   6 5.000D-02
LMG   0.155   0.489   2   3 5.000D-02
PC1   0.128   0.876   1   1 5.000D-02
BOG   0.128   0.876   1   1 5.000D-02
BCL   0.129   0.893   0   3 5.000D-02
Y01   0.129   0.893   0   1 5.000D-02
PTR   0.155   0.489   2   2 5.000D-03
FME   0.129   0.893   0   1 5.000D-02
MRD   0.129   0.893   0   1 5.000D-02
PCW   0.129   0.893   0   1 5.000D-02
ACE   0.142   0.577   0   1 5.000D-03
COA   0.128   0.876   1   1 5.000D-02
CGU   0.129   0.893   0   4 5.000D-02
DGD   0.144   0.546   1   3 5.000D-02
GNP   0.127   0.833   2   1 5.000D-02
CMO   0.129   0.893   0   4 5.000D-02
MYR   0.127   0.833   2   1 5.000D-02
P6G   0.155   0.489   2   2 5.000D-02
GLY   0.129   0.893   0   1 5.000D-02
BGC   0.127   0.833   2   1 5.000D-02
DMU   0.129   0.893   0   5 5.000D-02
CAS   0.129   0.893   0   3 5.000D-02
PX4   0.129   0.893   0   1 5.000D-02
DIO   0.128   0.876   1   1 5.000D-02
GLU   0.128   0.876   1   1 5.000D-02
D10   0.128   0.876   1   1 5.000D-02
AZI   0.129   0.893   0   1 5.000D-02
SQD   0.155   0.489   2   1 5.000D-03
BEN   0.129   0.893   0   1 5.000D-02
BNG   0.129   0.893   0   1 5.000D-02
NHE   0.142   0.577   0   1 5.000D-03
MOH   0.129   0.893   0   1 5.000D-02
OCS   0.128   0.876   1   1 5.000D-02
CRO   0.129   0.893   0   1 5.000D-02
PGO   0.128   0.876   1   5 5.000D-02
POP   0.127   0.833   2   1 5.000D-02
D12   0.129   0.893   0   2 5.000D-02
MC3   0.129   0.893   0   2 5.000D-02
CYC   0.144   0.546   1   1 5.000D-03
ACO   0.129   0.893   0   1 5.000D-02
MPG   0.129   0.893   0   1 5.000D-02
78M   0.129   0.893   0   1 5.000D-02
MLZ   0.129   0.893   0   1 5.000D-02
CSX   0.129   0.893   0   1 5.000D-02
MYS   0.142   0.577   0   1 5.000D-03
DTT   0.127   0.833   2   1 5.000D-02
UMP   0.126   0.687   3   1 5.000D-02
BU3   0.128   0.876   1   1 5.000D-02
CSS   0.128   0.876   1   2 5.000D-02
NLE   0.128   0.876   1   1 5.000D-02
PG0   0.129   0.893   0   1 5.000D-02
MET   0.129   0.893   0   1 5.000D-02
YCM   0.143   0.000   0   3 5.000D-02
DMF   0.129   0.893   0   1 5.000D-02
LMU   0.128   0.876   1   1 5.000D-02
ASP   0.128   0.876   1   1 5.000D-02
OLB   0.129   0.893   0   1 5.000D-02
IOD   0.128   0.876   1   1 5.000D-02
2PE   0.129   0.893   0   1 5.000D-02
BCN   0.129   0.893   0   1 5.000D-02
CUA   0.128   0.876   1   1 5.000D-02
ALY   0.128   0.876   1   1 5.000D-02
PGR   0.129   0.893   0   3 5.000D-02
SOG   0.129   0.893   0   2 5.000D-02
BU1   0.127   0.833   2   1 5.000D-02
CXS   0.128   0.876   1   1 5.000D-02
ALA   0.128   0.876   1   1 5.000D-02
FTR   0.129   0.893   0   1 5.000D-02
CR2   0.128   0.876   1   1 5.000D-02
BLA   0.144   0.546   1   1 5.000D-03
WVN   0.128   0.876   1   1 5.000D-02
1PG   0.142   0.577   0   1 5.000D-03
XCP   0.129   0.893   0   6 5.000D-02
PEB   0.144   0.546   1   2 5.000D-02
POL   0.129   0.893   0   1 5.000D-02
LMR   0.128   0.876   1   1 5.000D-02
CAF   0.129   0.893   0   1 5.000D-02
SEY   0.128   0.876   1   1 5.000D-02
YOF   0.128   0.876   1   1 5.000D-02
PGT   0.129   0.893   0   1 5.000D-02
CPT   0.129   0.893   0   5 5.000D-02
PE8   0.155   0.489   2   1 5.000D-03
CM5   0.129   0.893   0   1 5.000D-02
AKR   0.129   0.893   0   1 5.000D-02
EVB   0.129   0.893   0   1 5.000D-02
QQ4   0.155   0.489   2   1 5.000D-03
2BA   0.128   0.876   1   1 5.000D-02
I3P   0.128   0.876   1   1 5.000D-02
CXE   0.127   0.833   2   1 5.000D-02
IYR   0.128   0.876   1   1 5.000D-02
MTN   0.129   0.893   0   1 5.000D-02
DTD   0.127   0.833   2   1 5.000D-02
TYI   0.128   0.876   1   1 5.000D-02
G3H   0.129   0.893   0   1 5.000D-02
RTL   0.127   0.833   2   1 5.000D-02
CLM   0.127   0.833   2   1 5.000D-02
4IP   0.127   0.833   2   1 5.000D-02
P4C   0.127   0.833   2   1 5.000D-02
HCS   0.129   0.893   0   1 5.000D-02
ETA   0.128   0.876   1   1 5.000D-02
GBF   0.129   0.893   0   1 5.000D-02
QPT   0.129   0.893   0   4 5.000D-02
CSU   0.127   0.833   2   1 5.000D-02
2T8   0.129   0.893   0   1 5.000D-02
MNB   0.129   0.893   0   1 5.000D-02
