# Supplementary material for: GlueFinder: A Data-Driven Framework for the Rational Discovery of Molecular Glues
Source: J Chem Inf Model. 2026 Mar 3;66(6):3368–82. doi: 10.1021/acs.jcim.5c03232 (PMC13014457; doi:10.1021/acs.jcim.5c03232)
Supplement: Supplementary file 2 [file ci5c03232_si_002.zip › SI/KRAS/summary/Q8NCN4-KRAS.summary]

  42
NAG   0.129   0.893   0   4 5.000D-02
PEG   0.128   0.876   1   2 5.000D-02
MLY   0.129   0.893   0   1 5.000D-02
PG4   0.129   0.893   0   2 5.000D-02
HEC   0.160   0.577   1   4 5.000D-02
MES   0.129   0.893   0   1 5.000D-02
CLR   0.129   0.893   0   1 5.000D-02
GDP   0.128   0.876   1   1 5.000D-02
CDL   0.128   0.876   1   2 5.000D-02
1PE   0.127   0.833   2   2 5.000D-02
IMD   0.128   0.876   1   1 5.000D-02
CSO   0.129   0.893   0   1 5.000D-02
PLM   0.129   0.893   0   1 5.000D-02
CME   0.126   0.687   3   1 5.000D-02
LMG   0.128   0.876   1   1 5.000D-02
PC1   0.129   0.893   0   1 5.000D-02
BOG   0.129   0.893   0   1 5.000D-02
BCL   0.128   0.876   1   1 5.000D-02
ACE   0.128   0.876   1   1 5.000D-02
COA   0.128   0.876   1   1 5.000D-02
GLY   0.129   0.893   0   1 5.000D-02
DIO   0.129   0.893   0   1 5.000D-02
BNG   0.129   0.893   0   1 5.000D-02
F3S   0.128   0.876   1   1 5.000D-02
MPG   0.128   0.876   1   1 5.000D-02
HEZ   0.128   0.876   1   1 5.000D-02
MYS   0.127   0.833   2   1 5.000D-02
DTT   0.128   0.876   1   1 5.000D-02
PG0   0.128   0.876   1   1 5.000D-02
CYS   0.127   0.833   2   1 5.000D-02
78N   0.128   0.876   1   1 5.000D-02
PE4   0.129   0.893   0   1 5.000D-02
IPH   0.128   0.876   1   1 5.000D-02
M3L   0.127   0.833   2   1 5.000D-02
6V1   0.127   0.833   2   1 5.000D-02
IYR   0.129   0.893   0   1 5.000D-02
MTN   0.128   0.876   1   1 5.000D-02
F6C   0.129   0.893   0   1 5.000D-02
40S   0.129   0.893   0   1 5.000D-02
QN8   0.127   0.833   2   1 5.000D-02
LPC   0.127   0.833   2   1 5.000D-02
7V7   0.129   0.893   0   1 5.000D-02
