# Supplementary material for: GlueFinder: A Data-Driven Framework for the Rational Discovery of Molecular Glues
Source: J Chem Inf Model. 2026 Mar 3;66(6):3368–82. doi: 10.1021/acs.jcim.5c03232 (PMC13014457; doi:10.1021/acs.jcim.5c03232)
Supplement: Supplementary file 2 [file ci5c03232_si_002.zip › SI/KRAS/summary/Q9H0M0-KRAS.summary]

  66
NAG   0.129   0.893   0   2 5.000D-02
PEG   0.129   0.893   0   4 5.000D-02
ADP   0.128   0.876   1   1 5.000D-02
MPD   0.128   0.876   1   1 5.000D-02
MLY   0.127   0.833   2   1 5.000D-02
ATP   0.127   0.833   2   1 5.000D-02
PG4   0.129   0.893   0   2 5.000D-02
PGE   0.129   0.893   0   1 5.000D-02
HEC   0.129   0.893   0   2 5.000D-02
TRS   0.128   0.876   1   2 5.000D-02
CLR   0.128   0.876   1   1 5.000D-02
GDP   0.129   0.893   0   1 5.000D-02
FMN   0.126   0.687   3   1 5.000D-02
LMT   0.129   0.893   0   2 5.000D-02
SEP   0.128   0.876   1   1 5.000D-02
CIT   0.129   0.893   0   1 5.000D-02
1PE   0.129   0.893   0   1 5.000D-02
BME   0.127   0.833   2   2 5.000D-02
GTP   0.129   0.893   0   1 5.000D-02
EPE   0.128   0.876   1   1 5.000D-02
LHG   0.129   0.893   0   1 5.000D-02
IPA   0.127   0.833   2   1 5.000D-02
SCN   0.129   0.893   0   3 5.000D-02
CME   0.127   0.833   2   1 5.000D-02
MAN   0.128   0.876   1   3 5.000D-02
C8E   0.129   0.893   0   1 5.000D-02
BOG   0.128   0.876   1   2 5.000D-02
Y01   0.129   0.893   0   1 5.000D-02
PCA   0.128   0.876   1   1 5.000D-02
MRD   0.129   0.893   0   1 5.000D-02
ACE   0.129   0.893   0   1 5.000D-02
EOH   0.126   0.687   3   1 5.000D-02
TLA   0.128   0.876   1   2 5.000D-02
FLC   0.128   0.876   1   1 5.000D-02
CAS   0.129   0.893   0   1 5.000D-02
BEN   0.128   0.876   1   2 5.000D-02
CRO   0.129   0.893   0   2 5.000D-02
SIN   0.127   0.833   2   1 5.000D-02
ACO   0.128   0.876   1   1 5.000D-02
HEZ   0.129   0.893   0   1 5.000D-02
UMP   0.128   0.876   2   6 5.000D-02
LBN   0.129   0.893   0   1 5.000D-02
PG0   0.127   0.833   2   1 5.000D-02
FUC   0.128   0.876   1   2 5.000D-02
TAR   0.128   0.876   1   1 5.000D-02
2PE   0.129   0.893   0   1 5.000D-02
ALY   0.128   0.876   1   1 5.000D-02
CTP   0.128   0.876   1   1 5.000D-02
2MR   0.128   0.876   1   3 5.000D-02
CYS   0.129   0.893   0   2 5.000D-02
GLN   0.128   0.876   1   1 5.000D-02
IPH   0.127   0.833   2   1 5.000D-02
TAM   0.144   0.546   1   1 5.000D-03
DUP   0.127   0.833   2   3 5.000D-02
M3L   0.127   0.833   2   1 5.000D-02
CXM   0.128   0.876   1   1 5.000D-02
FUL   0.128   0.876   1   3 5.000D-02
TRT   0.129   0.893   0   1 5.000D-02
G4P   0.128   0.876   1   1 5.000D-02
MGT   0.129   0.893   0   1 5.000D-02
FC6   0.128   0.876   1   1 5.000D-02
SOR   0.126   0.687   3   1 5.000D-02
NCT   0.129   0.893   0   1 5.000D-02
40S   0.129   0.893   0   1 5.000D-02
RSF   0.129   0.893   0   1 5.000D-02
60F   0.127   0.833   2   1 5.000D-02
