# Supplementary material for: GlueFinder: A Data-Driven Framework for the Rational Discovery of Molecular Glues
Source: J Chem Inf Model. 2026 Mar 3;66(6):3368–82. doi: 10.1021/acs.jcim.5c03232 (PMC13014457; doi:10.1021/acs.jcim.5c03232)
Supplement: Supplementary file 2 [file ci5c03232_si_002.zip › SI/KRAS/summary/Q96F44-KRAS.summary]

  33
NAG   0.129   0.893   0   1 5.000D-02
PEG   0.144   0.546   1   2 5.000D-02
MPD   0.129   0.893   0   1 5.000D-02
MLY   0.128   0.876   1   1 5.000D-02
OLC   0.129   0.893   0   1 5.000D-02
PG4   0.127   0.833   2   1 5.000D-02
PGE   0.128   0.876   1   1 5.000D-02
3PE   0.144   0.546   1   1 5.000D-03
MES   0.128   0.876   1   1 5.000D-02
ACY   0.129   0.893   0   1 5.000D-02
BME   0.129   0.893   0   1 5.000D-02
EPE   0.128   0.876   1   1 5.000D-02
CSO   0.128   0.876   2   6 5.000D-02
IPA   0.129   0.893   0   1 5.000D-02
BCL   0.143   0.000   0   3 5.000D-02
EOH   0.127   0.833   2   1 5.000D-02
GLY   0.129   0.893   0   1 5.000D-02
DMU   0.129   0.893   0   1 5.000D-02
CAS   0.129   0.893   0   1 5.000D-02
GLC   0.128   0.876   1   3 5.000D-02
MPG   0.129   0.893   0   1 5.000D-02
MYS   0.129   0.893   0   1 5.000D-02
GAI   0.128   0.876   1   1 5.000D-02
TAR   0.129   0.893   0   1 5.000D-02
SER   0.127   0.833   2   1 5.000D-02
PE4   0.128   0.876   1   1 5.000D-02
15P   0.129   0.893   0   1 5.000D-02
1PG   0.127   0.833   2   1 5.000D-02
B3K   0.128   0.876   1   2 5.000D-02
URA   0.128   0.876   1   1 5.000D-02
B3X   0.128   0.876   1   1 5.000D-02
DET   0.144   0.546   1   1 5.000D-03
22B   0.129   0.893   0   1 5.000D-02
