# Supplementary material for: GlueFinder: A Data-Driven Framework for the Rational Discovery of Molecular Glues
Source: J Chem Inf Model. 2026 Mar 3;66(6):3368–82. doi: 10.1021/acs.jcim.5c03232 (PMC13014457; doi:10.1021/acs.jcim.5c03232)
Supplement: Supplementary file 2 [file ci5c03232_si_002.zip › SI/KRAS/summary/Q06587-KRAS.summary]

  17
PEG   0.129   0.893   0   2 5.000D-02
TRS   0.128   0.876   1   1 5.000D-02
MES   0.128   0.876   1   1 5.000D-02
GDP   0.128   0.876   1   1 5.000D-02
CIT   0.128   0.876   1   1 5.000D-02
ACY   0.127   0.833   2   1 5.000D-02
FES   0.129   0.893   0   1 5.000D-02
1PE   0.128   0.876   1   1 5.000D-02
IPA   0.127   0.833   2   1 5.000D-02
POV   0.129   0.893   0   1 5.000D-02
Y01   0.129   0.893   0   1 5.000D-02
PCA   0.129   0.893   0   1 5.000D-02
GNP   0.125   0.112   6   1 5.000D-02
BTB   0.128   0.876   1   1 5.000D-02
SOG   0.127   0.833   2   1 5.000D-02
GCP   0.135   0.112   6   2 5.000D-02
SVR   0.129   0.893   0   1 5.000D-02
