# Supplementary material for: GlueFinder: A Data-Driven Framework for the Rational Discovery of Molecular Glues
Source: J Chem Inf Model. 2026 Mar 3;66(6):3368–82. doi: 10.1021/acs.jcim.5c03232 (PMC13014457; doi:10.1021/acs.jcim.5c03232)
Supplement: Supplementary file 2 [file ci5c03232_si_002.zip › SI/KRAS/summary/Q8IW03-KRAS.summary]

  29
NAG   0.128   0.876   1   1 5.000D-02
MPD   0.128   0.876   1   1 5.000D-02
BCR   0.128   0.876   1   6 5.000D-02
PGE   0.123   0.378   5   1 5.000D-02
3PE   0.127   0.833   2   1 5.000D-02
MES   0.128   0.876   1   1 5.000D-02
CDL   0.129   0.893   0   1 5.000D-02
CIT   0.128   0.876   1   1 5.000D-02
UNL   0.129   0.893   0   1 5.000D-02
FES   0.128   0.876   1   1 5.000D-02
1PE   0.126   0.561   4   1 5.000D-02
SCN   0.127   0.833   2   1 5.000D-02
PC1   0.129   0.893   0   3 5.000D-02
ACE   0.128   0.876   1   3 5.000D-02
EOH   0.126   0.687   3   1 5.000D-02
FLC   0.128   0.876   1   1 5.000D-02
URE   0.128   0.876   1   1 5.000D-02
HEZ   0.129   0.893   0   1 5.000D-02
CSX   0.125   0.112   6   1 5.000D-02
CUA   0.129   0.893   0   1 5.000D-02
TBU   0.127   0.833   2   1 5.000D-02
MTX   0.128   0.876   1   1 5.000D-02
D1D   0.129   0.893   0   1 5.000D-02
NIY   0.127   0.833   2   1 5.000D-02
TFA   0.129   0.893   0   1 5.000D-02
FC6   0.127   0.833   2   2 5.000D-02
SIW   0.128   0.876   1   1 5.000D-02
7MT   0.129   0.893   0   1 5.000D-02
OTY   0.127   0.833   2   1 5.000D-02
