# Supplementary material for: GlueFinder: A Data-Driven Framework for the Rational Discovery of Molecular Glues
Source: J Chem Inf Model. 2026 Mar 3;66(6):3368–82. doi: 10.1021/acs.jcim.5c03232 (PMC13014457; doi:10.1021/acs.jcim.5c03232)
Supplement: Supplementary file 2 [file ci5c03232_si_002.zip › SI/KRAS/summary/Q9UM63-KRAS.summary]

  21
PEG   0.128   0.876   1   2 5.000D-02
MPD   0.128   0.876   1   1 5.000D-02
BCR   0.144   0.546   1   1 5.000D-03
MLY   0.128   0.876   1   1 5.000D-02
OLC   0.128   0.876   1   1 5.000D-02
GDP   0.126   0.687   3   1 5.000D-02
UNL   0.128   0.876   1   1 5.000D-02
LHG   0.129   0.893   0   1 5.000D-02
LDA   0.128   0.876   1   2 5.000D-02
CHL   0.142   0.577   0   1 5.000D-03
LMG   0.129   0.893   0   1 5.000D-02
BOG   0.129   0.893   0   1 5.000D-02
BCL   0.128   0.876   1   1 5.000D-02
DMU   0.126   0.687   3   1 5.000D-02
CAS   0.127   0.833   2   1 5.000D-02
DIO   0.129   0.893   0   1 5.000D-02
CYC   0.128   0.876   1   1 5.000D-02
YCM   0.128   0.876   1   1 5.000D-02
PEB   0.129   0.893   0   2 5.000D-02
THR   0.128   0.876   1   1 5.000D-02
PUB   0.127   0.833   2   1 5.000D-02
