# Supplementary material for: GlueFinder: A Data-Driven Framework for the Rational Discovery of Molecular Glues
Source: J Chem Inf Model. 2026 Mar 3;66(6):3368–82. doi: 10.1021/acs.jcim.5c03232 (PMC13014457; doi:10.1021/acs.jcim.5c03232)
Supplement: Supplementary file 2 [file ci5c03232_si_002.zip › SI/KRAS/summary/Q99728-KRAS.summary]

  44
NAG   0.128   0.876   1   2 5.000D-02
PEG   0.129   0.893   0   2 5.000D-02
BCR   0.129   0.893   0   1 5.000D-02
MLY   0.129   0.893   0   3 5.000D-02
OLC   0.129   0.893   0   1 5.000D-02
PG4   0.129   0.893   0   1 5.000D-02
PGE   0.127   0.833   2   1 5.000D-02
HEC   0.129   0.893   0   1 5.000D-02
TRS   0.171   0.421   3   1 5.000D-03
CLR   0.129   0.893   0   3 5.000D-02
CIT   0.171   0.421   3   1 5.000D-03
LFA   0.129   0.893   0   3 5.000D-02
ACY   0.126   0.687   3   1 5.000D-02
FES   0.127   0.833   2   1 5.000D-02
1PE   0.128   0.876   1   2 5.000D-02
BME   0.129   0.893   0   2 5.000D-02
TPO   0.127   0.833   2   1 5.000D-02
LDA   0.129   0.893   0   1 5.000D-02
PLM   0.128   0.876   1   1 5.000D-02
PC1   0.129   0.893   0   1 5.000D-02
BOG   0.128   0.876   1   2 5.000D-02
PCW   0.128   0.876   1   2 5.000D-02
TLA   0.129   0.893   0   1 5.000D-02
BTB   0.128   0.876   1   1 5.000D-02
URE   0.129   0.893   0   1 5.000D-02
AZI   0.128   0.876   1   1 5.000D-02
NHE   0.128   0.876   1   1 5.000D-02
MPG   0.129   0.893   0   1 5.000D-02
TPP   0.128   0.876   1   1 5.000D-02
CSX   0.129   0.893   0   1 5.000D-02
GAL   0.127   0.833   2   1 5.000D-02
DTT   0.128   0.876   1   1 5.000D-02
C14   0.129   0.893   0   1 5.000D-02
MET   0.128   0.876   1   1 5.000D-02
DMF   0.129   0.893   0   1 5.000D-02
IOD   0.128   0.876   1   1 5.000D-02
3PH   0.128   0.876   1   1 5.000D-02
BLA   0.128   0.876   1   2 5.000D-02
PGT   0.128   0.876   1   1 5.000D-02
MMA   0.127   0.833   2   1 5.000D-02
EMC   0.128   0.876   1   1 5.000D-02
17F   0.128   0.876   1   1 5.000D-02
F6C   0.129   0.893   0   1 5.000D-02
VIB   0.128   0.876   1   1 5.000D-02
