# Supplementary material for: GlueFinder: A Data-Driven Framework for the Rational Discovery of Molecular Glues
Source: J Chem Inf Model. 2026 Mar 3;66(6):3368–82. doi: 10.1021/acs.jcim.5c03232 (PMC13014457; doi:10.1021/acs.jcim.5c03232)
Supplement: Supplementary file 2 [file ci5c03232_si_002.zip › SI/KRAS/summary/Q8ND24-KRAS.summary]

 165
NAG   0.171   0.577   1   6 5.000D-02
PEG   0.171   0.577   1   6 5.000D-03
ADP   0.128   0.876   1   1 5.000D-02
MPD   0.129   0.893   0   6 5.000D-02
FAD   0.128   0.876   1   1 5.000D-02
BCR   0.144   0.546   1   1 5.000D-03
MLY   0.171   0.577   1   6 5.000D-02
ATP   0.128   0.876   1   1 5.000D-02
OLC   0.171   0.421   3   1 5.000D-03
PG4   0.129   0.893   0   4 5.000D-02
PGE   0.129   0.893   0   4 5.000D-02
HEC   0.129   0.893   0   1 5.000D-02
3PE   0.170   0.000   0   6 5.000D-02
TRS   0.129   0.893   0   1 5.000D-02
MES   0.129   0.893   0   1 5.000D-02
CLR   0.129   0.893   0   1 5.000D-02
GDP   0.129   0.893   0   1 5.000D-02
NAP   0.128   0.876   1   1 5.000D-02
CDL   0.171   0.577   1   6 5.000D-02
OLA   0.128   0.876   1   1 5.000D-02
LMT   0.170   0.000   0   6 5.000D-02
SEP   0.160   0.000   0   4 5.000D-02
CIT   0.143   0.000   0   3 5.000D-02
UNL   0.128   0.876   1   1 5.000D-02
LFA   0.182   0.546   2   5 5.000D-02
ACY   0.144   0.546   1   1 5.000D-03
FES   0.128   0.876   1   1 5.000D-02
1PE   0.129   0.893   0   1 5.000D-02
BME   0.129   0.893   0   4 5.000D-02
EPE   0.128   0.876   1   1 5.000D-02
IMD   0.144   0.546   1   2 5.000D-02
CSO   0.143   0.000   0   3 5.000D-02
LHG   0.170   0.000   0   6 5.000D-02
IPA   0.129   0.893   0   1 5.000D-02
LDA   0.144   0.546   1   1 5.000D-03
PLM   0.129   0.893   0   4 5.000D-02
POV   0.165   0.000   0   5 5.000D-03
SCN   0.160   0.577   1   4 5.000D-02
CME   0.127   0.833   2   3 5.000D-02
MAN   0.126   0.687   3   1 5.000D-02
LMG   0.171   0.577   1   6 5.000D-02
PC1   0.155   0.489   2   2 5.000D-02
BOG   0.165   0.000   0   5 5.000D-02
AMP   0.128   0.876   1   1 5.000D-02
BCL   0.171   0.577   1   6 5.000D-02
Y01   0.144   0.546   1   1 5.000D-02
PTR   0.129   0.893   0   1 5.000D-02
PEE   0.155   0.489   2   1 5.000D-03
PCA   0.129   0.893   0   1 5.000D-02
MRD   0.128   0.876   1   1 5.000D-02
PCW   0.143   0.000   0   3 5.000D-02
ACE   0.129   0.893   0   1 5.000D-02
COA   0.128   0.876   1   1 5.000D-02
SAM   0.127   0.833   2   1 5.000D-02
CGU   0.128   0.876   1   1 5.000D-02
DGD   0.160   0.577   1   4 5.000D-02
GNP   0.155   0.489   2   1 5.000D-03
TLA   0.155   0.489   2   1 5.000D-03
FLC   0.129   0.893   0   1 5.000D-02
GLY   0.126   0.687   3   1 5.000D-02
CSD   0.128   0.876   1   1 5.000D-02
DMU   0.129   0.893   0   2 5.000D-02
RET   0.127   0.833   2   1 5.000D-02
CAS   0.129   0.893   0   1 5.000D-02
ACP   0.128   0.876   1   1 5.000D-02
PTY   0.129   0.893   0   1 5.000D-02
PGV   0.129   0.893   0   3 5.000D-02
DIO   0.129   0.893   0   4 5.000D-02
GLC   0.129   0.893   0   3 5.000D-02
LI1   0.129   0.893   0   6 5.000D-02
AZI   0.129   0.893   0   1 5.000D-02
SQD   0.144   0.546   1   3 5.000D-02
CAC   0.129   0.893   0   1 5.000D-02
BEN   0.127   0.833   2   1 5.000D-02
BNG   0.155   0.489   2   3 5.000D-02
NHE   0.129   0.893   0   1 5.000D-02
F3S   0.127   0.833   2   1 5.000D-02
OCS   0.128   0.876   1   1 5.000D-02
PGO   0.128   0.876   1   1 5.000D-02
MC3   0.142   0.577   0   1 5.000D-02
CYC   0.170   0.000   0   6 5.000D-02
MPG   0.160   0.577   1   4 5.000D-02
78M   0.144   0.546   1   2 5.000D-02
PGW   0.129   0.893   0   1 5.000D-02
MLZ   0.129   0.893   0   1 5.000D-02
HEZ   0.128   0.876   1   1 5.000D-02
CSX   0.129   0.893   0   1 5.000D-02
CYN   0.128   0.876   1   1 5.000D-02
MYS   0.171   0.577   1   6 5.000D-02
BU3   0.126   0.687   3   1 5.000D-02
CPS   0.127   0.833   2   1 5.000D-02
L2P   0.165   0.000   0   5 5.000D-02
C14   0.129   0.893   0   2 5.000D-02
LBN   0.129   0.893   0   1 5.000D-02
PEK   0.129   0.893   0   3 5.000D-02
TGL   0.129   0.893   0   4 5.000D-02
HEX   0.128   0.876   1   1 5.000D-02
PG0   0.129   0.893   0   1 5.000D-02
YCM   0.160   0.000   0   4 5.000D-02
LMU   0.129   0.893   0   1 5.000D-02
ASP   0.129   0.893   0   1 5.000D-02
OLB   0.129   0.893   0   1 5.000D-02
IOD   0.126   0.687   3   1 5.000D-02
2PE   0.128   0.876   1   1 5.000D-02
SO3   0.126   0.561   4   1 5.000D-02
PID   0.129   0.893   0   1 5.000D-02
78N   0.128   0.876   1   1 5.000D-02
SOG   0.129   0.893   0   6 5.000D-02
BU1   0.129   0.893   0   2 5.000D-02
CXS   0.127   0.833   2   1 5.000D-02
PIO   0.129   0.893   0   1 5.000D-02
PE4   0.129   0.893   0   1 5.000D-02
FTR   0.128   0.876   1   1 5.000D-02
15P   0.129   0.893   0   2 5.000D-02
BLA   0.129   0.893   0   1 5.000D-02
IPH   0.129   0.893   0   6 5.000D-02
WVN   0.144   0.546   1   2 5.000D-02
1PG   0.129   0.893   0   1 5.000D-02
XCP   0.127   0.833   2   1 5.000D-02
2CV   0.129   0.893   0   1 5.000D-02
POL   0.127   0.833   2   1 5.000D-02
PE5   0.128   0.876   1   2 5.000D-02
PG5   0.127   0.833   2   1 5.000D-02
CAF   0.129   0.893   0   2 5.000D-02
7PE   0.129   0.893   0   1 5.000D-02
DGA   0.127   0.833   2   1 5.000D-02
CXM   0.126   0.687   3   1 5.000D-02
YOF   0.129   0.893   0   1 5.000D-02
PGT   0.127   0.833   2   1 5.000D-02
MQ9   0.128   0.876   1   1 5.000D-02
PAM   0.126   0.687   3   1 5.000D-02
B3K   0.127   0.833   2   2 5.000D-02
RBF   0.128   0.876   1   1 5.000D-02
SME   0.127   0.833   2   1 5.000D-02
LMN   0.127   0.833   2   1 5.000D-02
UQ1   0.126   0.687   3   1 5.000D-02
ETF   0.128   0.876   1   1 5.000D-02
ORN   0.128   0.876   1   1 5.000D-02
EVB   0.127   0.833   2   1 5.000D-02
DU0   0.129   0.893   0   2 5.000D-02
SNC   0.129   0.893   0   1 5.000D-02
QQ4   0.128   0.876   1   1 5.000D-02
GTX   0.128   0.876   1   1 5.000D-02
IYR   0.127   0.833   2   1 5.000D-02
MTN   0.129   0.893   0   1 5.000D-02
BGL   0.128   0.876   1   1 5.000D-02
DTD   0.129   0.893   0   1 5.000D-02
G3H   0.128   0.876   1   1 5.000D-02
17F   0.129   0.893   0   1 5.000D-02
AG2   0.129   0.893   0   1 5.000D-02
GBF   0.155   0.489   2   1 5.000D-03
CRT   0.142   0.577   0   1 5.000D-03
MYC   0.126   0.687   3   2 5.000D-02
F6C   0.144   0.546   1   1 5.000D-03
ZEA   0.129   0.893   0   1 5.000D-02
9ZR   0.129   0.893   0   2 5.000D-02
OPE   0.126   0.561   4   1 5.000D-02
CSU   0.127   0.833   2   1 5.000D-02
2T8   0.127   0.833   2   1 5.000D-02
N2P   0.129   0.893   0   1 5.000D-02
F42   0.126   0.561   4   1 5.000D-02
DET   0.144   0.546   1   1 5.000D-03
22B   0.142   0.577   0   1 5.000D-03
HDZ   0.127   0.833   2   1 5.000D-02
PUB   0.142   0.577   0   1 5.000D-03
