# Supplementary material for: GlueFinder: A Data-Driven Framework for the Rational Discovery of Molecular Glues
Source: J Chem Inf Model. 2026 Mar 3;66(6):3368–82. doi: 10.1021/acs.jcim.5c03232 (PMC13014457; doi:10.1021/acs.jcim.5c03232)
Supplement: Supplementary file 2 [file ci5c03232_si_002.zip › SI/KRAS/summary/A8MQ27-KRAS.summary]

 131
NAG   0.129   0.893   0   6 5.000D-02
PEG   0.171   0.577   1   6 5.000D-02
MPD   0.129   0.893   0   1 5.000D-02
BCR   0.129   0.893   0   1 5.000D-02
MLY   0.129   0.893   0   2 5.000D-02
ATP   0.126   0.687   3   1 5.000D-02
OLC   0.129   0.893   0   1 5.000D-02
PG4   0.128   0.876   1   5 5.000D-02
PGE   0.129   0.893   0   1 5.000D-02
TRS   0.171   0.421   3   2 5.000D-02
MES   0.143   0.000   0   3 5.000D-02
CLR   0.126   0.687   3   1 5.000D-02
GDP   0.127   0.833   2   2 5.000D-02
CDL   0.128   0.876   1   1 5.000D-02
OLA   0.128   0.876   1   1 5.000D-02
FMN   0.129   0.893   0   1 5.000D-02
LMT   0.128   0.876   1   1 5.000D-02
SEP   0.128   0.876   1   2 5.000D-02
CIT   0.127   0.833   2   1 5.000D-02
UNL   0.127   0.833   2   1 5.000D-02
LFA   0.128   0.876   1   1 5.000D-02
ACY   0.128   0.876   1   1 5.000D-02
FES   0.129   0.893   0   1 5.000D-02
1PE   0.155   0.489   2   2 5.000D-02
BME   0.144   0.546   1   2 5.000D-02
GTP   0.128   0.876   1   1 5.000D-02
EPE   0.129   0.893   0   1 5.000D-02
IMD   0.127   0.833   2   1 5.000D-02
CSO   0.128   0.876   1   1 5.000D-02
IPA   0.129   0.893   0   2 5.000D-02
LDA   0.128   0.876   1   5 5.000D-02
PLM   0.126   0.561   4   1 5.000D-02
MLI   0.129   0.893   0   1 5.000D-02
POV   0.128   0.876   1   1 5.000D-02
NDP   0.126   0.561   4   1 5.000D-02
SCN   0.127   0.833   2   1 5.000D-02
CME   0.176   0.546   2   4 5.000D-02
MAN   0.129   0.893   0   1 5.000D-02
C8E   0.171   0.577   1   6 5.000D-02
PC1   0.127   0.833   2   1 5.000D-02
BOG   0.128   0.876   1   1 5.000D-02
AMP   0.127   0.833   2   1 5.000D-02
BCL   0.128   0.876   1   2 5.000D-02
Y01   0.127   0.833   2   1 5.000D-02
PCA   0.127   0.833   2   1 5.000D-02
MRD   0.129   0.893   0   1 5.000D-02
COA   0.128   0.876   1   1 5.000D-02
EOH   0.129   0.893   0   1 5.000D-02
P6G   0.144   0.546   1   1 5.000D-02
CSD   0.127   0.833   2   2 5.000D-02
BGC   0.128   0.876   1   1 5.000D-02
RET   0.127   0.833   2   1 5.000D-02
CAS   0.129   0.893   0   1 5.000D-02
BTB   0.126   0.561   4   1 5.000D-02
DIO   0.128   0.876   1   1 5.000D-02
GLC   0.128   0.876   1   1 5.000D-02
URE   0.126   0.687   3   2 5.000D-02
D10   0.127   0.833   2   1 5.000D-02
HTG   0.126   0.687   3   1 5.000D-02
SQD   0.128   0.876   1   1 5.000D-02
CAC   0.129   0.893   0   1 5.000D-02
BEN   0.144   0.546   1   1 5.000D-03
BNG   0.128   0.876   1   1 5.000D-02
F3S   0.128   0.876   1   1 5.000D-02
OCS   0.126   0.687   3   1 5.000D-02
CRO   0.129   0.893   0   4 5.000D-02
MC3   0.155   0.489   2   1 5.000D-02
CYC   0.127   0.833   2   1 5.000D-02
ACO   0.129   0.893   0   1 5.000D-02
MLA   0.128   0.876   1   1 5.000D-02
MPG   0.127   0.833   2   1 5.000D-02
MLZ   0.129   0.893   0   1 5.000D-02
UMP   0.128   0.876   1   5 5.000D-02
L2P   0.129   0.893   0   2 5.000D-02
ABA   0.142   0.577   0   1 5.000D-03
XYP   0.129   0.893   0   1 5.000D-02
2PE   0.129   0.893   0   1 5.000D-02
ALY   0.129   0.893   0   1 5.000D-02
PGR   0.128   0.876   1   6 5.000D-02
MHO   0.128   0.876   1   1 5.000D-02
NDG   0.128   0.876   1   1 5.000D-02
CYS   0.127   0.833   2   1 5.000D-02
BU1   0.129   0.893   0   1 5.000D-02
PIO   0.129   0.893   0   1 5.000D-02
FTR   0.129   0.893   0   1 5.000D-02
CR2   0.128   0.876   1   2 5.000D-02
SIA   0.129   0.893   0   2 5.000D-02
IPH   0.128   0.876   1   3 5.000D-02
XCP   0.128   0.876   1   6 5.000D-02
DUP   0.128   0.876   1   5 5.000D-02
CAF   0.129   0.893   0   3 5.000D-02
NRQ   0.127   0.833   2   1 5.000D-02
12P   0.128   0.876   1   1 5.000D-02
TYD   0.129   0.893   0   1 5.000D-02
B3K   0.128   0.876   1   6 5.000D-02
PIA   0.129   0.893   0   3 5.000D-02
SME   0.127   0.833   2   1 5.000D-02
LBV   0.128   0.876   1   1 5.000D-02
ARF   0.129   0.893   0   1 5.000D-02
CRQ   0.127   0.833   2   1 5.000D-02
SNC   0.127   0.833   2   1 5.000D-02
MFU   0.127   0.833   2   1 5.000D-02
2BA   0.128   0.876   1   1 5.000D-02
CXE   0.126   0.687   3   1 5.000D-02
CCS   0.127   0.833   2   1 5.000D-02
DTD   0.129   0.893   0   1 5.000D-02
TYI   0.129   0.893   0   2 5.000D-02
LDP   0.155   0.489   2   1 5.000D-03
G3H   0.127   0.833   2   1 5.000D-02
CRF   0.127   0.833   2   1 5.000D-02
XPE   0.129   0.893   0   1 5.000D-02
CLM   0.129   0.893   0   1 5.000D-02
CTN   0.129   0.893   0   2 5.000D-02
CR8   0.127   0.833   2   1 5.000D-02
SEB   0.128   0.876   1   1 5.000D-02
F43   0.129   0.893   0   1 5.000D-02
SOR   0.127   0.833   2   1 5.000D-02
1N1   0.128   0.876   1   1 5.000D-02
F6C   0.129   0.893   0   1 5.000D-02
PIN   0.129   0.893   0   1 5.000D-02
SIW   0.128   0.876   1   1 5.000D-02
OES   0.128   0.876   1   1 5.000D-02
40S   0.127   0.833   2   1 5.000D-02
1VU   0.128   0.876   1   1 5.000D-02
ANL   0.127   0.833   2   1 5.000D-02
OHD   0.129   0.893   0   1 5.000D-02
GV1   0.127   0.833   2   1 5.000D-02
LU2   0.127   0.833   2   1 5.000D-02
MNB   0.129   0.893   0   1 5.000D-02
HV2   0.128   0.876   1   1 5.000D-02
DUD   0.127   0.833   2   1 5.000D-02
