# Supplementary material for: GlueFinder: A Data-Driven Framework for the Rational Discovery of Molecular Glues
Source: J Chem Inf Model. 2026 Mar 3;66(6):3368–82. doi: 10.1021/acs.jcim.5c03232 (PMC13014457; doi:10.1021/acs.jcim.5c03232)
Supplement: Supplementary file 2 [file ci5c03232_si_002.zip › SI/KRAS/summary/Q96PU5-KRAS.summary]

  50
NAG   0.129   0.893   0   2 5.000D-02
PEG   0.129   0.893   0   2 5.000D-02
MPD   0.129   0.893   0   1 5.000D-02
MLY   0.129   0.893   0   3 5.000D-02
PG4   0.126   0.687   3   1 5.000D-02
PGE   0.126   0.687   3   1 5.000D-02
3PE   0.129   0.893   0   2 5.000D-02
TRS   0.129   0.893   0   1 5.000D-02
MES   0.127   0.833   2   1 5.000D-02
GDP   0.128   0.876   1   1 5.000D-02
FMN   0.123   0.378   5   1 5.000D-02
SEP   0.129   0.893   0   1 5.000D-02
CIT   0.129   0.893   0   1 5.000D-02
LFA   0.127   0.833   2   2 5.000D-02
BME   0.129   0.893   0   1 5.000D-02
GTP   0.127   0.833   2   1 5.000D-02
EPE   0.129   0.893   0   1 5.000D-02
CSO   0.127   0.833   2   2 5.000D-02
CME   0.128   0.876   1   1 5.000D-02
MAN   0.128   0.876   1   1 5.000D-02
LMG   0.129   0.893   0   1 5.000D-02
PC1   0.129   0.893   0   1 5.000D-02
PTR   0.129   0.893   0   1 5.000D-02
MRD   0.126   0.687   3   1 5.000D-02
ACE   0.128   0.876   1   2 5.000D-02
GLU   0.127   0.833   2   1 5.000D-02
URE   0.144   0.546   1   2 5.000D-03
SQD   0.129   0.893   0   1 5.000D-02
CAC   0.128   0.876   1   1 5.000D-02
BEN   0.129   0.893   0   1 5.000D-02
BNG   0.129   0.893   0   1 5.000D-02
PLC   0.129   0.893   0   2 5.000D-02
BEF   0.128   0.876   1   1 5.000D-02
CYC   0.128   0.876   1   1 5.000D-02
MLA   0.128   0.876   1   1 5.000D-02
CSS   0.129   0.893   0   1 5.000D-02
TAR   0.128   0.876   1   1 5.000D-02
CTP   0.129   0.893   0   1 5.000D-02
PEF   0.127   0.833   2   1 5.000D-02
BLA   0.128   0.876   1   1 5.000D-02
PEB   0.126   0.687   3   1 5.000D-02
CAF   0.128   0.876   1   1 5.000D-02
SEY   0.129   0.893   0   1 5.000D-02
PE8   0.129   0.893   0   1 5.000D-02
6V1   0.129   0.893   0   2 5.000D-02
DTD   0.127   0.833   2   1 5.000D-02
AMG   0.127   0.833   2   1 5.000D-02
4FW   0.128   0.876   1   1 5.000D-02
2T8   0.127   0.833   2   1 5.000D-02
PUB   0.129   0.893   0   1 5.000D-02
