# Supplementary material for: GlueFinder: A Data-Driven Framework for the Rational Discovery of Molecular Glues
Source: J Chem Inf Model. 2026 Mar 3;66(6):3368–82. doi: 10.1021/acs.jcim.5c03232 (PMC13014457; doi:10.1021/acs.jcim.5c03232)
Supplement: Supplementary file 2 [file ci5c03232_si_002.zip › SI/KRAS/summary/Q03112-KRAS.summary]

 118
NAG   0.129   0.893   0   4 5.000D-02
PEG   0.170   0.000   0   6 5.000D-02
ADP   0.129   0.893   0   1 5.000D-02
MPD   0.129   0.893   0   1 5.000D-02
BCR   0.144   0.546   1   1 5.000D-03
MLY   0.187   0.546   2   6 5.000D-03
ATP   0.129   0.893   0   1 5.000D-02
OLC   0.129   0.893   0   3 5.000D-02
PGE   0.127   0.833   2   1 5.000D-02
HEC   0.129   0.893   0   1 5.000D-02
3PE   0.129   0.893   0   1 5.000D-02
TRS   0.129   0.893   0   1 5.000D-02
GDP   0.129   0.893   0   1 5.000D-02
NAP   0.128   0.876   1   1 5.000D-02
CDL   0.129   0.893   0   1 5.000D-02
OLA   0.129   0.893   0   1 5.000D-02
FMN   0.129   0.893   0   1 5.000D-02
LMT   0.128   0.876   1   2 5.000D-02
SEP   0.143   0.000   0   3 5.000D-03
CIT   0.129   0.893   0   3 5.000D-02
LFA   0.144   0.546   1   3 5.000D-02
ACY   0.128   0.876   1   1 5.000D-02
FES   0.128   0.876   1   1 5.000D-02
1PE   0.129   0.893   0   5 5.000D-02
BME   0.129   0.893   0   1 5.000D-02
EPE   0.127   0.833   2   1 5.000D-02
CSO   0.144   0.546   1   1 5.000D-03
LHG   0.144   0.546   1   3 5.000D-02
IPA   0.129   0.893   0   1 5.000D-02
LDA   0.155   0.489   2   1 5.000D-03
PLM   0.127   0.833   2   1 5.000D-02
POV   0.143   0.000   0   3 5.000D-02
CHL   0.128   0.876   1   1 5.000D-02
SCN   0.129   0.893   0   2 5.000D-02
C8E   0.129   0.893   0   1 5.000D-02
LMG   0.129   0.893   0   3 5.000D-02
PC1   0.142   0.577   0   2 5.000D-03
BOG   0.129   0.893   0   2 5.000D-02
BCL   0.170   0.000   0   6 5.000D-02
Y01   0.155   0.489   2   1 5.000D-03
PTR   0.128   0.876   1   1 5.000D-02
PEE   0.143   0.000   0   3 5.000D-02
MRD   0.128   0.876   1   1 5.000D-02
PCW   0.129   0.893   0   1 5.000D-02
ACE   0.129   0.893   0   1 5.000D-02
DGD   0.160   0.000   0   4 5.000D-02
TLA   0.155   0.489   2   1 5.000D-03
GLY   0.128   0.876   1   1 5.000D-02
CSD   0.144   0.546   1   1 5.000D-02
CAS   0.129   0.893   0   1 5.000D-02
ACP   0.127   0.833   2   1 5.000D-02
PTY   0.129   0.893   0   1 5.000D-02
PGV   0.129   0.893   0   1 5.000D-02
URE   0.129   0.893   0   1 5.000D-02
LI1   0.128   0.876   1   1 5.000D-02
SQD   0.129   0.893   0   1 5.000D-02
CAC   0.129   0.893   0   1 5.000D-02
BEN   0.128   0.876   1   1 5.000D-02
II0   0.142   0.577   0   1 5.000D-03
BEF   0.128   0.876   1   1 5.000D-02
F3S   0.129   0.893   0   1 5.000D-02
PGO   0.128   0.876   1   1 5.000D-02
MC3   0.142   0.577   0   1 5.000D-02
CYC   0.170   0.000   0   6 5.000D-02
MPG   0.129   0.893   0   3 5.000D-02
78M   0.142   0.577   0   1 5.000D-02
MLZ   0.129   0.893   0   3 5.000D-02
TRP   0.128   0.876   1   1 5.000D-02
MYS   0.142   0.577   0   1 5.000D-03
BU3   0.128   0.876   1   1 5.000D-02
CSS   0.129   0.893   0   1 5.000D-02
CPS   0.128   0.876   1   1 5.000D-02
C14   0.128   0.876   1   1 5.000D-02
LBN   0.155   0.489   2   1 5.000D-03
NLE   0.142   0.577   0   1 5.000D-03
PG0   0.129   0.893   0   1 5.000D-02
YCM   0.129   0.893   0   2 5.000D-02
BEZ   0.129   0.893   0   1 5.000D-02
LMU   0.142   0.577   0   1 5.000D-03
ASP   0.129   0.893   0   1 5.000D-02
PGR   0.127   0.833   2   2 5.000D-02
2MR   0.128   0.876   1   1 5.000D-02
78N   0.128   0.876   1   1 5.000D-02
3PH   0.128   0.876   1   1 5.000D-02
SOG   0.129   0.893   0   2 5.000D-02
PIO   0.129   0.893   0   1 5.000D-02
AYA   0.128   0.876   1   1 5.000D-02
BLA   0.143   0.000   0   3 5.000D-02
IPH   0.128   0.876   1   3 5.000D-02
WVN   0.129   0.893   0   2 5.000D-02
PEB   0.129   0.893   0   1 5.000D-02
PSC   0.129   0.893   0   1 5.000D-02
CAF   0.129   0.893   0   3 5.000D-02
M3L   0.128   0.876   1   1 5.000D-02
B3K   0.128   0.876   1   2 5.000D-02
URA   0.129   0.893   0   1 5.000D-02
PNS   0.128   0.876   1   1 5.000D-02
B3X   0.128   0.876   1   1 5.000D-02
UIX   0.128   0.876   1   1 5.000D-02
QQ4   0.129   0.893   0   1 5.000D-02
GTX   0.128   0.876   1   1 5.000D-02
6V1   0.129   0.893   0   4 5.000D-02
CYZ   0.128   0.876   1   1 5.000D-02
G3H   0.129   0.893   0   1 5.000D-02
17F   0.129   0.893   0   1 5.000D-02
MGT   0.128   0.876   1   1 5.000D-02
P4C   0.128   0.876   1   1 5.000D-02
HBI   0.129   0.893   0   1 5.000D-02
EDT   0.128   0.876   1   1 5.000D-02
EGY   0.126   0.687   3   1 5.000D-02
GBF   0.129   0.893   0   1 5.000D-02
F6C   0.144   0.546   1   1 5.000D-03
NH2   0.128   0.876   1   1 5.000D-02
LSN   0.128   0.876   1   1 5.000D-02
MNB   0.129   0.893   0   1 5.000D-02
PKZ   0.127   0.833   2   1 5.000D-02
22B   0.129   0.893   0   1 5.000D-02
PUB   0.142   0.577   0   1 5.000D-03
