# Supplementary material for: GlueFinder: A Data-Driven Framework for the Rational Discovery of Molecular Glues
Source: J Chem Inf Model. 2026 Mar 3;66(6):3368–82. doi: 10.1021/acs.jcim.5c03232 (PMC13014457; doi:10.1021/acs.jcim.5c03232)
Supplement: Supplementary file 2 [file ci5c03232_si_002.zip › SI/KRAS/summary/O75678-KRAS.summary]

 274
NAG   0.187   0.546   2   6 5.000D-02
PEG   0.425   0.421   6   3 5.000D-02
ADP   0.594   0.421   6   6 5.000D-02
MPD   0.170   0.000   0   6 5.000D-02
FAD   0.128   0.561   4   4 5.000D-02
BCR   0.142   0.577   0   1 5.000D-02
MLY   0.170   0.000   0   6 5.000D-02
ATP   0.588   0.421   6   5 5.000D-02
OLC   0.170   0.000   0   6 5.000D-02
PG4   0.170   0.000   0   6 5.000D-02
PGE   0.425   0.421   6   3 5.000D-03
HEC   0.129   0.893   0   1 5.000D-02
3PE   0.128   0.876   1   1 5.000D-02
TRS   0.128   0.876   1   2 5.000D-02
MES   0.171   0.577   1   6 5.000D-02
CLR   0.129   0.893   0   2 5.000D-02
NAD   0.126   0.561   4   1 5.000D-02
GDP   0.594   0.421   6   6 5.000D-02
NAP   0.126   0.687   3   2 5.000D-02
CDL   0.129   0.893   0   2 5.000D-02
OLA   0.129   0.893   0   4 5.000D-02
FMN   0.135   0.112   6   2 5.000D-02
LMT   0.129   0.893   0   5 5.000D-02
SEP   0.128   0.876   1   1 5.000D-02
CIT   0.160   0.577   1   4 5.000D-02
UNL   0.144   0.546   1   2 5.000D-02
LFA   0.170   0.000   0   6 5.000D-02
ACY   0.155   0.489   2   3 5.000D-02
FES   0.129   0.893   0   1 5.000D-02
1PE   0.171   0.421   3   1 5.000D-02
BME   0.165   0.000   0   5 5.000D-02
GTP   0.594   0.421   6   6 5.000D-02
PLP   0.128   0.876   1   1 5.000D-02
EPE   0.129   0.893   0   2 5.000D-02
IMD   0.129   0.893   0   2 5.000D-02
TPO   0.128   0.876   1   1 5.000D-02
CSO   0.129   0.893   0   2 5.000D-02
SAH   0.128   0.876   1   1 5.000D-02
IPA   0.128   0.876   1   4 5.000D-02
LDA   0.129   0.893   0   2 5.000D-02
ANP   0.149   0.112   6   3 5.000D-02
PLM   0.129   0.893   0   2 5.000D-02
MLI   0.128   0.876   1   1 5.000D-02
POV   0.129   0.893   0   1 5.000D-02
NDP   0.127   0.833   2   1 5.000D-02
SCN   0.129   0.893   0   1 5.000D-02
CME   0.143   0.000   0   3 5.000D-02
MAN   0.129   0.893   0   2 5.000D-02
C8E   0.127   0.833   2   1 5.000D-02
LMG   0.129   0.893   0   1 5.000D-02
PC1   0.129   0.893   0   4 5.000D-02
BOG   0.165   0.000   0   5 5.000D-02
AMP   0.135   0.112   6   2 5.000D-02
BCL   0.129   0.893   0   1 5.000D-02
Y01   0.160   0.000   0   4 5.000D-02
PTR   0.279   0.421   6   1 5.000D-03
PCA   0.129   0.893   0   2 5.000D-02
MRD   0.155   0.489   2   3 5.000D-02
ACE   0.129   0.893   0   1 5.000D-02
KCX   0.129   0.893   0   2 5.000D-02
COA   0.127   0.833   2   1 5.000D-02
SAM   0.128   0.876   1   1 5.000D-02
CGU   0.129   0.893   0   4 5.000D-02
LLP   0.126   0.687   3   1 5.000D-02
GNP   0.594   0.421   6   6 5.000D-02
TLA   0.165   0.577   1   5 5.000D-02
FLC   0.126   0.561   4   1 5.000D-02
UDP   0.126   0.687   3   1 5.000D-02
AGS   0.128   0.561   4   2 5.000D-02
MYR   0.129   0.893   0   1 5.000D-02
P6G   0.128   0.876   1   1 5.000D-02
CSD   0.126   0.687   3   1 5.000D-02
DMU   0.170   0.000   0   6 5.000D-02
GSH   0.129   0.893   0   1 5.000D-02
CAS   0.126   0.687   3   1 5.000D-02
ACP   0.128   0.561   4   2 5.000D-02
PX4   0.129   0.893   0   1 5.000D-02
OCT   0.129   0.893   0   1 5.000D-02
PTY   0.128   0.876   1   2 5.000D-02
PGV   0.126   0.687   3   1 5.000D-02
BTB   0.129   0.893   0   2 5.000D-02
DIO   0.135   0.112   6   2 5.000D-02
GLC   0.126   0.561   4   1 5.000D-02
URE   0.129   0.893   0   1 5.000D-02
D10   0.142   0.577   0   2 5.000D-02
HTG   0.129   0.893   0   1 5.000D-02
AKG   0.129   0.893   0   1 5.000D-02
SQD   0.128   0.876   1   1 5.000D-02
CAC   0.142   0.577   0   1 5.000D-02
BEN   0.144   0.546   1   3 5.000D-02
AF3   0.594   0.421   6   6 5.000D-03
BNG   0.128   0.876   1   3 5.000D-02
PLC   0.129   0.893   0   1 5.000D-02
BEF   0.467   0.421   6   4 5.000D-03
NHE   0.128   0.876   1   1 5.000D-02
F3S   0.128   0.876   1   2 5.000D-02
CRO   0.142   0.577   0   1 5.000D-03
PGO   0.171   0.421   3   1 5.000D-03
D12   0.144   0.546   1   1 5.000D-03
MC3   0.129   0.893   0   2 5.000D-02
CYC   0.165   0.000   0   5 5.000D-02
U10   0.129   0.893   0   1 5.000D-02
MLA   0.128   0.876   1   1 5.000D-02
MPG   0.143   0.000   0   3 5.000D-02
78M   0.129   0.893   0   1 5.000D-02
MLZ   0.128   0.876   1   2 5.000D-02
HEZ   0.129   0.893   0   1 5.000D-02
DGT   0.126   0.687   3   1 5.000D-02
PYR   0.128   0.561   4   2 5.000D-02
ALF   0.594   0.421   6   6 5.000D-02
MYS   0.142   0.577   0   2 5.000D-02
ADN   0.125   0.112   6   1 5.000D-02
DTT   0.279   0.421   6   1 5.000D-03
UMP   0.128   0.876   1   3 5.000D-02
CSS   0.128   0.876   1   1 5.000D-02
L2P   0.128   0.876   1   1 5.000D-02
C14   0.128   0.876   1   1 5.000D-02
LBN   0.129   0.893   0   1 5.000D-02
HED   0.127   0.833   2   1 5.000D-02
HEX   0.123   0.378   5   1 5.000D-02
PG0   0.129   0.893   0   1 5.000D-02
YCM   0.129   0.893   0   2 5.000D-02
DMF   0.128   0.876   1   1 5.000D-02
IMP   0.125   0.112   6   1 5.000D-02
BEZ   0.279   0.421   6   1 5.000D-03
ASP   0.128   0.876   1   1 5.000D-02
XYP   0.128   0.876   1   1 5.000D-02
FUC   0.128   0.876   1   1 5.000D-02
CMP   0.128   0.876   1   1 5.000D-02
OLB   0.126   0.687   3   3 5.000D-02
IOD   0.129   0.893   0   1 5.000D-02
GAI   0.128   0.561   4   2 5.000D-02
C2E   0.129   0.893   0   2 5.000D-02
2PE   0.126   0.561   4   1 5.000D-02
BCN   0.126   0.687   3   1 5.000D-02
PPV   0.125   0.112   6   1 5.000D-02
ALY   0.129   0.893   0   1 5.000D-02
ADE   0.126   0.561   4   1 5.000D-02
OXL   0.127   0.833   2   2 5.000D-02
CTP   0.128   0.876   1   1 5.000D-02
PGR   0.126   0.687   3   1 5.000D-02
SER   0.129   0.893   0   1 5.000D-02
MHO   0.279   0.421   6   1 5.000D-03
PEF   0.127   0.833   2   2 5.000D-02
MGD   0.126   0.687   3   1 5.000D-02
BMA   0.129   0.893   0   1 5.000D-02
3PH   0.129   0.893   0   1 5.000D-02
SOG   0.129   0.893   0   3 5.000D-02
BU1   0.125   0.112   6   1 5.000D-02
SFG   0.128   0.876   1   1 5.000D-02
PE4   0.127   0.833   2   1 5.000D-02
FTR   0.128   0.876   1   6 5.000D-02
U5P   0.126   0.687   3   1 5.000D-02
AYA   0.129   0.893   0   1 5.000D-02
SIA   0.129   0.893   0   1 5.000D-02
VO4   0.125   0.112   6   1 5.000D-02
FBP   0.126   0.687   3   1 5.000D-02
R16   0.128   0.876   1   1 5.000D-02
GLN   0.126   0.561   4   1 5.000D-02
MPO   0.127   0.833   2   3 5.000D-02
HP6   0.142   0.577   0   1 5.000D-03
A2G   0.127   0.833   2   1 5.000D-02
15P   0.128   0.876   1   3 5.000D-02
A3P   0.127   0.833   2   2 5.000D-02
BLA   0.129   0.893   0   2 5.000D-02
IPH   0.129   0.893   0   1 5.000D-02
GSP   0.594   0.421   6   6 5.000D-02
HIS   0.127   0.833   2   1 5.000D-02
TRD   0.127   0.833   2   1 5.000D-02
PHE   0.129   0.893   0   1 5.000D-02
BTN   0.127   0.833   2   2 5.000D-02
1PG   0.129   0.893   0   1 5.000D-02
TAM   0.126   0.561   4   1 5.000D-02
C5P   0.126   0.561   4   1 5.000D-02
XCP   0.126   0.687   3   6 5.000D-02
PEP   0.127   0.833   2   2 5.000D-02
PEB   0.129   0.893   0   1 5.000D-02
MTA   0.128   0.876   1   1 5.000D-02
APR   0.123   0.378   5   1 5.000D-02
POL   0.129   0.893   0   1 5.000D-02
DD9   0.129   0.893   0   1 5.000D-02
DUP   0.129   0.893   0   1 5.000D-02
CCN   0.129   0.893   0   1 5.000D-02
GCP   0.594   0.421   6   6 5.000D-03
CAF   0.128   0.876   1   1 5.000D-02
DAL   0.127   0.833   2   1 5.000D-02
PE3   0.128   0.876   1   1 5.000D-02
TYD   0.126   0.561   4   1 5.000D-02
CXM   0.128   0.876   1   6 5.000D-02
SAL   0.126   0.687   3   1 5.000D-02
SEY   0.126   0.687   3   3 5.000D-02
3PG   0.125   0.112   6   1 5.000D-02
WO4   0.123   0.378   5   1 5.000D-02
PGT   0.128   0.876   1   1 5.000D-02
BO3   0.126   0.561   4   1 5.000D-02
SMC   0.128   0.876   1   1 5.000D-02
LPE   0.127   0.833   2   1 5.000D-02
SNN   0.128   0.876   1   1 5.000D-02
AP5   0.131   0.378   5   3 5.000D-02
O4B   0.128   0.876   1   1 5.000D-02
FUL   0.127   0.833   2   1 5.000D-02
CDP   0.126   0.687   3   1 5.000D-02
B3K   0.126   0.687   3   6 5.000D-02
MOO   0.126   0.561   4   1 5.000D-02
G6P   0.128   0.876   1   1 5.000D-02
CM5   0.127   0.833   2   1 5.000D-02
AKR   0.126   0.687   3   1 5.000D-02
BFD   0.123   0.378   5   1 5.000D-02
TBR   0.142   0.577   0   1 5.000D-03
ETF   0.123   0.378   5   1 5.000D-02
MBN   0.135   0.112   6   2 5.000D-02
CRQ   0.129   0.893   0   1 5.000D-02
EVB   0.129   0.893   0   1 5.000D-02
PDC   0.127   0.833   2   1 5.000D-02
COM   0.129   0.893   0   1 5.000D-02
EMC   0.127   0.833   2   1 5.000D-02
ILE   0.126   0.687   3   1 5.000D-02
PQQ   0.128   0.876   1   1 5.000D-02
UPL   0.129   0.893   0   1 5.000D-02
G4P   0.126   0.561   4   1 5.000D-02
QQ4   0.129   0.893   0   1 5.000D-02
AV0   0.126   0.687   3   1 5.000D-02
THJ   0.126   0.561   4   1 5.000D-02
2GP   0.127   0.833   2   1 5.000D-02
GTX   0.129   0.893   0   1 5.000D-02
NIY   0.129   0.893   0   1 5.000D-02
2BA   0.129   0.893   0   1 5.000D-02
0JO   0.128   0.876   1   1 5.000D-02
CRF   0.127   0.833   2   1 5.000D-02
S3P   0.131   0.378   5   2 5.000D-02
MGF   0.376   0.421   6   2 5.000D-02
XPE   0.129   0.893   0   1 5.000D-02
DEP   0.126   0.561   4   1 5.000D-02
NOS   0.126   0.561   4   1 5.000D-02
DTU   0.129   0.893   0   2 5.000D-02
MGT   0.129   0.893   0   1 5.000D-02
HBI   0.126   0.687   3   1 5.000D-02
1BO   0.127   0.833   2   1 5.000D-02
ACH   0.129   0.893   0   1 5.000D-02
BO4   0.123   0.378   5   1 5.000D-02
AG2   0.127   0.833   2   1 5.000D-02
8M0   0.126   0.687   3   1 5.000D-02
GBF   0.142   0.577   0   1 5.000D-03
CRT   0.129   0.893   0   1 5.000D-02
F6C   0.129   0.893   0   1 5.000D-02
ADX   0.126   0.687   3   1 5.000D-02
5RP   0.126   0.561   4   1 5.000D-02
UGA   0.129   0.893   0   1 5.000D-02
402   0.126   0.561   4   1 5.000D-02
DEX   0.129   0.893   0   1 5.000D-02
ZZ7   0.127   0.833   2   1 5.000D-02
NCN   0.123   0.378   5   1 5.000D-02
PH2   0.126   0.687   3   1 5.000D-02
RHE   0.128   0.876   1   1 5.000D-02
LSN   0.128   0.876   1   1 5.000D-02
HAI   0.128   0.876   1   1 5.000D-02
RSF   0.376   0.421   6   2 5.000D-03
4HY   0.128   0.876   1   1 5.000D-02
VNL   0.127   0.833   2   1 5.000D-02
DGP   0.123   0.378   5   1 5.000D-02
X8Z   0.127   0.833   2   1 5.000D-02
ABH   0.193   0.421   4   2 5.000D-02
DLY   0.127   0.833   2   1 5.000D-02
1NP   0.126   0.687   3   1 5.000D-02
DET   0.128   0.876   1   1 5.000D-02
2J9   0.128   0.876   1   1 5.000D-02
0O2   0.123   0.378   5   1 5.000D-02
YCH   0.123   0.378   5   1 5.000D-02
22B   0.129   0.893   0   1 5.000D-02
RSG   0.279   0.421   6   1 5.000D-03
F05   0.126   0.687   3   1 5.000D-02
PUB   0.128   0.876   1   1 5.000D-02
XY2   0.376   0.421   6   2 5.000D-03
K0G   0.129   0.893   0   1 5.000D-02
