# Supplementary material for: GlueFinder: A Data-Driven Framework for the Rational Discovery of Molecular Glues
Source: J Chem Inf Model. 2026 Mar 3;66(6):3368–82. doi: 10.1021/acs.jcim.5c03232 (PMC13014457; doi:10.1021/acs.jcim.5c03232)
Supplement: Supplementary file 2 [file ci5c03232_si_002.zip › SI/KRAS/summary/Q5T0T0-KRAS.summary]

 108
NAG   0.144   0.546   1   1 5.000D-03
PEG   0.144   0.546   1   3 5.000D-02
ADP   0.128   0.876   1   1 5.000D-02
MPD   0.172   0.369   3   3 5.000D-03
BCR   0.142   0.577   0   1 5.000D-03
MLY   0.170   0.000   0   6 5.000D-02
OLC   0.128   0.876   1   1 5.000D-02
PG4   0.129   0.893   0   3 5.000D-02
PGE   0.128   0.876   1   1 5.000D-02
HEC   0.128   0.876   1   1 5.000D-02
3PE   0.155   0.489   2   1 5.000D-03
TRS   0.128   0.876   1   1 5.000D-02
MES   0.129   0.893   0   2 5.000D-02
CLR   0.128   0.876   1   1 5.000D-02
GDP   0.281   0.112   6   6 5.000D-02
OLA   0.128   0.876   1   1 5.000D-02
SEP   0.129   0.893   0   1 5.000D-02
CIT   0.128   0.876   1   1 5.000D-02
LFA   0.129   0.893   0   1 5.000D-02
ACY   0.129   0.893   0   1 5.000D-02
FES   0.142   0.577   0   1 5.000D-03
1PE   0.128   0.876   1   1 5.000D-02
BME   0.129   0.893   0   1 5.000D-02
GTP   0.128   0.876   1   1 5.000D-02
EPE   0.128   0.876   1   2 5.000D-02
CSO   0.229   0.421   5   1 5.000D-03
IPA   0.128   0.876   1   1 5.000D-02
LDA   0.144   0.546   1   2 5.000D-03
PLM   0.129   0.893   0   2 5.000D-02
POV   0.129   0.893   0   2 5.000D-02
SCN   0.128   0.876   1   1 5.000D-02
CME   0.144   0.546   1   1 5.000D-03
C8E   0.128   0.876   1   2 5.000D-02
LMG   0.144   0.546   1   3 5.000D-02
PC1   0.160   0.000   0   4 5.000D-02
BOG   0.127   0.833   2   1 5.000D-02
BCL   0.144   0.546   1   1 5.000D-03
Y01   0.128   0.876   1   1 5.000D-02
PTR   0.128   0.876   1   1 5.000D-02
PEE   0.144   0.546   1   1 5.000D-03
PCA   0.127   0.833   2   3 5.000D-02
MRD   0.142   0.577   0   1 5.000D-03
ACE   0.127   0.833   2   1 5.000D-02
COA   0.129   0.893   0   1 5.000D-02
EOH   0.129   0.893   0   1 5.000D-02
DGD   0.128   0.876   1   1 5.000D-02
GNP   0.149   0.112   6   3 5.000D-02
TLA   0.127   0.833   2   1 5.000D-02
UDP   0.129   0.893   0   1 5.000D-02
MYR   0.128   0.876   1   1 5.000D-02
CSD   0.171   0.421   3   1 5.000D-03
DMU   0.144   0.546   1   1 5.000D-03
CAS   0.128   0.876   1   1 5.000D-02
PGV   0.129   0.893   0   1 5.000D-02
GLU   0.128   0.876   1   1 5.000D-02
URE   0.129   0.893   0   1 5.000D-02
D10   0.129   0.893   0   1 5.000D-02
AZI   0.128   0.876   1   1 5.000D-02
SQD   0.129   0.893   0   2 5.000D-02
BEN   0.129   0.893   0   1 5.000D-02
BNG   0.129   0.893   0   1 5.000D-02
NHE   0.126   0.687   3   1 5.000D-02
MOH   0.128   0.876   1   1 5.000D-02
OCS   0.128   0.876   1   1 5.000D-02
PGO   0.129   0.893   0   1 5.000D-02
D12   0.129   0.893   0   1 5.000D-02
MC3   0.128   0.876   1   1 5.000D-02
CYC   0.170   0.000   0   6 5.000D-02
MPG   0.129   0.893   0   1 5.000D-02
PGW   0.128   0.876   1   1 5.000D-02
HEZ   0.128   0.876   1   1 5.000D-02
CSX   0.129   0.893   0   2 5.000D-02
MYS   0.142   0.577   0   1 5.000D-03
DTT   0.142   0.577   0   1 5.000D-03
CSS   0.127   0.833   2   1 5.000D-02
LBN   0.128   0.876   1   1 5.000D-02
PEK   0.128   0.876   1   1 5.000D-02
NLE   0.129   0.893   0   1 5.000D-02
PG0   0.129   0.893   0   1 5.000D-02
YCM   0.129   0.893   0   2 5.000D-02
LMU   0.129   0.893   0   1 5.000D-02
XYP   0.129   0.893   0   2 5.000D-02
ALY   0.128   0.876   1   1 5.000D-02
SER   0.128   0.876   1   1 5.000D-02
PID   0.129   0.893   0   1 5.000D-02
FTR   0.128   0.876   1   1 5.000D-02
SIA   0.129   0.893   0   1 5.000D-02
FBP   0.128   0.876   1   1 5.000D-02
P33   0.126   0.687   3   1 5.000D-02
BLA   0.129   0.893   0   1 5.000D-02
IPH   0.129   0.893   0   4 5.000D-02
WVN   0.128   0.876   1   2 5.000D-02
PEB   0.129   0.893   0   2 5.000D-02
PG6   0.129   0.893   0   1 5.000D-02
7PE   0.127   0.833   2   1 5.000D-02
COM   0.129   0.893   0   1 5.000D-02
QQ4   0.127   0.833   2   1 5.000D-02
6V1   0.127   0.833   2   3 5.000D-02
G3H   0.129   0.893   0   1 5.000D-02
GBF   0.128   0.876   1   1 5.000D-02
F6C   0.144   0.546   1   1 5.000D-03
RHE   0.129   0.893   0   1 5.000D-02
ZNI   0.279   0.421   6   1 5.000D-03
JEF   0.129   0.893   0   1 5.000D-02
MNB   0.127   0.833   2   1 5.000D-02
DET   0.129   0.893   0   1 5.000D-02
CY1   0.129   0.893   0   1 5.000D-02
22B   0.129   0.893   0   1 5.000D-02
