# Supplementary material for: GlueFinder: A Data-Driven Framework for the Rational Discovery of Molecular Glues
Source: J Chem Inf Model. 2026 Mar 3;66(6):3368–82. doi: 10.1021/acs.jcim.5c03232 (PMC13014457; doi:10.1021/acs.jcim.5c03232)
Supplement: Supplementary file 2 [file ci5c03232_si_002.zip › SI/KRAS/summary/A6NCK2-KRAS.summary]

  61
NAG   0.129   0.893   0   3 5.000D-02
PEG   0.129   0.893   0   3 5.000D-02
MPD   0.129   0.893   0   2 5.000D-02
MLY   0.170   0.000   0   6 5.000D-02
OLC   0.128   0.876   1   1 5.000D-02
PG4   0.129   0.893   0   4 5.000D-02
PGE   0.129   0.893   0   1 5.000D-02
3PE   0.128   0.876   1   1 5.000D-02
TRS   0.129   0.893   0   1 5.000D-02
LMT   0.129   0.893   0   1 5.000D-02
SEP   0.129   0.893   0   1 5.000D-02
CIT   0.128   0.876   1   1 5.000D-02
FES   0.129   0.893   0   1 5.000D-02
1PE   0.129   0.893   0   1 5.000D-02
EPE   0.128   0.876   1   2 5.000D-02
CSO   0.129   0.893   0   1 5.000D-02
IPA   0.128   0.876   1   1 5.000D-02
SCN   0.129   0.893   0   1 5.000D-02
CME   0.129   0.893   0   1 5.000D-02
PC1   0.128   0.876   1   1 5.000D-02
BOG   0.129   0.893   0   1 5.000D-02
BCL   0.128   0.876   1   1 5.000D-02
PTR   0.128   0.876   1   1 5.000D-02
ACE   0.129   0.893   0   1 5.000D-02
EOH   0.128   0.876   1   1 5.000D-02
DGD   0.129   0.893   0   2 5.000D-02
DMU   0.128   0.876   1   2 5.000D-02
RET   0.128   0.876   1   1 5.000D-02
CAS   0.128   0.876   1   1 5.000D-02
DIO   0.128   0.876   1   1 5.000D-02
CAC   0.128   0.876   1   1 5.000D-02
BEN   0.128   0.876   1   1 5.000D-02
PGO   0.128   0.876   1   1 5.000D-02
CYC   0.129   0.893   0   1 5.000D-02
MPG   0.129   0.893   0   2 5.000D-02
78M   0.128   0.876   1   4 5.000D-02
CSX   0.128   0.876   1   1 5.000D-02
UMP   0.129   0.893   0   1 5.000D-02
L2P   0.129   0.893   0   1 5.000D-02
C14   0.127   0.833   2   1 5.000D-02
YCM   0.129   0.893   0   1 5.000D-02
DMF   0.129   0.893   0   1 5.000D-02
LMU   0.127   0.833   2   1 5.000D-02
GAI   0.129   0.893   0   1 5.000D-02
2PE   0.126   0.561   4   1 5.000D-02
CYS   0.129   0.893   0   1 5.000D-02
78N   0.128   0.876   1   4 5.000D-02
FTR   0.128   0.876   1   1 5.000D-02
R16   0.129   0.893   0   2 5.000D-02
TYR   0.126   0.687   3   1 5.000D-02
PG6   0.129   0.893   0   1 5.000D-02
CAF   0.128   0.876   1   1 5.000D-02
M3L   0.129   0.893   0   1 5.000D-02
B3K   0.129   0.893   0   2 5.000D-02
PIA   0.128   0.876   1   1 5.000D-02
6V1   0.129   0.893   0   6 5.000D-02
23Y   0.128   0.876   1   2 5.000D-02
DUT   0.128   0.876   1   1 5.000D-02
XLS   0.129   0.893   0   1 5.000D-02
GV1   0.127   0.833   2   1 5.000D-02
PUB   0.128   0.876   1   1 5.000D-02
