# Supplementary material for: GlueFinder: A Data-Driven Framework for the Rational Discovery of Molecular Glues
Source: J Chem Inf Model. 2026 Mar 3;66(6):3368–82. doi: 10.1021/acs.jcim.5c03232 (PMC13014457; doi:10.1021/acs.jcim.5c03232)
Supplement: Supplementary file 2 [file ci5c03232_si_002.zip › SI/KRAS/summary/Q5VTB9-KRAS.summary]

   5
PG4   0.128   0.876   1   1 5.000D-02
TPO   0.126   0.687   3   1 5.000D-02
CAS   0.127   0.833   2   1 5.000D-02
F3S   0.129   0.893   0   1 5.000D-02
5AD   0.127   0.833   2   2 5.000D-02
