# Supplementary material for: GlueFinder: A Data-Driven Framework for the Rational Discovery of Molecular Glues
Source: J Chem Inf Model. 2026 Mar 3;66(6):3368–82. doi: 10.1021/acs.jcim.5c03232 (PMC13014457; doi:10.1021/acs.jcim.5c03232)
Supplement: Supplementary file 2 [file ci5c03232_si_002.zip › SI/KRAS/summary/Q9BVG3-KRAS.summary]

  82
NAG   0.129   0.893   0   1 5.000D-02
PEG   0.129   0.893   0   6 5.000D-02
MPD   0.128   0.876   1   1 5.000D-02
MLY   0.129   0.893   0   4 5.000D-02
OLC   0.128   0.876   1   2 5.000D-02
PG4   0.129   0.893   0   1 5.000D-02
PGE   0.128   0.876   1   2 5.000D-02
HEC   0.127   0.833   2   1 5.000D-02
3PE   0.129   0.893   0   1 5.000D-02
MES   0.127   0.833   2   2 5.000D-02
GDP   0.128   0.876   1   1 5.000D-02
FMN   0.129   0.893   0   1 5.000D-02
LMT   0.128   0.876   1   1 5.000D-02
LFA   0.127   0.833   2   1 5.000D-02
ACY   0.129   0.893   0   2 5.000D-02
FES   0.129   0.893   0   1 5.000D-02
1PE   0.129   0.893   0   2 5.000D-02
BME   0.127   0.833   2   1 5.000D-02
GTP   0.129   0.893   0   1 5.000D-02
EPE   0.128   0.876   1   1 5.000D-02
IMD   0.126   0.687   3   1 5.000D-02
CSO   0.128   0.876   1   2 5.000D-02
IPA   0.128   0.876   1   1 5.000D-02
PLM   0.129   0.893   0   1 5.000D-02
POV   0.128   0.876   1   1 5.000D-02
SCN   0.144   0.546   1   1 5.000D-02
CME   0.126   0.561   4   1 5.000D-02
MAN   0.126   0.687   3   1 5.000D-02
C8E   0.129   0.893   0   2 5.000D-02
PC1   0.128   0.876   1   2 5.000D-02
BOG   0.128   0.876   1   1 5.000D-02
BCL   0.129   0.893   0   3 5.000D-02
PCA   0.128   0.561   4   2 5.000D-02
MRD   0.127   0.833   2   1 5.000D-02
COA   0.127   0.833   2   1 5.000D-02
TLA   0.128   0.876   1   1 5.000D-02
FLC   0.129   0.893   0   1 5.000D-02
P6G   0.127   0.833   2   1 5.000D-02
GLY   0.155   0.489   2   1 5.000D-03
BGC   0.129   0.893   0   1 5.000D-02
GSH   0.127   0.833   2   1 5.000D-02
CAS   0.129   0.893   0   2 5.000D-02
OCT   0.129   0.893   0   3 5.000D-02
DIO   0.128   0.876   1   1 5.000D-02
GLC   0.129   0.893   0   1 5.000D-02
LI1   0.129   0.893   0   4 5.000D-02
AZI   0.129   0.893   0   1 5.000D-02
BEN   0.155   0.489   2   1 5.000D-03
BEF   0.129   0.893   0   1 5.000D-02
F3S   0.128   0.876   1   1 5.000D-02
MC3   0.128   0.876   1   1 5.000D-02
CYC   0.129   0.893   0   1 5.000D-02
MPG   0.129   0.893   0   2 5.000D-02
MLZ   0.128   0.876   1   1 5.000D-02
NLE   0.128   0.876   1   1 5.000D-02
YCM   0.129   0.893   0   2 5.000D-02
ABA   0.128   0.876   1   2 5.000D-02
OLB   0.129   0.893   0   1 5.000D-02
BCN   0.128   0.876   1   1 5.000D-02
LEU   0.128   0.876   1   1 5.000D-02
FTR   0.128   0.876   1   1 5.000D-02
CR2   0.129   0.893   0   1 5.000D-02
GLN   0.128   0.876   1   1 5.000D-02
MPO   0.128   0.876   1   2 5.000D-02
GSP   0.127   0.833   2   1 5.000D-02
UTP   0.127   0.833   2   1 5.000D-02
7PE   0.127   0.833   2   1 5.000D-02
SEY   0.129   0.893   0   1 5.000D-02
BDF   0.129   0.893   0   1 5.000D-02
EVB   0.127   0.833   2   2 5.000D-02
2GP   0.127   0.833   2   1 5.000D-02
I3P   0.127   0.833   2   1 5.000D-02
MXE   0.128   0.876   1   2 5.000D-02
DTD   0.128   0.876   1   1 5.000D-02
FER   0.127   0.833   2   1 5.000D-02
BDP   0.126   0.687   3   1 5.000D-02
CMH   0.128   0.876   1   1 5.000D-02
CRT   0.129   0.893   0   1 5.000D-02
F6C   0.144   0.546   1   1 5.000D-03
PHN   0.128   0.876   1   1 5.000D-02
C12   0.128   0.876   1   1 5.000D-02
22B   0.129   0.893   0   1 5.000D-02
