# Supplementary material for: GlueFinder: A Data-Driven Framework for the Rational Discovery of Molecular Glues
Source: J Chem Inf Model. 2026 Mar 3;66(6):3368–82. doi: 10.1021/acs.jcim.5c03232 (PMC13014457; doi:10.1021/acs.jcim.5c03232)
Supplement: Supplementary file 2 [file ci5c03232_si_002.zip › SI/KRAS/summary/Q8IWR1-KRAS.summary]

  62
NAG   0.129   0.893   0   4 5.000D-02
PEG   0.129   0.893   0   6 5.000D-02
ADP   0.129   0.893   0   1 5.000D-02
MPD   0.129   0.893   0   1 5.000D-02
MLY   0.128   0.876   1   3 5.000D-02
OLC   0.128   0.876   1   1 5.000D-02
PG4   0.129   0.893   0   1 5.000D-02
PGE   0.129   0.893   0   1 5.000D-02
3PE   0.142   0.577   0   2 5.000D-02
TRS   0.128   0.876   1   1 5.000D-02
MES   0.129   0.893   0   1 5.000D-02
GDP   0.129   0.893   0   1 5.000D-02
LMT   0.128   0.876   1   3 5.000D-02
SEP   0.129   0.893   0   1 5.000D-02
CIT   0.144   0.546   1   1 5.000D-03
UNL   0.129   0.893   0   1 5.000D-02
LFA   0.143   0.000   0   3 5.000D-02
ACY   0.129   0.893   0   1 5.000D-02
FES   0.129   0.893   0   1 5.000D-02
1PE   0.128   0.876   1   2 5.000D-02
BME   0.128   0.876   1   2 5.000D-02
EPE   0.127   0.833   2   1 5.000D-02
CSO   0.142   0.577   0   2 5.000D-02
SCN   0.128   0.876   1   2 5.000D-02
CME   0.129   0.893   0   1 5.000D-02
LMG   0.129   0.893   0   1 5.000D-02
PC1   0.129   0.893   0   1 5.000D-02
BOG   0.128   0.876   1   1 5.000D-02
BCL   0.128   0.876   1   3 5.000D-02
Y01   0.129   0.893   0   1 5.000D-02
MRD   0.129   0.893   0   3 5.000D-02
ACE   0.129   0.893   0   2 5.000D-02
P6G   0.128   0.876   1   1 5.000D-02
CSD   0.129   0.893   0   1 5.000D-02
GSH   0.129   0.893   0   1 5.000D-02
CAS   0.129   0.893   0   1 5.000D-02
BEN   0.129   0.893   0   1 5.000D-02
BNG   0.129   0.893   0   3 5.000D-02
D12   0.128   0.876   1   1 5.000D-02
CYC   0.129   0.893   0   2 5.000D-02
MPG   0.129   0.893   0   2 5.000D-02
CSX   0.129   0.893   0   1 5.000D-02
L2P   0.129   0.893   0   1 5.000D-02
PG0   0.128   0.876   1   1 5.000D-02
C2E   0.127   0.833   2   1 5.000D-02
3PH   0.129   0.893   0   1 5.000D-02
SOG   0.128   0.876   1   2 5.000D-02
FTR   0.127   0.833   2   1 5.000D-02
HP6   0.129   0.893   0   1 5.000D-02
1PG   0.129   0.893   0   1 5.000D-02
XCP   0.128   0.876   1   1 5.000D-02
B3K   0.128   0.876   1   2 5.000D-02
D1D   0.126   0.687   3   1 5.000D-02
QQ4   0.128   0.876   1   1 5.000D-02
GTX   0.129   0.893   0   1 5.000D-02
2BA   0.129   0.893   0   1 5.000D-02
XPE   0.128   0.876   1   1 5.000D-02
GBF   0.142   0.577   0   1 5.000D-03
MNB   0.129   0.893   0   1 5.000D-02
ML1   0.129   0.893   0   1 5.000D-02
22B   0.129   0.893   0   1 5.000D-02
PUB   0.129   0.893   0   1 5.000D-02
