# Supplementary material for: GlueFinder: A Data-Driven Framework for the Rational Discovery of Molecular Glues
Source: J Chem Inf Model. 2026 Mar 3;66(6):3368–82. doi: 10.1021/acs.jcim.5c03232 (PMC13014457; doi:10.1021/acs.jcim.5c03232)
Supplement: Supplementary file 2 [file ci5c03232_si_002.zip › SI/KRAS/summary/Q9BV68-KRAS.summary]

 181
NAG   0.171   0.577   1   6 5.000D-02
PEG   0.171   0.577   1   6 5.000D-02
ADP   0.129   0.893   0   2 5.000D-02
MPD   0.170   0.000   0   6 5.000D-02
BCR   0.128   0.876   1   1 5.000D-02
MLY   0.176   0.546   2   4 5.000D-02
OLC   0.170   0.000   0   6 5.000D-02
PG4   0.171   0.577   1   6 5.000D-02
PGE   0.129   0.893   0   2 5.000D-02
HEC   0.128   0.876   1   2 5.000D-02
3PE   0.129   0.893   0   1 5.000D-02
TRS   0.129   0.893   0   6 5.000D-02
MES   0.170   0.000   0   6 5.000D-02
CLR   0.129   0.893   0   1 5.000D-02
OLA   0.155   0.489   2   1 5.000D-03
FMN   0.128   0.876   1   1 5.000D-02
LMT   0.129   0.893   0   2 5.000D-02
SEP   0.128   0.876   1   4 5.000D-02
CIT   0.128   0.876   1   3 5.000D-02
UNL   0.129   0.893   0   1 5.000D-02
LFA   0.129   0.893   0   4 5.000D-02
ACY   0.160   0.577   1   4 5.000D-02
FES   0.128   0.876   1   2 5.000D-02
1PE   0.160   0.000   0   4 5.000D-02
BME   0.144   0.546   1   2 5.000D-02
EPE   0.143   0.000   0   3 5.000D-02
IMD   0.165   0.000   0   5 5.000D-02
TPO   0.128   0.876   1   1 5.000D-02
CSO   0.129   0.893   0   1 5.000D-02
SAH   0.128   0.876   1   1 5.000D-02
IPA   0.128   0.876   1   1 5.000D-02
LDA   0.129   0.893   0   3 5.000D-02
PLM   0.129   0.893   0   2 5.000D-02
POV   0.129   0.893   0   1 5.000D-02
SCN   0.129   0.893   0   2 5.000D-02
CME   0.160   0.000   0   4 5.000D-02
MAN   0.129   0.893   0   1 5.000D-02
C8E   0.129   0.893   0   1 5.000D-02
LMG   0.129   0.893   0   1 5.000D-02
PC1   0.129   0.893   0   2 5.000D-02
BOG   0.171   0.421   3   1 5.000D-03
BCL   0.129   0.893   0   1 5.000D-02
Y01   0.129   0.893   0   1 5.000D-02
PTR   0.128   0.876   1   1 5.000D-02
PCA   0.129   0.893   0   4 5.000D-02
MRD   0.160   0.000   0   4 5.000D-02
ACE   0.127   0.833   2   1 5.000D-02
KCX   0.128   0.876   1   1 5.000D-02
DGD   0.129   0.893   0   1 5.000D-02
TLA   0.142   0.577   0   1 5.000D-03
FLC   0.129   0.893   0   1 5.000D-02
P6G   0.128   0.876   1   1 5.000D-02
GLY   0.128   0.876   1   1 5.000D-02
BGC   0.128   0.876   1   1 5.000D-02
DMU   0.129   0.893   0   2 5.000D-02
GSH   0.126   0.687   3   1 5.000D-02
RET   0.128   0.876   1   1 5.000D-02
CAS   0.144   0.546   1   2 5.000D-02
PX4   0.128   0.876   1   2 5.000D-02
OCT   0.129   0.893   0   1 5.000D-02
PTY   0.128   0.876   1   1 5.000D-02
BTB   0.129   0.893   0   1 5.000D-02
DIO   0.126   0.687   3   1 5.000D-02
GLC   0.129   0.893   0   1 5.000D-02
URE   0.127   0.833   2   1 5.000D-02
LI1   0.129   0.893   0   1 5.000D-02
D10   0.129   0.893   0   1 5.000D-02
AZI   0.127   0.833   2   1 5.000D-02
SQD   0.128   0.876   1   1 5.000D-02
CAC   0.144   0.546   1   1 5.000D-02
BEN   0.129   0.893   0   1 5.000D-02
BNG   0.128   0.876   1   1 5.000D-02
NHE   0.127   0.833   2   1 5.000D-02
CRO   0.128   0.876   1   1 5.000D-02
PGO   0.129   0.893   0   1 5.000D-02
D12   0.142   0.577   0   2 5.000D-02
MC3   0.128   0.876   1   1 5.000D-02
CYC   0.128   0.876   1   1 5.000D-02
U10   0.127   0.833   2   1 5.000D-02
MLA   0.129   0.893   0   1 5.000D-02
MPG   0.144   0.546   1   3 5.000D-02
78M   0.144   0.546   1   1 5.000D-03
TPP   0.129   0.893   0   1 5.000D-02
MLZ   0.129   0.893   0   1 5.000D-02
HEZ   0.128   0.876   1   1 5.000D-02
CSX   0.129   0.893   0   2 5.000D-02
GAL   0.128   0.876   1   1 5.000D-02
CYN   0.129   0.893   0   1 5.000D-02
MYS   0.142   0.577   0   1 5.000D-03
DTT   0.143   0.000   0   3 5.000D-02
UMP   0.128   0.876   1   1 5.000D-02
CSS   0.128   0.876   1   1 5.000D-02
C14   0.129   0.893   0   1 5.000D-02
LBN   0.129   0.893   0   1 5.000D-02
NLE   0.129   0.893   0   1 5.000D-02
PG0   0.144   0.546   1   1 5.000D-03
MET   0.129   0.893   0   1 5.000D-02
YCM   0.127   0.833   2   1 5.000D-02
DMF   0.128   0.876   1   1 5.000D-02
BEZ   0.128   0.876   1   1 5.000D-02
LMU   0.128   0.876   1   1 5.000D-02
ASP   0.128   0.876   1   1 5.000D-02
XYP   0.129   0.893   0   1 5.000D-02
OLB   0.128   0.876   1   1 5.000D-02
IOD   0.128   0.876   1   1 5.000D-02
TAR   0.128   0.876   1   2 5.000D-02
ALY   0.128   0.876   1   1 5.000D-02
NDG   0.128   0.876   1   2 5.000D-02
APC   0.127   0.833   2   1 5.000D-02
78N   0.129   0.893   0   2 5.000D-02
3PH   0.142   0.577   0   2 5.000D-02
SOG   0.160   0.577   1   4 5.000D-02
SFG   0.129   0.893   0   1 5.000D-02
PIO   0.129   0.893   0   1 5.000D-02
PE4   0.144   0.546   1   1 5.000D-02
FTR   0.128   0.876   1   2 5.000D-02
R16   0.129   0.893   0   1 5.000D-02
GLN   0.128   0.876   1   1 5.000D-02
MPO   0.127   0.833   2   1 5.000D-02
P33   0.128   0.876   1   1 5.000D-02
BLA   0.129   0.893   0   1 5.000D-02
WVN   0.128   0.876   1   1 5.000D-02
UMQ   0.129   0.893   0   1 5.000D-02
TAM   0.129   0.893   0   1 5.000D-02
XCP   0.142   0.577   0   1 5.000D-03
PEB   0.129   0.893   0   2 5.000D-02
TYR   0.142   0.577   0   1 5.000D-02
LMR   0.129   0.893   0   1 5.000D-02
VAL   0.127   0.833   2   1 5.000D-02
PG6   0.129   0.893   0   1 5.000D-02
CAF   0.129   0.893   0   1 5.000D-02
NRQ   0.128   0.876   1   1 5.000D-02
SAL   0.128   0.876   1   1 5.000D-02
PGT   0.144   0.546   1   1 5.000D-03
5AD   0.128   0.876   1   1 5.000D-02
PE8   0.129   0.893   0   1 5.000D-02
B3K   0.160   0.000   0   4 5.000D-02
PIA   0.128   0.876   1   2 5.000D-02
URA   0.128   0.876   1   1 5.000D-02
SCH   0.129   0.893   0   1 5.000D-02
AYE   0.128   0.876   1   2 5.000D-02
1PS   0.128   0.876   1   1 5.000D-02
BET   0.127   0.833   2   1 5.000D-02
MBN   0.129   0.893   0   1 5.000D-02
EVB   0.129   0.893   0   3 5.000D-02
DU0   0.128   0.876   1   1 5.000D-02
UPL   0.128   0.876   1   1 5.000D-02
B3X   0.129   0.893   0   1 5.000D-02
QQ4   0.129   0.893   0   4 5.000D-02
2GP   0.129   0.893   0   2 5.000D-02
GTX   0.129   0.893   0   1 5.000D-02
NIY   0.128   0.876   1   1 5.000D-02
I3P   0.129   0.893   0   1 5.000D-02
CYZ   0.129   0.893   0   1 5.000D-02
IUM   0.128   0.876   1   1 5.000D-02
BGL   0.128   0.876   1   1 5.000D-02
MGP   0.126   0.687   3   1 5.000D-02
LDP   0.127   0.833   2   1 5.000D-02
CRF   0.128   0.876   1   1 5.000D-02
XPE   0.127   0.833   2   1 5.000D-02
NOS   0.128   0.876   1   1 5.000D-02
B7G   0.128   0.876   1   1 5.000D-02
DTU   0.144   0.546   1   1 5.000D-03
GBF   0.144   0.546   1   1 5.000D-03
XLS   0.129   0.893   0   1 5.000D-02
ADA   0.128   0.876   1   1 5.000D-02
POG   0.129   0.893   0   1 5.000D-02
SIW   0.127   0.833   2   1 5.000D-02
MEB   0.129   0.893   0   1 5.000D-02
OHT   0.128   0.876   1   1 5.000D-02
OMT   0.127   0.833   2   1 5.000D-02
BNZ   0.128   0.876   1   1 5.000D-02
LSN   0.129   0.893   0   1 5.000D-02
HAI   0.129   0.893   0   1 5.000D-02
0AW   0.127   0.833   2   1 5.000D-02
4HY   0.129   0.893   0   1 5.000D-02
N2P   0.129   0.893   0   1 5.000D-02
DET   0.144   0.546   1   1 5.000D-03
22B   0.142   0.577   0   1 5.000D-03
HDZ   0.129   0.893   0   1 5.000D-02
PUB   0.129   0.893   0   1 5.000D-02
