# Supplementary material for: GlueFinder: A Data-Driven Framework for the Rational Discovery of Molecular Glues
Source: J Chem Inf Model. 2026 Mar 3;66(6):3368–82. doi: 10.1021/acs.jcim.5c03232 (PMC13014457; doi:10.1021/acs.jcim.5c03232)
Supplement: Supplementary file 2 [file ci5c03232_si_002.zip › SI/KRAS/summary/Q9NXI6-KRAS.summary]

 127
NAG   0.143   0.000   0   3 5.000D-02
PEG   0.176   0.546   2   4 5.000D-02
ADP   0.128   0.876   1   2 5.000D-02
MPD   0.129   0.893   0   3 5.000D-02
BCR   0.129   0.893   0   1 5.000D-02
MLY   0.171   0.577   1   6 5.000D-02
ATP   0.129   0.893   0   2 5.000D-02
OLC   0.170   0.000   0   6 5.000D-02
PG4   0.129   0.893   0   2 5.000D-02
PGE   0.128   0.876   1   1 5.000D-02
HEC   0.128   0.876   1   1 5.000D-02
3PE   0.160   0.000   0   4 5.000D-02
TRS   0.129   0.893   0   1 5.000D-02
MES   0.129   0.893   0   1 5.000D-02
CLR   0.128   0.876   1   2 5.000D-02
NAP   0.128   0.876   1   1 5.000D-02
CDL   0.128   0.876   1   1 5.000D-02
OLA   0.129   0.893   0   1 5.000D-02
LMT   0.129   0.893   0   5 5.000D-02
CIT   0.165   0.000   0   5 5.000D-02
UNL   0.129   0.893   0   1 5.000D-02
LFA   0.171   0.577   1   6 5.000D-02
ACY   0.129   0.893   0   1 5.000D-02
1PE   0.129   0.893   0   3 5.000D-02
BME   0.129   0.893   0   2 5.000D-02
EPE   0.129   0.893   0   2 5.000D-02
IMD   0.129   0.893   0   2 5.000D-02
TPO   0.129   0.893   0   1 5.000D-02
CSO   0.129   0.893   0   2 5.000D-02
LHG   0.142   0.577   0   1 5.000D-02
IPA   0.129   0.893   0   1 5.000D-02
LDA   0.165   0.577   1   5 5.000D-02
PLM   0.128   0.876   1   1 5.000D-02
POV   0.129   0.893   0   5 5.000D-02
CME   0.144   0.546   1   3 5.000D-02
LMG   0.142   0.577   0   1 5.000D-03
PC1   0.129   0.893   0   1 5.000D-02
BOG   0.142   0.577   0   2 5.000D-02
BCL   0.171   0.421   3   1 5.000D-03
Y01   0.160   0.000   0   4 5.000D-02
PEE   0.128   0.876   1   1 5.000D-02
PCA   0.129   0.893   0   1 5.000D-02
MRD   0.144   0.546   1   1 5.000D-02
PCW   0.128   0.876   1   1 5.000D-02
ACE   0.129   0.893   0   2 5.000D-02
COA   0.128   0.876   1   1 5.000D-02
DGD   0.128   0.876   1   1 5.000D-02
TLA   0.142   0.577   0   1 5.000D-02
P6G   0.129   0.893   0   2 5.000D-02
DMU   0.129   0.893   0   5 5.000D-02
RET   0.127   0.833   2   1 5.000D-02
CAS   0.142   0.577   0   2 5.000D-02
DIO   0.129   0.893   0   1 5.000D-02
GLU   0.126   0.687   3   1 5.000D-02
URE   0.127   0.833   2   1 5.000D-02
LI1   0.129   0.893   0   6 5.000D-02
AZI   0.129   0.893   0   1 5.000D-02
SQD   0.171   0.577   1   6 5.000D-02
CAC   0.129   0.893   0   1 5.000D-02
BNG   0.129   0.893   0   2 5.000D-02
PLC   0.128   0.876   1   2 5.000D-02
NHE   0.129   0.893   0   1 5.000D-02
PGO   0.129   0.893   0   1 5.000D-02
D12   0.128   0.876   1   1 5.000D-02
MC3   0.129   0.893   0   1 5.000D-02
CYC   0.160   0.000   0   4 5.000D-02
U10   0.129   0.893   0   1 5.000D-02
MPG   0.160   0.000   0   4 5.000D-02
78M   0.187   0.546   2   6 5.000D-02
MLZ   0.129   0.893   0   4 5.000D-02
CSX   0.128   0.876   1   1 5.000D-02
MYS   0.142   0.577   0   1 5.000D-02
BU3   0.129   0.893   0   1 5.000D-02
CSS   0.129   0.893   0   1 5.000D-02
CPS   0.128   0.876   1   1 5.000D-02
L2P   0.129   0.893   0   1 5.000D-02
LBN   0.128   0.876   1   1 5.000D-02
NLE   0.142   0.577   0   2 5.000D-02
PG0   0.129   0.893   0   1 5.000D-02
MET   0.128   0.876   1   1 5.000D-02
YCM   0.129   0.893   0   2 5.000D-02
LMU   0.142   0.577   0   1 5.000D-03
ASP   0.128   0.876   1   1 5.000D-02
IOD   0.129   0.893   0   1 5.000D-02
BCN   0.127   0.833   2   1 5.000D-02
SO3   0.129   0.893   0   1 5.000D-02
SOG   0.165   0.000   0   5 5.000D-02
CXS   0.129   0.893   0   1 5.000D-02
PE4   0.126   0.687   3   1 5.000D-02
FTR   0.128   0.876   1   2 5.000D-02
AYA   0.128   0.876   1   1 5.000D-02
R16   0.129   0.893   0   2 5.000D-02
MPO   0.129   0.893   0   1 5.000D-02
BLA   0.144   0.546   1   1 5.000D-03
IPH   0.127   0.833   2   1 5.000D-02
PHE   0.129   0.893   0   1 5.000D-02
XCP   0.129   0.893   0   1 5.000D-02
PEB   0.129   0.893   0   1 5.000D-02
PG6   0.144   0.546   1   1 5.000D-03
CAF   0.129   0.893   0   1 5.000D-02
DGA   0.128   0.876   1   1 5.000D-02
PGT   0.129   0.893   0   1 5.000D-02
PAM   0.128   0.876   1   1 5.000D-02
B3K   0.129   0.893   0   4 5.000D-02
ETF   0.128   0.876   1   1 5.000D-02
EVB   0.128   0.876   1   2 5.000D-02
TRT   0.144   0.546   1   1 5.000D-03
GTX   0.128   0.876   1   1 5.000D-02
6V1   0.128   0.876   1   1 5.000D-02
IUM   0.129   0.893   0   1 5.000D-02
BGL   0.129   0.893   0   2 5.000D-02
G3H   0.142   0.577   0   1 5.000D-03
XPE   0.129   0.893   0   1 5.000D-02
MGT   0.129   0.893   0   1 5.000D-02
HBI   0.128   0.876   1   1 5.000D-02
ETA   0.128   0.876   1   1 5.000D-02
SQU   0.128   0.876   1   1 5.000D-02
GBF   0.171   0.421   3   1 5.000D-03
CRT   0.129   0.893   0   1 5.000D-02
OMT   0.128   0.876   1   1 5.000D-02
NH2   0.127   0.833   2   1 5.000D-02
MNB   0.129   0.893   0   1 5.000D-02
DET   0.129   0.893   0   1 5.000D-02
CY1   0.128   0.876   1   1 5.000D-02
22B   0.129   0.893   0   1 5.000D-02
PUB   0.142   0.577   0   1 5.000D-03
TSA   0.128   0.876   1   1 5.000D-02
