# Supplementary material for: GlueFinder: A Data-Driven Framework for the Rational Discovery of Molecular Glues
Source: J Chem Inf Model. 2026 Mar 3;66(6):3368–82. doi: 10.1021/acs.jcim.5c03232 (PMC13014457; doi:10.1021/acs.jcim.5c03232)
Supplement: Supplementary file 2 [file ci5c03232_si_002.zip › SI/KRAS/summary/Q86WT6-KRAS.summary]

  56
NAG   0.129   0.893   0   1 5.000D-02
MLY   0.128   0.876   1   2 5.000D-02
OLC   0.129   0.893   0   1 5.000D-02
PG4   0.128   0.876   1   2 5.000D-02
PGE   0.129   0.893   0   1 5.000D-02
3PE   0.129   0.893   0   1 5.000D-02
MES   0.129   0.893   0   1 5.000D-02
LFA   0.128   0.876   1   1 5.000D-02
ACY   0.129   0.893   0   2 5.000D-02
EPE   0.129   0.893   0   1 5.000D-02
IMD   0.128   0.876   1   2 5.000D-02
CSO   0.129   0.893   0   1 5.000D-02
POV   0.129   0.893   0   1 5.000D-02
SCN   0.128   0.876   1   2 5.000D-02
LMG   0.127   0.833   2   1 5.000D-02
PC1   0.126   0.687   3   1 5.000D-02
BOG   0.129   0.893   0   2 5.000D-02
BCL   0.127   0.833   2   1 5.000D-02
Y01   0.127   0.833   2   1 5.000D-02
MRD   0.144   0.546   1   1 5.000D-03
PCW   0.128   0.876   1   1 5.000D-02
KCX   0.127   0.833   2   1 5.000D-02
CMO   0.129   0.893   0   1 5.000D-02
DMU   0.127   0.833   2   1 5.000D-02
CAS   0.129   0.893   0   1 5.000D-02
DIO   0.128   0.876   1   1 5.000D-02
GLC   0.127   0.833   2   1 5.000D-02
BEN   0.126   0.687   3   1 5.000D-02
BNG   0.128   0.876   1   1 5.000D-02
PGO   0.129   0.893   0   1 5.000D-02
MPG   0.144   0.546   1   1 5.000D-02
78M   0.129   0.893   0   2 5.000D-02
TPP   0.127   0.833   2   1 5.000D-02
MYS   0.129   0.893   0   1 5.000D-02
BU3   0.128   0.876   1   1 5.000D-02
CSS   0.129   0.893   0   1 5.000D-02
LBN   0.129   0.893   0   1 5.000D-02
PEK   0.128   0.876   1   1 5.000D-02
BMA   0.129   0.893   0   1 5.000D-02
78N   0.129   0.893   0   1 5.000D-02
3PH   0.129   0.893   0   1 5.000D-02
SOG   0.144   0.546   1   2 5.000D-03
BU1   0.127   0.833   2   1 5.000D-02
R16   0.129   0.893   0   1 5.000D-02
BLA   0.128   0.876   1   3 5.000D-02
CAF   0.129   0.893   0   1 5.000D-02
QQ4   0.129   0.893   0   1 5.000D-02
MTN   0.128   0.876   1   1 5.000D-02
FER   0.129   0.893   0   1 5.000D-02
F6C   0.144   0.546   1   1 5.000D-03
XMM   0.128   0.876   1   1 5.000D-02
C12   0.128   0.876   1   1 5.000D-02
MNB   0.128   0.876   1   1 5.000D-02
DET   0.144   0.546   1   1 5.000D-03
22B   0.129   0.893   0   1 5.000D-02
60F   0.129   0.893   0   1 5.000D-02
