# Supplementary material for: GlueFinder: A Data-Driven Framework for the Rational Discovery of Molecular Glues
Source: J Chem Inf Model. 2026 Mar 3;66(6):3368–82. doi: 10.1021/acs.jcim.5c03232 (PMC13014457; doi:10.1021/acs.jcim.5c03232)
Supplement: Supplementary file 2 [file ci5c03232_si_002.zip › SI/KRAS/summary/Q9C040-KRAS.summary]

  49
NAG   0.129   0.893   0   2 5.000D-02
PEG   0.129   0.893   0   2 5.000D-02
MPD   0.128   0.876   1   1 5.000D-02
BCR   0.129   0.893   0   1 5.000D-02
MLY   0.129   0.893   0   4 5.000D-02
TRS   0.129   0.893   0   1 5.000D-02
MES   0.128   0.876   1   1 5.000D-02
CLR   0.127   0.833   2   1 5.000D-02
GDP   0.128   0.876   1   1 5.000D-02
LFA   0.129   0.893   0   2 5.000D-02
1PE   0.128   0.876   1   1 5.000D-02
GTP   0.129   0.893   0   1 5.000D-02
EPE   0.127   0.833   2   1 5.000D-02
LHG   0.126   0.687   3   1 5.000D-02
ANP   0.129   0.893   0   1 5.000D-02
CHL   0.129   0.893   0   1 5.000D-02
BCL   0.143   0.000   0   3 5.000D-02
MRD   0.129   0.893   0   1 5.000D-02
ACE   0.128   0.876   1   1 5.000D-02
FLC   0.128   0.876   1   1 5.000D-02
PTY   0.127   0.833   2   1 5.000D-02
II0   0.129   0.893   0   1 5.000D-02
PLC   0.129   0.893   0   1 5.000D-02
F3S   0.128   0.876   1   1 5.000D-02
MC3   0.128   0.876   1   1 5.000D-02
MPG   0.129   0.893   0   1 5.000D-02
6OU   0.127   0.833   2   1 5.000D-02
HYP   0.128   0.876   1   6 5.000D-02
UMP   0.128   0.876   1   1 5.000D-02
L2P   0.129   0.893   0   1 5.000D-02
C14   0.129   0.893   0   1 5.000D-02
LBN   0.129   0.893   0   2 5.000D-02
CYS   0.129   0.893   0   2 5.000D-02
PE4   0.126   0.561   4   1 5.000D-02
PEB   0.129   0.893   0   1 5.000D-02
DGA   0.128   0.876   1   1 5.000D-02
B3K   0.129   0.893   0   2 5.000D-02
0TD   0.129   0.893   0   2 5.000D-02
TRT   0.128   0.876   1   1 5.000D-02
B3X   0.129   0.893   0   1 5.000D-02
6V1   0.128   0.876   1   1 5.000D-02
CRT   0.142   0.577   0   1 5.000D-03
MYC   0.129   0.893   0   1 5.000D-02
GDS   0.128   0.876   1   1 5.000D-02
F6C   0.144   0.546   1   1 5.000D-03
MNB   0.126   0.687   3   1 5.000D-02
DET   0.127   0.833   2   1 5.000D-02
DUD   0.129   0.893   0   1 5.000D-02
22B   0.142   0.577   0   1 5.000D-02
