# Supplementary material for: GlueFinder: A Data-Driven Framework for the Rational Discovery of Molecular Glues
Source: J Chem Inf Model. 2026 Mar 3;66(6):3368–82. doi: 10.1021/acs.jcim.5c03232 (PMC13014457; doi:10.1021/acs.jcim.5c03232)
Supplement: Supplementary file 2 [file ci5c03232_si_002.zip › SI/KRAS/summary/Q9P253-KRAS.summary]

 191
NAG   0.171   0.577   1   6 5.000D-02
PEG   0.191   0.421   4   1 5.000D-03
ADP   0.129   0.893   0   1 5.000D-02
MPD   0.170   0.000   0   6 5.000D-02
BCR   0.129   0.893   0   1 5.000D-02
MLY   0.182   0.546   2   5 5.000D-02
OLC   0.129   0.893   0   6 5.000D-02
PG4   0.171   0.577   1   6 5.000D-02
PGE   0.129   0.893   0   1 5.000D-02
3PE   0.155   0.489   2   3 5.000D-02
TRS   0.129   0.893   0   4 5.000D-02
MES   0.165   0.577   1   5 5.000D-02
CLR   0.129   0.893   0   3 5.000D-02
GDP   0.128   0.876   1   1 5.000D-02
CDL   0.129   0.893   0   1 5.000D-02
OLA   0.129   0.893   0   6 5.000D-02
FMN   0.126   0.687   3   1 5.000D-02
LMT   0.129   0.893   0   1 5.000D-02
SEP   0.129   0.893   0   2 5.000D-02
CIT   0.142   0.577   0   2 5.000D-02
LFA   0.171   0.577   1   6 5.000D-02
ACY   0.142   0.577   0   1 5.000D-02
FES   0.129   0.893   0   1 5.000D-02
1PE   0.144   0.546   1   2 5.000D-02
BME   0.170   0.000   0   6 5.000D-02
GTP   0.127   0.833   2   1 5.000D-02
EPE   0.143   0.000   0   3 5.000D-02
IMD   0.129   0.893   0   2 5.000D-02
TPO   0.126   0.687   3   1 5.000D-02
CSO   0.170   0.000   0   6 5.000D-02
LHG   0.128   0.876   1   1 5.000D-02
SAH   0.127   0.833   2   1 5.000D-02
IPA   0.129   0.893   0   2 5.000D-02
LDA   0.129   0.893   0   6 5.000D-02
ANP   0.126   0.687   3   1 5.000D-02
PLM   0.129   0.893   0   3 5.000D-02
POV   0.155   0.489   2   1 5.000D-03
SCN   0.129   0.893   0   2 5.000D-02
CME   0.165   0.000   0   5 5.000D-02
C8E   0.129   0.893   0   2 5.000D-02
LMG   0.142   0.577   0   1 5.000D-02
PC1   0.155   0.489   2   1 5.000D-03
BOG   0.165   0.000   0   5 5.000D-02
BCL   0.144   0.546   1   3 5.000D-02
Y01   0.155   0.489   2   3 5.000D-02
PTR   0.128   0.876   1   1 5.000D-02
PEE   0.129   0.893   0   1 5.000D-02
PCA   0.142   0.577   0   2 5.000D-02
MRD   0.144   0.546   1   1 5.000D-03
PCW   0.144   0.546   1   3 5.000D-02
ACE   0.143   0.000   0   3 5.000D-02
COA   0.129   0.893   0   2 5.000D-02
EOH   0.128   0.876   1   1 5.000D-02
DGD   0.128   0.876   1   2 5.000D-02
TLA   0.142   0.577   0   2 5.000D-02
FLC   0.129   0.893   0   1 5.000D-02
P6G   0.129   0.893   0   2 5.000D-02
CSD   0.129   0.893   0   3 5.000D-02
DMU   0.129   0.893   0   1 5.000D-02
GSH   0.128   0.876   1   1 5.000D-02
RET   0.129   0.893   0   1 5.000D-02
CAS   0.160   0.000   0   4 5.000D-02
PX4   0.128   0.876   1   3 5.000D-02
OCT   0.129   0.893   0   1 5.000D-02
PTY   0.129   0.893   0   1 5.000D-02
PGV   0.142   0.577   0   1 5.000D-02
DIO   0.142   0.577   0   2 5.000D-02
URE   0.129   0.893   0   4 5.000D-02
LI1   0.127   0.833   2   1 5.000D-02
SQD   0.142   0.577   0   1 5.000D-02
CAC   0.142   0.577   0   1 5.000D-02
BEN   0.144   0.546   1   1 5.000D-03
II0   0.144   0.546   1   1 5.000D-03
BNG   0.165   0.000   0   5 5.000D-02
PLC   0.129   0.893   0   1 5.000D-02
CRO   0.129   0.893   0   1 5.000D-02
PGO   0.142   0.577   0   2 5.000D-02
SIN   0.126   0.561   4   1 5.000D-02
D12   0.129   0.893   0   4 5.000D-02
MC3   0.129   0.893   0   1 5.000D-02
CYC   0.129   0.893   0   5 5.000D-02
U10   0.129   0.893   0   1 5.000D-02
MPG   0.160   0.577   1   4 5.000D-02
78M   0.128   0.876   1   6 5.000D-02
PGW   0.128   0.876   1   3 5.000D-02
MLZ   0.129   0.893   0   1 5.000D-02
HEZ   0.142   0.577   0   2 5.000D-02
CSX   0.129   0.893   0   2 5.000D-02
ALF   0.127   0.833   2   1 5.000D-02
TRP   0.128   0.876   1   2 5.000D-02
GAL   0.144   0.546   1   1 5.000D-03
MYS   0.144   0.546   1   2 5.000D-02
DTT   0.142   0.577   0   2 5.000D-02
UMP   0.128   0.876   1   1 5.000D-02
BU3   0.128   0.876   1   2 5.000D-02
CPS   0.129   0.893   0   1 5.000D-02
PG0   0.127   0.833   2   1 5.000D-02
YCM   0.129   0.893   0   2 5.000D-02
DMF   0.129   0.893   0   1 5.000D-02
IMP   0.129   0.893   0   1 5.000D-02
BEZ   0.129   0.893   0   1 5.000D-02
LMU   0.129   0.893   0   1 5.000D-02
ASP   0.129   0.893   0   1 5.000D-02
OLB   0.129   0.893   0   1 5.000D-02
IOD   0.127   0.833   2   1 5.000D-02
TAR   0.129   0.893   0   1 5.000D-02
C2E   0.129   0.893   0   1 5.000D-02
2PE   0.127   0.833   2   1 5.000D-02
ALY   0.127   0.833   2   1 5.000D-02
CTP   0.129   0.893   0   1 5.000D-02
PGR   0.126   0.687   3   1 5.000D-02
BMA   0.128   0.876   1   1 5.000D-02
3PH   0.129   0.893   0   1 5.000D-02
SOG   0.160   0.000   0   4 5.000D-02
PIO   0.129   0.893   0   1 5.000D-02
HTO   0.128   0.876   1   1 5.000D-02
B12   0.128   0.876   1   1 5.000D-02
PE4   0.129   0.893   0   2 5.000D-02
FTR   0.129   0.893   0   3 5.000D-02
R16   0.129   0.893   0   2 5.000D-02
MPO   0.129   0.893   0   1 5.000D-02
15P   0.129   0.893   0   2 5.000D-02
BLA   0.129   0.893   0   1 5.000D-02
IPH   0.128   0.876   1   1 5.000D-02
HIS   0.128   0.876   1   1 5.000D-02
WVN   0.129   0.893   0   1 5.000D-02
UMQ   0.128   0.876   1   1 5.000D-02
1PG   0.128   0.876   1   1 5.000D-02
XCP   0.129   0.893   0   1 5.000D-02
TMO   0.129   0.893   0   1 5.000D-02
DUP   0.129   0.893   0   1 5.000D-02
LMR   0.129   0.893   0   1 5.000D-02
PG5   0.128   0.876   1   1 5.000D-02
PG6   0.155   0.489   2   1 5.000D-03
CAF   0.129   0.893   0   1 5.000D-02
DAL   0.129   0.893   0   1 5.000D-02
PE3   0.129   0.893   0   1 5.000D-02
M3L   0.129   0.893   0   1 5.000D-02
SEY   0.129   0.893   0   1 5.000D-02
GLA   0.128   0.876   1   1 5.000D-02
YOF   0.128   0.876   1   1 5.000D-02
PGT   0.144   0.546   1   1 5.000D-03
BO3   0.128   0.876   1   1 5.000D-02
8K6   0.128   0.876   1   1 5.000D-02
SMC   0.128   0.876   1   1 5.000D-02
B3K   0.129   0.893   0   2 5.000D-02
PIA   0.128   0.876   1   1 5.000D-02
SME   0.128   0.876   1   1 5.000D-02
NGA   0.128   0.876   1   1 5.000D-02
2HP   0.128   0.876   1   1 5.000D-02
AYE   0.128   0.876   1   2 5.000D-02
TBR   0.129   0.893   0   1 5.000D-02
XYS   0.128   0.876   1   1 5.000D-02
MBN   0.129   0.893   0   1 5.000D-02
DU0   0.128   0.876   1   2 5.000D-02
PDC   0.129   0.893   0   2 5.000D-02
ETE   0.129   0.893   0   1 5.000D-02
L3P   0.128   0.876   1   1 5.000D-02
QQ4   0.129   0.893   0   2 5.000D-02
2GP   0.129   0.893   0   1 5.000D-02
NIY   0.129   0.893   0   1 5.000D-02
IUM   0.128   0.876   1   1 5.000D-02
MTN   0.129   0.893   0   2 5.000D-02
BGL   0.128   0.876   1   2 5.000D-02
FER   0.127   0.833   2   1 5.000D-02
MHA   0.128   0.876   1   1 5.000D-02
MGT   0.142   0.577   0   1 5.000D-03
CLM   0.127   0.833   2   1 5.000D-02
P4C   0.129   0.893   0   1 5.000D-02
BUA   0.128   0.876   1   1 5.000D-02
ACH   0.129   0.893   0   1 5.000D-02
GBF   0.144   0.546   1   1 5.000D-03
CRT   0.129   0.893   0   1 5.000D-02
XLS   0.129   0.893   0   1 5.000D-02
P15   0.129   0.893   0   1 5.000D-02
IPM   0.126   0.687   3   3 5.000D-02
HLT   0.129   0.893   0   1 5.000D-02
TCE   0.129   0.893   0   1 5.000D-02
PHN   0.127   0.833   2   1 5.000D-02
3MG   0.128   0.876   1   1 5.000D-02
VIB   0.129   0.893   0   1 5.000D-02
ISN   0.127   0.833   2   1 5.000D-02
LSN   0.128   0.876   1   1 5.000D-02
LPC   0.129   0.893   0   1 5.000D-02
N2P   0.127   0.833   2   1 5.000D-02
OTY   0.129   0.893   0   2 5.000D-02
DET   0.129   0.893   0   1 5.000D-02
22B   0.142   0.577   0   1 5.000D-02
HDZ   0.129   0.893   0   1 5.000D-02
PUB   0.129   0.893   0   1 5.000D-02
PHI   0.144   0.546   1   1 5.000D-03
