# Supplementary material for: GlueFinder: A Data-Driven Framework for the Rational Discovery of Molecular Glues
Source: J Chem Inf Model. 2026 Mar 3;66(6):3368–82. doi: 10.1021/acs.jcim.5c03232 (PMC13014457; doi:10.1021/acs.jcim.5c03232)
Supplement: Supplementary file 2 [file ci5c03232_si_002.zip › SI/KRAS/summary/A6NI03-KRAS.summary]

  29
NAG   0.160   0.577   1   4 5.000D-02
PEG   0.129   0.893   0   1 5.000D-02
MPD   0.129   0.893   0   1 5.000D-02
BCR   0.142   0.577   0   1 5.000D-03
MLY   0.128   0.876   1   4 5.000D-02
OLC   0.129   0.893   0   1 5.000D-02
3PE   0.129   0.893   0   1 5.000D-02
CIT   0.126   0.687   3   1 5.000D-02
LFA   0.128   0.876   1   1 5.000D-02
CSO   0.127   0.833   2   1 5.000D-02
C8E   0.129   0.893   0   1 5.000D-02
LMG   0.128   0.876   1   2 5.000D-02
BCL   0.129   0.893   0   2 5.000D-02
PTR   0.129   0.893   0   1 5.000D-02
MRD   0.129   0.893   0   1 5.000D-02
DGD   0.128   0.876   1   1 5.000D-02
FLC   0.129   0.893   0   1 5.000D-02
DMU   0.170   0.000   0   6 5.000D-02
CAS   0.129   0.893   0   1 5.000D-02
OCT   0.128   0.876   1   1 5.000D-02
MPG   0.129   0.893   0   1 5.000D-02
MYS   0.129   0.893   0   1 5.000D-02
XYP   0.128   0.876   1   1 5.000D-02
EMC   0.129   0.893   0   1 5.000D-02
UPL   0.128   0.876   1   1 5.000D-02
CRF   0.129   0.893   0   1 5.000D-02
P4C   0.128   0.876   1   1 5.000D-02
GBF   0.128   0.876   1   1 5.000D-02
DUD   0.129   0.893   0   1 5.000D-02
