# Supplementary material for: GlueFinder: A Data-Driven Framework for the Rational Discovery of Molecular Glues
Source: J Chem Inf Model. 2026 Mar 3;66(6):3368–82. doi: 10.1021/acs.jcim.5c03232 (PMC13014457; doi:10.1021/acs.jcim.5c03232)
Supplement: Supplementary file 2 [file ci5c03232_si_002.zip › SI/KRAS/summary/Q9UII4-KRAS.summary]

  48
NAG   0.129   0.893   0   3 5.000D-02
PEG   0.129   0.893   0   1 5.000D-02
MPD   0.155   0.489   2   2 5.000D-02
MLY   0.128   0.876   1   2 5.000D-02
PG4   0.129   0.893   0   1 5.000D-02
PGE   0.129   0.893   0   1 5.000D-02
3PE   0.129   0.893   0   2 5.000D-02
TRS   0.127   0.833   2   1 5.000D-02
MES   0.129   0.893   0   1 5.000D-02
OLA   0.129   0.893   0   1 5.000D-02
CIT   0.129   0.893   0   1 5.000D-02
LFA   0.129   0.893   0   1 5.000D-02
ACY   0.129   0.893   0   2 5.000D-02
1PE   0.129   0.893   0   1 5.000D-02
EPE   0.129   0.893   0   2 5.000D-02
IMD   0.127   0.833   2   1 5.000D-02
CSO   0.127   0.833   2   1 5.000D-02
CME   0.128   0.876   1   1 5.000D-02
BOG   0.128   0.876   1   1 5.000D-02
MRD   0.129   0.893   0   1 5.000D-02
EOH   0.128   0.876   1   1 5.000D-02
DGD   0.128   0.876   1   1 5.000D-02
P6G   0.127   0.833   2   2 5.000D-02
CSD   0.128   0.876   1   1 5.000D-02
DMU   0.127   0.833   2   1 5.000D-02
DIO   0.128   0.876   1   1 5.000D-02
CAC   0.129   0.893   0   3 5.000D-02
NHE   0.128   0.876   1   1 5.000D-02
MLA   0.128   0.876   1   1 5.000D-02
TRP   0.126   0.687   3   1 5.000D-02
UMP   0.128   0.876   1   1 5.000D-02
2PE   0.129   0.893   0   1 5.000D-02
CYS   0.129   0.893   0   1 5.000D-02
APC   0.129   0.893   0   1 5.000D-02
PIO   0.128   0.876   1   1 5.000D-02
FBP   0.128   0.876   1   1 5.000D-02
PHE   0.129   0.893   0   1 5.000D-02
PG6   0.129   0.893   0   1 5.000D-02
7PE   0.128   0.876   1   1 5.000D-02
PGA   0.126   0.687   3   1 5.000D-02
TEW   0.127   0.833   2   1 5.000D-02
FC6   0.128   0.876   1   1 5.000D-02
API   0.123   0.378   5   1 5.000D-02
HLT   0.128   0.876   1   4 5.000D-02
CSU   0.128   0.876   1   1 5.000D-02
DUR   0.128   0.876   1   1 5.000D-02
HV2   0.126   0.687   3   1 5.000D-02
CY1   0.128   0.876   1   1 5.000D-02
