# Supplementary material for: GlueFinder: A Data-Driven Framework for the Rational Discovery of Molecular Glues
Source: J Chem Inf Model. 2026 Mar 3;66(6):3368–82. doi: 10.1021/acs.jcim.5c03232 (PMC13014457; doi:10.1021/acs.jcim.5c03232)
Supplement: Supplementary file 2 [file ci5c03232_si_002.zip › SI/KRAS/summary/A6NLU0-KRAS.summary]

  25
NAG   0.129   0.893   0   1 5.000D-02
PEG   0.128   0.876   1   1 5.000D-02
PG4   0.128   0.876   1   1 5.000D-02
3PE   0.129   0.893   0   1 5.000D-02
MES   0.127   0.833   2   1 5.000D-02
GDP   0.126   0.687   3   1 5.000D-02
SEP   0.126   0.687   3   1 5.000D-02
BME   0.127   0.833   2   1 5.000D-02
EPE   0.127   0.833   2   1 5.000D-02
CSO   0.126   0.561   4   1 5.000D-02
CME   0.127   0.833   2   2 5.000D-02
BOG   0.128   0.876   1   3 5.000D-02
ACE   0.128   0.876   1   1 5.000D-02
GLY   0.128   0.876   1   1 5.000D-02
CAC   0.129   0.893   0   1 5.000D-02
SIN   0.129   0.893   0   1 5.000D-02
CYC   0.129   0.893   0   1 5.000D-02
U10   0.128   0.876   2   6 5.000D-02
CSX   0.125   0.112   6   1 5.000D-02
DTT   0.128   0.876   1   1 5.000D-02
BMA   0.129   0.893   0   1 5.000D-02
PE4   0.129   0.893   0   1 5.000D-02
TYR   0.129   0.893   0   1 5.000D-02
RSF   0.135   0.112   6   2 5.000D-02
ZNI   0.594   0.421   6   6 5.000D-02
