# Supplementary material for: GlueFinder: A Data-Driven Framework for the Rational Discovery of Molecular Glues
Source: J Chem Inf Model. 2026 Mar 3;66(6):3368–82. doi: 10.1021/acs.jcim.5c03232 (PMC13014457; doi:10.1021/acs.jcim.5c03232)
Supplement: Supplementary file 2 [file ci5c03232_si_002.zip › SI/KRAS/summary/Q96J02-KRAS.summary]

  75
NAG   0.129   0.893   0   6 5.000D-02
PEG   0.128   0.876   1   2 5.000D-02
ADP   0.128   0.876   1   1 5.000D-02
MPD   0.129   0.893   0   4 5.000D-02
BCR   0.144   0.546   1   1 5.000D-03
MLY   0.171   0.577   1   6 5.000D-02
OLC   0.129   0.893   0   3 5.000D-02
PG4   0.128   0.876   1   3 5.000D-02
PGE   0.129   0.893   0   1 5.000D-02
3PE   0.128   0.876   1   2 5.000D-02
TRS   0.129   0.893   0   1 5.000D-02
MES   0.129   0.893   0   2 5.000D-02
CLR   0.128   0.876   1   1 5.000D-02
NAD   0.128   0.876   1   1 5.000D-02
CDL   0.129   0.893   0   1 5.000D-02
OLA   0.129   0.893   0   1 5.000D-02
LMT   0.128   0.876   1   2 5.000D-02
LFA   0.129   0.893   0   1 5.000D-02
FES   0.142   0.577   0   2 5.000D-02
1PE   0.126   0.687   3   1 5.000D-02
BME   0.144   0.546   1   1 5.000D-03
EPE   0.126   0.687   3   1 5.000D-02
CSO   0.128   0.876   1   2 5.000D-02
IPA   0.129   0.893   0   1 5.000D-02
POV   0.129   0.893   0   2 5.000D-02
LMG   0.129   0.893   0   1 5.000D-02
PC1   0.144   0.546   1   3 5.000D-02
Y01   0.129   0.893   0   1 5.000D-02
PTR   0.127   0.833   2   1 5.000D-02
PEE   0.128   0.876   1   1 5.000D-02
MRD   0.144   0.546   1   2 5.000D-02
PCW   0.129   0.893   0   1 5.000D-02
DGD   0.129   0.893   0   2 5.000D-02
TLA   0.128   0.876   1   1 5.000D-02
DMU   0.144   0.546   1   1 5.000D-03
OCT   0.129   0.893   0   1 5.000D-02
SQD   0.129   0.893   0   1 5.000D-02
CAC   0.128   0.876   1   1 5.000D-02
D12   0.128   0.876   1   1 5.000D-02
CYC   0.129   0.893   0   1 5.000D-02
MPG   0.129   0.893   0   1 5.000D-02
MLZ   0.129   0.893   0   1 5.000D-02
MYS   0.129   0.893   0   1 5.000D-02
DTT   0.127   0.833   2   1 5.000D-02
CSS   0.129   0.893   0   1 5.000D-02
BEZ   0.127   0.833   2   1 5.000D-02
OLB   0.129   0.893   0   1 5.000D-02
IOD   0.128   0.876   1   1 5.000D-02
2PE   0.128   0.876   1   1 5.000D-02
ALY   0.129   0.893   0   1 5.000D-02
B3P   0.128   0.876   1   1 5.000D-02
PGR   0.129   0.893   0   2 5.000D-02
SOG   0.142   0.577   0   2 5.000D-03
FTR   0.129   0.893   0   1 5.000D-02
BLA   0.142   0.577   0   1 5.000D-03
WVN   0.128   0.876   1   1 5.000D-02
1PG   0.128   0.876   1   1 5.000D-02
XCP   0.129   0.893   0   1 5.000D-02
PEB   0.129   0.893   0   1 5.000D-02
PG6   0.128   0.876   1   1 5.000D-02
CAF   0.129   0.893   0   1 5.000D-02
B3K   0.129   0.893   0   2 5.000D-02
0TD   0.129   0.893   0   1 5.000D-02
UQ1   0.127   0.833   2   1 5.000D-02
TBR   0.128   0.876   1   1 5.000D-02
BET   0.129   0.893   0   1 5.000D-02
UPL   0.129   0.893   0   1 5.000D-02
XPE   0.126   0.687   3   1 5.000D-02
DTU   0.129   0.893   0   1 5.000D-02
GBF   0.129   0.893   0   1 5.000D-02
MYC   0.129   0.893   0   1 5.000D-02
PCR   0.129   0.893   0   1 5.000D-02
2CO   0.129   0.893   0   1 5.000D-02
MNB   0.128   0.876   1   1 5.000D-02
22B   0.142   0.577   0   1 5.000D-03
