# Supplementary material for: GlueFinder: A Data-Driven Framework for the Rational Discovery of Molecular Glues
Source: J Chem Inf Model. 2026 Mar 3;66(6):3368–82. doi: 10.1021/acs.jcim.5c03232 (PMC13014457; doi:10.1021/acs.jcim.5c03232)
Supplement: Supplementary file 2 [file ci5c03232_si_002.zip › SI/KRAS/summary/O60683-KRAS.summary]

 163
NAG   0.171   0.577   1   6 5.000D-02
PEG   0.171   0.577   1   6 5.000D-02
ADP   0.128   0.876   1   1 5.000D-02
MPD   0.129   0.893   0   6 5.000D-02
BCR   0.128   0.876   1   1 5.000D-02
MLY   0.171   0.577   1   6 5.000D-02
OLC   0.129   0.893   0   3 5.000D-02
PG4   0.129   0.893   0   2 5.000D-02
PGE   0.155   0.489   2   2 5.000D-02
HEC   0.129   0.893   0   1 5.000D-02
3PE   0.129   0.893   0   1 5.000D-02
TRS   0.129   0.893   0   2 5.000D-02
MES   0.129   0.893   0   1 5.000D-02
CLR   0.128   0.876   1   1 5.000D-02
GDP   0.220   0.421   4   3 5.000D-02
OLA   0.129   0.893   0   1 5.000D-02
FMN   0.129   0.893   0   1 5.000D-02
LMT   0.127   0.833   2   4 5.000D-02
SEP   0.129   0.893   0   1 5.000D-02
CIT   0.129   0.893   0   1 5.000D-02
ACY   0.129   0.893   0   1 5.000D-02
FES   0.129   0.893   0   1 5.000D-02
1PE   0.129   0.893   0   2 5.000D-02
BME   0.144   0.546   1   1 5.000D-02
GTP   0.128   0.876   1   1 5.000D-02
EPE   0.129   0.893   0   2 5.000D-02
IMD   0.129   0.893   0   1 5.000D-02
CSO   0.229   0.421   5   1 5.000D-03
LHG   0.129   0.893   0   1 5.000D-02
IPA   0.129   0.893   0   3 5.000D-02
LDA   0.128   0.876   1   1 5.000D-02
MLI   0.129   0.893   0   1 5.000D-02
POV   0.127   0.833   2   3 5.000D-02
SCN   0.129   0.893   0   3 5.000D-02
CME   0.129   0.893   0   1 5.000D-02
MAN   0.128   0.876   1   2 5.000D-02
C8E   0.171   0.577   1   6 5.000D-02
LMG   0.129   0.893   0   1 5.000D-02
BOG   0.129   0.893   0   1 5.000D-02
BCL   0.128   0.876   1   2 5.000D-02
Y01   0.128   0.876   1   1 5.000D-02
PTR   0.129   0.893   0   1 5.000D-02
PCA   0.129   0.893   0   2 5.000D-02
MRD   0.129   0.893   0   1 5.000D-02
PCW   0.129   0.893   0   2 5.000D-02
COA   0.129   0.893   0   1 5.000D-02
EOH   0.128   0.876   1   1 5.000D-02
DGD   0.129   0.893   0   2 5.000D-02
GNP   0.127   0.833   2   1 5.000D-02
TLA   0.129   0.893   0   1 5.000D-02
MYR   0.128   0.876   1   1 5.000D-02
P6G   0.165   0.577   1   5 5.000D-02
DMU   0.128   0.876   1   1 5.000D-02
RET   0.128   0.876   1   1 5.000D-02
CAS   0.143   0.000   0   3 5.000D-02
PX4   0.127   0.833   2   1 5.000D-02
OCT   0.128   0.876   1   1 5.000D-02
PTY   0.129   0.893   0   1 5.000D-02
DIO   0.128   0.876   1   1 5.000D-02
GLU   0.128   0.876   1   1 5.000D-02
GLC   0.127   0.833   2   1 5.000D-02
AZI   0.128   0.876   1   1 5.000D-02
SQD   0.128   0.876   1   2 5.000D-02
CAC   0.128   0.876   1   1 5.000D-02
BEN   0.126   0.687   3   1 5.000D-02
BNG   0.129   0.893   0   2 5.000D-02
PLC   0.128   0.876   1   4 5.000D-02
OCS   0.129   0.893   0   1 5.000D-02
CRO   0.129   0.893   0   1 5.000D-02
D12   0.128   0.876   1   4 5.000D-02
MC3   0.129   0.893   0   1 5.000D-02
CYC   0.128   0.876   1   2 5.000D-02
PGW   0.129   0.893   0   1 5.000D-02
TPP   0.127   0.833   2   1 5.000D-02
MLZ   0.128   0.876   1   5 5.000D-02
HEZ   0.129   0.893   0   2 5.000D-02
TRP   0.128   0.876   1   1 5.000D-02
MYS   0.127   0.833   2   1 5.000D-02
BU3   0.127   0.833   2   1 5.000D-02
CSS   0.127   0.833   2   2 5.000D-02
L2P   0.126   0.687   3   6 5.000D-02
C14   0.129   0.893   0   1 5.000D-02
LBN   0.127   0.833   2   1 5.000D-02
HED   0.129   0.893   0   1 5.000D-02
PG0   0.127   0.833   2   1 5.000D-02
MET   0.129   0.893   0   1 5.000D-02
YCM   0.128   0.876   1   1 5.000D-02
LMU   0.127   0.833   2   1 5.000D-02
FUC   0.129   0.893   0   1 5.000D-02
CMP   0.129   0.893   0   1 5.000D-02
OLB   0.129   0.893   0   1 5.000D-02
IOD   0.127   0.833   2   1 5.000D-02
2PE   0.129   0.893   0   1 5.000D-02
ALY   0.129   0.893   0   1 5.000D-02
PEO   0.128   0.876   1   2 5.000D-02
SER   0.128   0.876   1   1 5.000D-02
NDG   0.129   0.893   0   1 5.000D-02
SO3   0.128   0.876   1   1 5.000D-02
BMA   0.129   0.893   0   1 5.000D-02
3PH   0.128   0.876   1   1 5.000D-02
SOG   0.128   0.876   1   2 5.000D-02
PIO   0.128   0.876   1   1 5.000D-02
FTR   0.144   0.546   1   1 5.000D-03
CR2   0.129   0.893   0   2 5.000D-02
A2G   0.128   0.876   1   1 5.000D-02
BLA   0.127   0.833   2   2 5.000D-02
TRD   0.126   0.687   3   6 5.000D-02
PHE   0.171   0.421   3   1 5.000D-03
BTN   0.126   0.687   3   1 5.000D-02
TBU   0.128   0.876   1   1 5.000D-02
PG6   0.129   0.893   0   1 5.000D-02
CAF   0.129   0.893   0   4 5.000D-02
NRQ   0.128   0.876   1   1 5.000D-02
12P   0.128   0.876   1   2 5.000D-02
PE3   0.128   0.876   1   1 5.000D-02
I3C   0.128   0.876   1   1 5.000D-02
O4B   0.127   0.833   2   1 5.000D-02
FUL   0.129   0.893   0   1 5.000D-02
PIA   0.144   0.546   1   1 5.000D-03
NGA   0.127   0.833   2   1 5.000D-02
ARF   0.127   0.833   2   1 5.000D-02
BDF   0.128   0.876   1   1 5.000D-02
EST   0.129   0.893   0   1 5.000D-02
CRQ   0.129   0.893   0   1 5.000D-02
2AN   0.129   0.893   0   1 5.000D-02
EMC   0.129   0.893   0   1 5.000D-02
TRQ   0.128   0.876   1   1 5.000D-02
TRT   0.129   0.893   0   1 5.000D-02
UIX   0.127   0.833   2   1 5.000D-02
AV0   0.128   0.876   1   1 5.000D-02
STL   0.126   0.687   3   1 5.000D-02
CXE   0.129   0.893   0   1 5.000D-02
MTN   0.129   0.893   0   1 5.000D-02
DTD   0.127   0.833   2   1 5.000D-02
STR   0.129   0.893   0   1 5.000D-02
LDP   0.127   0.833   2   1 5.000D-02
CLM   0.129   0.893   0   1 5.000D-02
GPP   0.126   0.687   3   1 5.000D-02
23Y   0.126   0.687   3   2 5.000D-02
CTN   0.127   0.833   2   1 5.000D-02
9CR   0.128   0.876   1   1 5.000D-02
GBF   0.129   0.893   0   1 5.000D-02
1N1   0.128   0.876   1   1 5.000D-02
F6C   0.142   0.577   0   1 5.000D-03
PIN   0.127   0.833   2   1 5.000D-02
RAP   0.129   0.893   0   1 5.000D-02
CH6   0.144   0.546   1   1 5.000D-03
REA   0.126   0.687   3   1 5.000D-02
TCE   0.129   0.893   0   1 5.000D-02
9ZR   0.127   0.833   2   1 5.000D-02
CSU   0.128   0.876   1   1 5.000D-02
40S   0.128   0.876   1   1 5.000D-02
LSN   0.142   0.577   0   1 5.000D-03
RSF   0.128   0.876   1   1 5.000D-02
EF2   0.129   0.893   0   1 5.000D-02
SFU   0.128   0.876   1   1 5.000D-02
1NP   0.126   0.687   3   1 5.000D-02
42J   0.128   0.876   1   1 5.000D-02
PIT   0.128   0.876   1   1 5.000D-02
PKZ   0.126   0.561   4   1 5.000D-02
MCT   0.127   0.833   2   1 5.000D-02
HDZ   0.127   0.833   2   1 5.000D-02
DNF   0.128   0.876   1   1 5.000D-02
