# Supplementary material for: GlueFinder: A Data-Driven Framework for the Rational Discovery of Molecular Glues
Source: J Chem Inf Model. 2026 Mar 3;66(6):3368–82. doi: 10.1021/acs.jcim.5c03232 (PMC13014457; doi:10.1021/acs.jcim.5c03232)
Supplement: Supplementary file 2 [file ci5c03232_si_002.zip › SI/KRAS/summary/Q9P0N8-KRAS.summary]

  78
NAG   0.129   0.893   0   1 5.000D-02
PEG   0.129   0.893   0   2 5.000D-02
MPD   0.129   0.893   0   1 5.000D-02
BCR   0.129   0.893   0   1 5.000D-02
MLY   0.128   0.876   1   3 5.000D-02
OLC   0.128   0.876   1   1 5.000D-02
PG4   0.129   0.893   0   1 5.000D-02
PGE   0.129   0.893   0   1 5.000D-02
HEC   0.129   0.893   0   1 5.000D-02
TRS   0.128   0.876   1   1 5.000D-02
MES   0.129   0.893   0   1 5.000D-02
CLR   0.127   0.833   2   2 5.000D-02
FMN   0.129   0.893   0   1 5.000D-02
LMT   0.127   0.833   2   2 5.000D-02
SEP   0.128   0.876   1   1 5.000D-02
CIT   0.127   0.833   2   1 5.000D-02
LFA   0.129   0.893   0   1 5.000D-02
1PE   0.129   0.893   0   1 5.000D-02
BME   0.128   0.876   1   1 5.000D-02
GTP   0.128   0.876   1   1 5.000D-02
CSO   0.279   0.421   6   1 5.000D-03
IPA   0.126   0.687   3   1 5.000D-02
LDA   0.155   0.489   2   1 5.000D-03
PLM   0.128   0.876   1   1 5.000D-02
POV   0.129   0.893   0   1 5.000D-02
SCN   0.127   0.833   2   1 5.000D-02
CME   0.128   0.876   1   1 5.000D-02
C8E   0.129   0.893   0   1 5.000D-02
LMG   0.129   0.893   0   1 5.000D-02
PC1   0.127   0.833   2   1 5.000D-02
BCL   0.129   0.893   0   1 5.000D-02
PTR   0.128   0.876   1   1 5.000D-02
ACE   0.129   0.893   0   1 5.000D-02
COA   0.129   0.893   0   1 5.000D-02
EOH   0.127   0.833   2   1 5.000D-02
DGD   0.129   0.893   0   1 5.000D-02
GNP   0.129   0.893   0   1 5.000D-02
P6G   0.129   0.893   0   1 5.000D-02
DMU   0.128   0.876   1   3 5.000D-02
CAS   0.127   0.833   2   1 5.000D-02
BTB   0.128   0.876   1   1 5.000D-02
GLC   0.144   0.546   1   2 5.000D-02
SQD   0.128   0.876   1   1 5.000D-02
CAC   0.123   0.378   5   1 5.000D-02
BNG   0.129   0.893   0   2 5.000D-02
F3S   0.129   0.893   0   1 5.000D-02
U10   0.128   0.876   1   1 5.000D-02
MPG   0.129   0.893   0   1 5.000D-02
MLZ   0.127   0.833   2   1 5.000D-02
TRP   0.129   0.893   0   1 5.000D-02
MYS   0.126   0.687   3   2 5.000D-02
NLE   0.128   0.876   1   1 5.000D-02
CYS   0.127   0.833   2   1 5.000D-02
PIO   0.127   0.833   2   1 5.000D-02
FTR   0.129   0.893   0   1 5.000D-02
SIA   0.126   0.687   3   1 5.000D-02
MPO   0.129   0.893   0   5 5.000D-02
15P   0.128   0.876   1   1 5.000D-02
P33   0.127   0.833   2   1 5.000D-02
CCN   0.128   0.876   1   1 5.000D-02
12P   0.129   0.893   0   1 5.000D-02
DGA   0.126   0.687   3   1 5.000D-02
SEY   0.129   0.893   0   1 5.000D-02
NCA   0.127   0.833   2   1 5.000D-02
D1D   0.128   0.876   1   1 5.000D-02
AV0   0.126   0.687   3   1 5.000D-02
DIF   0.128   0.876   1   1 5.000D-02
ACD   0.128   0.876   1   1 5.000D-02
HXG   0.129   0.893   0   1 5.000D-02
23Y   0.128   0.876   1   1 5.000D-02
AG2   0.128   0.876   1   1 5.000D-02
3GP   0.128   0.876   1   1 5.000D-02
4FW   0.126   0.687   3   1 5.000D-02
HAI   0.129   0.893   0   1 5.000D-02
8GT   0.128   0.876   1   1 5.000D-02
DET   0.144   0.546   1   1 5.000D-03
22B   0.128   0.876   1   1 5.000D-02
K0G   0.127   0.833   2   1 5.000D-02
