# Supplementary material for: GlueFinder: A Data-Driven Framework for the Rational Discovery of Molecular Glues
Source: J Chem Inf Model. 2026 Mar 3;66(6):3368–82. doi: 10.1021/acs.jcim.5c03232 (PMC13014457; doi:10.1021/acs.jcim.5c03232)
Supplement: Supplementary file 2 [file ci5c03232_si_002.zip › SI/KRAS/summary/Q9UPQ7-KRAS.summary]

  28
NAG   0.129   0.893   0   1 5.000D-02
PEG   0.128   0.876   1   1 5.000D-02
MLY   0.129   0.893   0   1 5.000D-02
PG4   0.127   0.833   2   1 5.000D-02
3PE   0.129   0.893   0   2 5.000D-02
MES   0.129   0.893   0   3 5.000D-02
LMT   0.127   0.833   2   2 5.000D-02
CIT   0.128   0.876   1   1 5.000D-02
LDA   0.129   0.893   0   2 5.000D-02
PLM   0.128   0.876   1   1 5.000D-02
POV   0.129   0.893   0   1 5.000D-02
MAN   0.129   0.893   0   1 5.000D-02
BCL   0.129   0.893   0   1 5.000D-02
COA   0.129   0.893   0   1 5.000D-02
EOH   0.129   0.893   0   2 5.000D-02
DMU   0.128   0.876   1   1 5.000D-02
PX4   0.129   0.893   0   1 5.000D-02
DIO   0.129   0.893   0   1 5.000D-02
BNG   0.129   0.893   0   1 5.000D-02
CSX   0.128   0.876   1   1 5.000D-02
IOD   0.128   0.876   1   1 5.000D-02
PEF   0.127   0.833   2   1 5.000D-02
MMA   0.127   0.833   2   1 5.000D-02
SGM   0.129   0.893   0   1 5.000D-02
CRT   0.129   0.893   0   1 5.000D-02
F6C   0.129   0.893   0   2 5.000D-02
7V7   0.129   0.893   0   1 5.000D-02
DET   0.128   0.876   1   1 5.000D-02
