# Supplementary material for: GlueFinder: A Data-Driven Framework for the Rational Discovery of Molecular Glues
Source: J Chem Inf Model. 2026 Mar 3;66(6):3368–82. doi: 10.1021/acs.jcim.5c03232 (PMC13014457; doi:10.1021/acs.jcim.5c03232)
Supplement: Supplementary file 2 [file ci5c03232_si_002.zip › SI/KRAS/summary/Q8NG06-KRAS.summary]

  66
NAG   0.129   0.893   0   5 5.000D-02
PEG   0.128   0.876   1   3 5.000D-02
MPD   0.128   0.876   1   2 5.000D-02
BCR   0.129   0.893   0   1 5.000D-02
MLY   0.129   0.893   0   1 5.000D-02
OLC   0.129   0.893   0   3 5.000D-02
PGE   0.129   0.893   0   1 5.000D-02
TRS   0.128   0.876   1   1 5.000D-02
MES   0.129   0.893   0   1 5.000D-02
FMN   0.126   0.687   3   1 5.000D-02
SEP   0.129   0.893   0   1 5.000D-02
CIT   0.128   0.876   1   2 5.000D-02
UNL   0.129   0.893   0   1 5.000D-02
LFA   0.129   0.893   0   1 5.000D-02
ACY   0.126   0.687   3   1 5.000D-02
FES   0.128   0.876   1   3 5.000D-02
1PE   0.128   0.876   1   1 5.000D-02
BME   0.129   0.893   0   1 5.000D-02
EPE   0.127   0.833   2   1 5.000D-02
PLM   0.129   0.893   0   2 5.000D-02
MLI   0.129   0.893   0   1 5.000D-02
SCN   0.128   0.876   1   1 5.000D-02
CME   0.129   0.893   0   1 5.000D-02
C8E   0.128   0.876   1   1 5.000D-02
LMG   0.129   0.893   0   2 5.000D-02
PC1   0.127   0.833   2   1 5.000D-02
BCL   0.142   0.577   0   1 5.000D-03
PCA   0.129   0.893   0   2 5.000D-02
MRD   0.127   0.833   2   1 5.000D-02
ACE   0.128   0.876   1   1 5.000D-02
DGD   0.129   0.893   0   2 5.000D-02
FLC   0.128   0.876   1   1 5.000D-02
BGC   0.129   0.893   0   6 5.000D-02
DMU   0.129   0.893   0   2 5.000D-02
GSH   0.129   0.893   0   1 5.000D-02
CAS   0.129   0.893   0   1 5.000D-02
BTB   0.128   0.876   1   1 5.000D-02
AKG   0.127   0.833   2   1 5.000D-02
CAC   0.129   0.893   0   1 5.000D-02
POP   0.129   0.893   0   2 5.000D-02
MLZ   0.129   0.893   0   1 5.000D-02
UMP   0.128   0.876   1   1 5.000D-02
PG0   0.128   0.876   1   1 5.000D-02
2PE   0.127   0.833   2   1 5.000D-02
PE4   0.129   0.893   0   1 5.000D-02
MPO   0.128   0.876   1   2 5.000D-02
HIS   0.129   0.893   0   2 5.000D-02
HC4   0.129   0.893   0   1 5.000D-02
DUP   0.129   0.893   0   1 5.000D-02
CCN   0.128   0.876   1   1 5.000D-02
PE3   0.128   0.876   1   1 5.000D-02
ASC   0.128   0.876   1   1 5.000D-02
ARF   0.128   0.876   1   1 5.000D-02
UPL   0.127   0.833   2   1 5.000D-02
G4P   0.128   0.876   1   1 5.000D-02
2GP   0.129   0.893   0   1 5.000D-02
2BA   0.128   0.876   1   1 5.000D-02
XPE   0.128   0.876   1   1 5.000D-02
23Y   0.129   0.893   0   2 5.000D-02
OCY   0.127   0.833   2   1 5.000D-02
MYC   0.129   0.893   0   1 5.000D-02
GDS   0.128   0.876   1   1 5.000D-02
LYZ   0.129   0.893   0   1 5.000D-02
40S   0.127   0.833   2   1 5.000D-02
MNB   0.126   0.687   3   1 5.000D-02
DET   0.144   0.546   1   1 5.000D-03
