# Supplementary material for: GlueFinder: A Data-Driven Framework for the Rational Discovery of Molecular Glues
Source: J Chem Inf Model. 2026 Mar 3;66(6):3368–82. doi: 10.1021/acs.jcim.5c03232 (PMC13014457; doi:10.1021/acs.jcim.5c03232)
Supplement: Supplementary file 2 [file ci5c03232_si_002.zip › SI/KRAS/summary/Q8WY64-KRAS.summary]

 127
NAG   0.129   0.893   0   6 5.000D-02
PEG   0.129   0.893   0   6 5.000D-02
ADP   0.127   0.833   2   1 5.000D-02
MPD   0.129   0.893   0   3 5.000D-02
MLY   0.129   0.893   0   4 5.000D-02
OLC   0.128   0.876   1   1 5.000D-02
PG4   0.129   0.893   0   4 5.000D-02
PGE   0.129   0.893   0   3 5.000D-02
HEC   0.129   0.893   0   1 5.000D-02
3PE   0.128   0.876   1   1 5.000D-02
TRS   0.127   0.833   2   1 5.000D-02
MES   0.128   0.876   1   2 5.000D-02
CLR   0.127   0.833   2   1 5.000D-02
NAD   0.128   0.876   1   1 5.000D-02
GDP   0.128   0.876   1   1 5.000D-02
CDL   0.129   0.893   0   4 5.000D-02
OLA   0.128   0.876   1   1 5.000D-02
FMN   0.129   0.893   0   1 5.000D-02
SEP   0.142   0.577   0   2 5.000D-02
CIT   0.129   0.893   0   2 5.000D-02
UNL   0.127   0.833   2   1 5.000D-02
ACY   0.129   0.893   0   2 5.000D-02
FES   0.129   0.893   0   1 5.000D-02
1PE   0.129   0.893   0   3 5.000D-02
BME   0.128   0.876   1   1 5.000D-02
EPE   0.128   0.876   1   1 5.000D-02
IMD   0.129   0.893   0   1 5.000D-02
TPO   0.129   0.893   0   1 5.000D-02
CSO   0.128   0.876   1   2 5.000D-02
IPA   0.128   0.876   1   1 5.000D-02
LDA   0.128   0.876   1   1 5.000D-02
MLI   0.126   0.687   3   1 5.000D-02
POV   0.128   0.876   1   1 5.000D-02
NDP   0.128   0.876   1   1 5.000D-02
SCN   0.129   0.893   0   2 5.000D-02
CME   0.144   0.546   1   2 5.000D-02
MAN   0.129   0.893   0   2 5.000D-02
C8E   0.129   0.893   0   1 5.000D-02
PC1   0.129   0.893   0   2 5.000D-02
BCL   0.129   0.893   0   1 5.000D-02
PTR   0.129   0.893   0   1 5.000D-02
FME   0.128   0.876   1   2 5.000D-02
MRD   0.128   0.876   1   2 5.000D-02
ACE   0.129   0.893   0   1 5.000D-02
EOH   0.128   0.876   1   1 5.000D-02
DGD   0.127   0.833   2   1 5.000D-02
FLC   0.128   0.876   1   1 5.000D-02
MYR   0.126   0.687   3   1 5.000D-02
CSD   0.129   0.893   0   1 5.000D-02
BGC   0.128   0.876   1   1 5.000D-02
DMU   0.128   0.876   1   1 5.000D-02
RET   0.129   0.893   0   1 5.000D-02
DIO   0.127   0.833   2   1 5.000D-02
GLU   0.129   0.893   0   1 5.000D-02
AZI   0.129   0.893   0   1 5.000D-02
SQD   0.128   0.876   1   2 5.000D-02
CAC   0.128   0.876   1   1 5.000D-02
BEF   0.128   0.876   1   1 5.000D-02
NHE   0.129   0.893   0   1 5.000D-02
F3S   0.129   0.893   0   1 5.000D-02
OCS   0.127   0.833   2   1 5.000D-02
PGO   0.129   0.893   0   1 5.000D-02
MC3   0.128   0.876   1   1 5.000D-02
78M   0.129   0.893   0   3 5.000D-02
MLZ   0.128   0.876   1   1 5.000D-02
HEZ   0.129   0.893   0   1 5.000D-02
ARG   0.128   0.876   1   1 5.000D-02
CSX   0.129   0.893   0   2 5.000D-02
PYR   0.127   0.833   2   1 5.000D-02
CSS   0.128   0.876   1   1 5.000D-02
PG0   0.128   0.876   1   1 5.000D-02
DMF   0.126   0.687   3   1 5.000D-02
XYP   0.129   0.893   0   1 5.000D-02
FUC   0.128   0.876   1   1 5.000D-02
IOD   0.128   0.876   1   2 5.000D-02
GAI   0.129   0.893   0   1 5.000D-02
2PE   0.126   0.687   3   1 5.000D-02
BCN   0.129   0.893   0   1 5.000D-02
PGR   0.171   0.577   1   6 5.000D-02
SER   0.129   0.893   0   1 5.000D-02
NDG   0.129   0.893   0   1 5.000D-02
BMA   0.129   0.893   0   2 5.000D-02
78N   0.128   0.876   1   1 5.000D-02
SOG   0.127   0.833   2   1 5.000D-02
CXS   0.127   0.833   2   2 5.000D-02
ALA   0.129   0.893   0   1 5.000D-02
SIA   0.129   0.893   0   1 5.000D-02
GLN   0.128   0.876   1   1 5.000D-02
MPO   0.127   0.833   2   1 5.000D-02
PHE   0.129   0.893   0   1 5.000D-02
MTA   0.127   0.833   2   1 5.000D-02
CXM   0.129   0.893   0   1 5.000D-02
BO3   0.127   0.833   2   1 5.000D-02
IPE   0.129   0.893   0   1 5.000D-02
PE8   0.128   0.876   1   1 5.000D-02
FUL   0.128   0.876   1   1 5.000D-02
RBF   0.128   0.876   1   1 5.000D-02
MMA   0.128   0.876   1   1 5.000D-02
AKR   0.129   0.893   0   1 5.000D-02
NGA   0.129   0.893   0   1 5.000D-02
1PS   0.128   0.876   1   1 5.000D-02
ARF   0.129   0.893   0   1 5.000D-02
TBR   0.129   0.893   0   1 5.000D-02
P4G   0.127   0.833   2   1 5.000D-02
KAI   0.128   0.876   1   1 5.000D-02
TRQ   0.127   0.833   2   1 5.000D-02
QQ4   0.127   0.833   2   1 5.000D-02
PO3   0.128   0.876   1   1 5.000D-02
BGL   0.128   0.876   1   1 5.000D-02
AZM   0.129   0.893   0   1 5.000D-02
FPS   0.129   0.893   0   1 5.000D-02
EDT   0.127   0.833   2   1 5.000D-02
0AF   0.127   0.833   2   2 5.000D-02
F43   0.128   0.876   1   1 5.000D-02
AG2   0.129   0.893   0   1 5.000D-02
SOR   0.128   0.876   1   1 5.000D-02
DFP   0.129   0.893   0   1 5.000D-02
4FW   0.127   0.833   2   1 5.000D-02
7MT   0.128   0.876   1   3 5.000D-02
7V7   0.129   0.893   0   1 5.000D-02
3PY   0.128   0.876   1   1 5.000D-02
ASB   0.129   0.893   0   1 5.000D-02
2J9   0.128   0.876   1   1 5.000D-02
ZDC   0.128   0.876   1   2 5.000D-02
9JT   0.128   0.876   1   1 5.000D-02
XY2   0.127   0.833   2   2 5.000D-02
PHI   0.129   0.893   0   1 5.000D-02
