# Supplementary material for: GlueFinder: A Data-Driven Framework for the Rational Discovery of Molecular Glues
Source: J Chem Inf Model. 2026 Mar 3;66(6):3368–82. doi: 10.1021/acs.jcim.5c03232 (PMC13014457; doi:10.1021/acs.jcim.5c03232)
Supplement: Supplementary file 2 [file ci5c03232_si_002.zip › SI/KRAS/summary/P0CI25-KRAS.summary]

  64
NAG   0.129   0.893   0   6 5.000D-02
PEG   0.129   0.893   0   3 5.000D-02
MPD   0.129   0.893   0   2 5.000D-02
BCR   0.129   0.893   0   2 5.000D-02
MLY   0.129   0.893   0   5 5.000D-02
ATP   0.129   0.893   0   1 5.000D-02
OLC   0.129   0.893   0   2 5.000D-02
PG4   0.129   0.893   0   2 5.000D-02
PGE   0.129   0.893   0   1 5.000D-02
TRS   0.129   0.893   0   1 5.000D-02
MES   0.129   0.893   0   1 5.000D-02
CLR   0.129   0.893   0   2 5.000D-02
OLA   0.129   0.893   0   1 5.000D-02
LMT   0.128   0.876   1   1 5.000D-02
CIT   0.129   0.893   0   1 5.000D-02
LFA   0.127   0.833   2   5 5.000D-02
FES   0.129   0.893   0   1 5.000D-02
1PE   0.128   0.876   1   1 5.000D-02
BME   0.129   0.893   0   2 5.000D-02
GTP   0.128   0.876   1   1 5.000D-02
EPE   0.129   0.893   0   1 5.000D-02
CSO   0.129   0.893   0   1 5.000D-02
POV   0.142   0.577   0   1 5.000D-02
SCN   0.128   0.876   1   1 5.000D-02
CME   0.129   0.893   0   1 5.000D-02
MAN   0.128   0.876   1   2 5.000D-02
C8E   0.128   0.876   1   3 5.000D-02
PC1   0.129   0.893   0   2 5.000D-02
BOG   0.127   0.833   2   1 5.000D-02
BCL   0.129   0.893   0   1 5.000D-02
MRD   0.129   0.893   0   1 5.000D-02
PCW   0.129   0.893   0   1 5.000D-02
ACE   0.129   0.893   0   1 5.000D-02
DMU   0.127   0.833   2   1 5.000D-02
CAS   0.128   0.876   1   1 5.000D-02
BTB   0.129   0.893   0   1 5.000D-02
DIO   0.129   0.893   0   2 5.000D-02
GLU   0.129   0.893   0   1 5.000D-02
SQD   0.129   0.893   0   2 5.000D-02
CAC   0.155   0.489   2   1 5.000D-03
OCS   0.129   0.893   0   1 5.000D-02
CRO   0.127   0.833   2   1 5.000D-02
MPG   0.128   0.876   1   2 5.000D-02
L2P   0.129   0.893   0   1 5.000D-02
NLE   0.126   0.687   3   1 5.000D-02
GAI   0.142   0.577   0   1 5.000D-03
CUA   0.129   0.893   0   1 5.000D-02
PGR   0.129   0.893   0   2 5.000D-02
SOG   0.129   0.893   0   2 5.000D-02
TMO   0.128   0.876   1   1 5.000D-02
PE5   0.127   0.833   2   1 5.000D-02
PG6   0.129   0.893   0   1 5.000D-02
B3K   0.129   0.893   0   2 5.000D-02
PIA   0.128   0.876   1   1 5.000D-02
TBR   0.129   0.893   0   1 5.000D-02
G4P   0.128   0.876   1   1 5.000D-02
QQ4   0.142   0.577   0   2 5.000D-02
CYT   0.128   0.876   1   1 5.000D-02
DUR   0.129   0.893   0   1 5.000D-02
OTY   0.129   0.893   0   2 5.000D-02
ZDC   0.129   0.893   0   1 5.000D-02
22B   0.128   0.876   1   1 5.000D-02
PUB   0.128   0.876   1   1 5.000D-02
XY2   0.131   0.378   5   2 5.000D-02
