# Supplementary material for: GlueFinder: A Data-Driven Framework for the Rational Discovery of Molecular Glues
Source: J Chem Inf Model. 2026 Mar 3;66(6):3368–82. doi: 10.1021/acs.jcim.5c03232 (PMC13014457; doi:10.1021/acs.jcim.5c03232)
Supplement: Supplementary file 2 [file ci5c03232_si_002.zip › SI/KRAS/summary/O43255-KRAS.summary]

  77
NAG   0.171   0.577   1   6 5.000D-02
PEG   0.129   0.893   0   1 5.000D-02
MPD   0.279   0.421   6   1 5.000D-03
MLY   0.129   0.893   0   2 5.000D-02
ATP   0.128   0.876   1   2 5.000D-02
OLC   0.128   0.876   1   1 5.000D-02
PG4   0.129   0.893   0   2 5.000D-02
PGE   0.129   0.893   0   1 5.000D-02
HEC   0.129   0.893   0   1 5.000D-02
TRS   0.128   0.876   1   1 5.000D-02
MES   0.129   0.893   0   1 5.000D-02
GDP   0.129   0.893   0   1 5.000D-02
LMT   0.128   0.876   1   2 5.000D-02
CIT   0.128   0.876   1   1 5.000D-02
UNL   0.128   0.876   1   2 5.000D-02
LFA   0.128   0.876   1   1 5.000D-02
ACY   0.129   0.893   0   3 5.000D-02
FES   0.126   0.687   3   1 5.000D-02
1PE   0.129   0.893   0   1 5.000D-02
BME   0.128   0.876   1   1 5.000D-02
GTP   0.129   0.893   0   1 5.000D-02
EPE   0.128   0.876   1   1 5.000D-02
IMD   0.129   0.893   0   1 5.000D-02
CSO   0.229   0.421   5   1 5.000D-03
IPA   0.128   0.876   1   1 5.000D-02
LDA   0.129   0.893   0   1 5.000D-02
PLM   0.129   0.893   0   1 5.000D-02
MLI   0.129   0.893   0   1 5.000D-02
NDP   0.128   0.876   1   1 5.000D-02
SCN   0.128   0.876   1   1 5.000D-02
C8E   0.129   0.893   0   2 5.000D-02
BOG   0.129   0.893   0   2 5.000D-02
EOH   0.129   0.893   0   1 5.000D-02
DGD   0.128   0.876   1   1 5.000D-02
GNP   0.127   0.833   2   1 5.000D-02
TLA   0.127   0.833   2   1 5.000D-02
FLC   0.127   0.833   2   1 5.000D-02
P6G   0.128   0.876   1   1 5.000D-02
CSD   0.129   0.893   0   1 5.000D-02
GSH   0.128   0.876   1   1 5.000D-02
CAS   0.128   0.876   1   1 5.000D-02
URE   0.128   0.876   1   4 5.000D-02
NHE   0.129   0.893   0   2 5.000D-02
F3S   0.128   0.876   1   1 5.000D-02
HIC   0.128   0.876   1   1 5.000D-02
CYC   0.128   0.876   1   1 5.000D-02
MLA   0.127   0.833   2   1 5.000D-02
CSX   0.127   0.833   2   1 5.000D-02
TRP   0.128   0.876   1   1 5.000D-02
GAL   0.128   0.876   1   1 5.000D-02
DMF   0.129   0.893   0   1 5.000D-02
FUC   0.127   0.833   2   2 5.000D-02
C2E   0.128   0.876   1   1 5.000D-02
2PE   0.128   0.876   1   1 5.000D-02
PGR   0.128   0.876   1   1 5.000D-02
78N   0.126   0.561   4   1 5.000D-02
MLT   0.129   0.893   0   1 5.000D-02
3PH   0.128   0.876   1   1 5.000D-02
PE4   0.128   0.876   1   1 5.000D-02
FTR   0.128   0.876   1   1 5.000D-02
SIA   0.127   0.833   2   2 5.000D-02
P33   0.128   0.876   1   1 5.000D-02
BLA   0.129   0.893   0   1 5.000D-02
PG5   0.128   0.876   1   1 5.000D-02
TYD   0.128   0.876   1   1 5.000D-02
SEY   0.129   0.893   0   1 5.000D-02
PGT   0.129   0.893   0   1 5.000D-02
FUL   0.127   0.833   2   2 5.000D-02
PIA   0.129   0.893   0   1 5.000D-02
0TD   0.129   0.893   0   1 5.000D-02
QQ4   0.128   0.876   1   2 5.000D-02
AV0   0.128   0.876   1   1 5.000D-02
289   0.128   0.876   1   1 5.000D-02
ROC   0.128   0.876   1   1 5.000D-02
BDP   0.127   0.833   2   1 5.000D-02
CH6   0.127   0.833   2   1 5.000D-02
40S   0.126   0.687   3   1 5.000D-02
