# Supplementary material for: GlueFinder: A Data-Driven Framework for the Rational Discovery of Molecular Glues
Source: J Chem Inf Model. 2026 Mar 3;66(6):3368–82. doi: 10.1021/acs.jcim.5c03232 (PMC13014457; doi:10.1021/acs.jcim.5c03232)
Supplement: Supplementary file 2 [file ci5c03232_si_002.zip › SI/KRAS/summary/Q8IYW5-KRAS.summary]

  12
NAG   0.128   0.876   1   2 5.000D-02
MLY   0.128   0.876   1   1 5.000D-02
3PE   0.129   0.893   0   1 5.000D-02
EPE   0.129   0.893   0   1 5.000D-02
LDA   0.128   0.876   1   1 5.000D-02
BCL   0.128   0.876   1   1 5.000D-02
PCW   0.127   0.833   2   1 5.000D-02
MPG   0.129   0.893   0   1 5.000D-02
MYS   0.128   0.876   1   1 5.000D-02
B3K   0.129   0.893   0   2 5.000D-02
F6C   0.129   0.893   0   2 5.000D-02
DET   0.129   0.893   0   1 5.000D-02
