# Supplementary material for: GlueFinder: A Data-Driven Framework for the Rational Discovery of Molecular Glues
Source: J Chem Inf Model. 2026 Mar 3;66(6):3368–82. doi: 10.1021/acs.jcim.5c03232 (PMC13014457; doi:10.1021/acs.jcim.5c03232)
Supplement: Supplementary file 2 [file ci5c03232_si_002.zip › SI/KRAS/summary/Q9BYE7-KRAS.summary]

  71
NAG   0.129   0.893   0   6 5.000D-02
PEG   0.129   0.893   0   3 5.000D-02
ADP   0.129   0.893   0   1 5.000D-02
MPD   0.129   0.893   0   4 5.000D-02
MLY   0.129   0.893   0   1 5.000D-02
ATP   0.155   0.489   2   2 5.000D-02
OLC   0.127   0.833   2   1 5.000D-02
PG4   0.165   0.000   0   5 5.000D-02
PGE   0.128   0.876   1   1 5.000D-02
MES   0.129   0.893   0   2 5.000D-02
GDP   0.425   0.421   6   3 5.000D-02
FMN   0.128   0.876   1   1 5.000D-02
SEP   0.128   0.876   1   1 5.000D-02
CIT   0.129   0.893   0   1 5.000D-02
1PE   0.129   0.893   0   1 5.000D-02
BME   0.129   0.893   0   1 5.000D-02
GTP   0.135   0.112   6   2 5.000D-02
TPO   0.128   0.876   2   6 5.000D-02
IPA   0.129   0.893   0   1 5.000D-02
LDA   0.129   0.893   0   1 5.000D-02
POV   0.128   0.876   1   1 5.000D-02
CME   0.128   0.876   1   6 5.000D-02
C8E   0.129   0.893   0   1 5.000D-02
PC1   0.128   0.876   1   1 5.000D-02
PTR   0.127   0.833   2   1 5.000D-02
MRD   0.129   0.893   0   1 5.000D-02
ACE   0.128   0.876   1   1 5.000D-02
EOH   0.128   0.876   1   1 5.000D-02
GNP   0.281   0.112   6   6 5.000D-02
TLA   0.128   0.876   1   1 5.000D-02
FLC   0.129   0.893   0   1 5.000D-02
UDP   0.129   0.893   0   1 5.000D-02
P6G   0.128   0.876   1   1 5.000D-02
GSH   0.128   0.876   1   1 5.000D-02
PTY   0.128   0.876   1   2 5.000D-02
BTB   0.126   0.561   4   1 5.000D-02
URE   0.129   0.893   0   1 5.000D-02
BEN   0.128   0.876   1   1 5.000D-02
PGO   0.129   0.893   0   1 5.000D-02
MLZ   0.126   0.561   4   1 5.000D-02
IOD   0.129   0.893   0   1 5.000D-02
GAI   0.127   0.833   2   1 5.000D-02
TAR   0.127   0.833   2   1 5.000D-02
PGR   0.128   0.876   1   1 5.000D-02
FTR   0.129   0.893   0   1 5.000D-02
CR2   0.128   0.876   1   3 5.000D-02
C5P   0.128   0.876   1   1 5.000D-02
XCP   0.128   0.876   1   1 5.000D-02
PEB   0.128   0.876   1   1 5.000D-02
TYR   0.128   0.876   1   1 5.000D-02
GCP   0.279   0.421   6   1 5.000D-03
CAF   0.128   0.876   1   1 5.000D-02
NRQ   0.129   0.893   0   1 5.000D-02
CPT   0.128   0.876   1   1 5.000D-02
PE8   0.128   0.876   1   1 5.000D-02
B3K   0.128   0.876   1   6 5.000D-02
PIA   0.129   0.893   0   1 5.000D-02
CRQ   0.129   0.893   0   1 5.000D-02
B3X   0.128   0.876   1   1 5.000D-02
STL   0.129   0.893   0   1 5.000D-02
TYI   0.128   0.876   1   1 5.000D-02
LDP   0.129   0.893   0   1 5.000D-02
XPE   0.128   0.876   1   1 5.000D-02
T44   0.129   0.893   0   1 5.000D-02
IMN   0.129   0.893   0   1 5.000D-02
SOR   0.129   0.893   0   1 5.000D-02
PIN   0.128   0.876   1   1 5.000D-02
P15   0.279   0.421   6   1 5.000D-03
H6P   0.129   0.893   0   1 5.000D-02
1FL   0.129   0.893   0   1 5.000D-02
DNF   0.129   0.893   0   1 5.000D-02
