# Supplementary material for: GlueFinder: A Data-Driven Framework for the Rational Discovery of Molecular Glues
Source: J Chem Inf Model. 2026 Mar 3;66(6):3368–82. doi: 10.1021/acs.jcim.5c03232 (PMC13014457; doi:10.1021/acs.jcim.5c03232)
Supplement: Supplementary file 2 [file ci5c03232_si_002.zip › SI/KRAS/summary/O00635-KRAS.summary]

  55
NAG   0.129   0.893   0   1 5.000D-02
PEG   0.128   0.876   1   1 5.000D-02
MPD   0.127   0.833   2   2 5.000D-02
MLY   0.129   0.893   0   2 5.000D-02
ATP   0.126   0.687   3   1 5.000D-02
OLC   0.129   0.893   0   1 5.000D-02
PG4   0.128   0.876   1   2 5.000D-02
PGE   0.128   0.876   1   1 5.000D-02
TRS   0.126   0.687   3   1 5.000D-02
MES   0.126   0.561   4   1 5.000D-02
CLR   0.129   0.893   0   1 5.000D-02
CDL   0.128   0.876   1   1 5.000D-02
LMT   0.129   0.893   0   1 5.000D-02
SEP   0.129   0.893   0   3 5.000D-02
ACY   0.126   0.687   3   1 5.000D-02
FES   0.128   0.876   1   2 5.000D-02
BME   0.128   0.876   1   1 5.000D-02
GTP   0.129   0.893   0   1 5.000D-02
EPE   0.127   0.833   2   1 5.000D-02
CSO   0.129   0.893   0   1 5.000D-02
MLI   0.129   0.893   0   2 5.000D-02
CME   0.128   0.876   1   1 5.000D-02
PC1   0.128   0.876   1   1 5.000D-02
BCL   0.165   0.000   0   5 5.000D-02
EOH   0.128   0.876   1   1 5.000D-02
P6G   0.128   0.876   1   1 5.000D-02
DMU   0.128   0.876   1   2 5.000D-02
OCT   0.126   0.561   4   1 5.000D-02
DIO   0.127   0.833   2   1 5.000D-02
GLU   0.129   0.893   0   2 5.000D-02
GLC   0.129   0.893   0   6 5.000D-02
URE   0.128   0.876   1   1 5.000D-02
BCT   0.126   0.687   3   1 5.000D-02
NHE   0.126   0.561   4   1 5.000D-02
CYC   0.128   0.876   1   1 5.000D-02
MPG   0.128   0.876   1   1 5.000D-02
78M   0.129   0.893   0   6 5.000D-02
ARG   0.128   0.876   1   1 5.000D-02
CSS   0.128   0.876   1   1 5.000D-02
TTP   0.129   0.893   0   1 5.000D-02
TAR   0.128   0.876   1   1 5.000D-02
78N   0.129   0.893   0   3 5.000D-02
CXS   0.129   0.893   0   1 5.000D-02
XCP   0.129   0.893   0   1 5.000D-02
M3L   0.129   0.893   0   1 5.000D-02
B3K   0.129   0.893   0   4 5.000D-02
EVB   0.127   0.833   2   1 5.000D-02
GUN   0.128   0.876   1   1 5.000D-02
B3X   0.129   0.893   0   1 5.000D-02
AV0   0.128   0.876   1   1 5.000D-02
6V1   0.128   0.876   1   1 5.000D-02
KDO   0.129   0.893   0   1 5.000D-02
CYT   0.129   0.893   0   1 5.000D-02
PA8   0.128   0.876   1   1 5.000D-02
DET   0.142   0.577   0   1 5.000D-03
