# Supplementary material for: GlueFinder: A Data-Driven Framework for the Rational Discovery of Molecular Glues
Source: J Chem Inf Model. 2026 Mar 3;66(6):3368–82. doi: 10.1021/acs.jcim.5c03232 (PMC13014457; doi:10.1021/acs.jcim.5c03232)
Supplement: Supplementary file 2 [file ci5c03232_si_002.zip › SI/KRAS/summary/Q17RB8-KRAS.summary]

  21
NAG   0.129   0.893   0   1 5.000D-02
MPD   0.129   0.893   0   1 5.000D-02
MLY   0.129   0.893   0   1 5.000D-02
ACY   0.129   0.893   0   1 5.000D-02
CSO   0.128   0.876   1   1 5.000D-02
SCN   0.129   0.893   0   1 5.000D-02
MAN   0.129   0.893   0   1 5.000D-02
LMG   0.128   0.876   1   1 5.000D-02
BCL   0.128   0.876   1   1 5.000D-02
URE   0.127   0.833   2   1 5.000D-02
CAC   0.127   0.833   2   1 5.000D-02
78M   0.126   0.687   3   1 5.000D-02
ALY   0.128   0.876   1   1 5.000D-02
APC   0.129   0.893   0   1 5.000D-02
SOG   0.128   0.876   1   1 5.000D-02
FBP   0.129   0.893   0   1 5.000D-02
MMA   0.127   0.833   2   1 5.000D-02
CRT   0.128   0.876   1   1 5.000D-02
975   0.127   0.833   2   1 5.000D-02
22B   0.128   0.876   1   1 5.000D-02
PUB   0.128   0.876   1   1 5.000D-02
