# Supplementary material for: GlueFinder: A Data-Driven Framework for the Rational Discovery of Molecular Glues
Source: J Chem Inf Model. 2026 Mar 3;66(6):3368–82. doi: 10.1021/acs.jcim.5c03232 (PMC13014457; doi:10.1021/acs.jcim.5c03232)
Supplement: Supplementary file 2 [file ci5c03232_si_002.zip › SI/KRAS/summary/Q6ZRF8-KRAS.summary]

 132
NAG   0.170   0.000   0   6 5.000D-02
PEG   0.171   0.577   1   6 5.000D-02
ADP   0.129   0.893   0   1 5.000D-02
MPD   0.170   0.000   0   6 5.000D-02
BCR   0.129   0.893   0   4 5.000D-02
MLY   0.170   0.000   0   6 5.000D-02
OLC   0.182   0.546   2   5 5.000D-02
PG4   0.129   0.893   0   5 5.000D-02
PGE   0.142   0.577   0   2 5.000D-02
3PE   0.129   0.893   0   3 5.000D-02
TRS   0.142   0.577   0   2 5.000D-02
MES   0.129   0.893   0   6 5.000D-02
CLR   0.129   0.893   0   5 5.000D-02
GDP   0.128   0.876   1   2 5.000D-02
OLA   0.129   0.893   0   3 5.000D-02
LMT   0.129   0.893   0   5 5.000D-02
SEP   0.128   0.876   1   1 5.000D-02
CIT   0.142   0.577   0   2 5.000D-02
LFA   0.165   0.000   0   5 5.000D-02
ACY   0.142   0.577   0   1 5.000D-02
1PE   0.160   0.577   1   4 5.000D-02
BME   0.144   0.546   1   3 5.000D-02
EPE   0.129   0.893   0   2 5.000D-02
IMD   0.129   0.893   0   3 5.000D-02
CSO   0.144   0.546   1   2 5.000D-02
LHG   0.142   0.577   0   1 5.000D-03
IPA   0.128   0.876   1   1 5.000D-02
LDA   0.129   0.893   0   1 5.000D-02
PLM   0.129   0.893   0   1 5.000D-02
POV   0.129   0.893   0   1 5.000D-02
CHL   0.129   0.893   0   1 5.000D-02
NDP   0.128   0.876   1   1 5.000D-02
SCN   0.128   0.876   1   1 5.000D-02
CME   0.129   0.893   0   1 5.000D-02
C8E   0.129   0.893   0   1 5.000D-02
LMG   0.129   0.893   0   2 5.000D-02
PC1   0.128   0.876   1   2 5.000D-02
BOG   0.129   0.893   0   6 5.000D-02
BCL   0.144   0.546   1   1 5.000D-02
Y01   0.160   0.577   1   4 5.000D-02
PEE   0.144   0.546   1   1 5.000D-03
MRD   0.127   0.833   2   1 5.000D-02
PCW   0.129   0.893   0   1 5.000D-02
ACE   0.142   0.577   0   1 5.000D-03
COA   0.129   0.893   0   1 5.000D-02
DGD   0.129   0.893   0   3 5.000D-02
GNP   0.128   0.876   1   1 5.000D-02
TLA   0.129   0.893   0   1 5.000D-02
P6G   0.127   0.833   2   1 5.000D-02
DMU   0.170   0.000   0   6 5.000D-02
GSH   0.129   0.893   0   1 5.000D-02
RET   0.129   0.893   0   1 5.000D-02
CAS   0.129   0.893   0   3 5.000D-02
OCT   0.129   0.893   0   2 5.000D-02
PTY   0.129   0.893   0   1 5.000D-02
BTB   0.129   0.893   0   1 5.000D-02
DIO   0.144   0.546   1   1 5.000D-03
GLU   0.129   0.893   0   1 5.000D-02
URE   0.127   0.833   2   1 5.000D-02
LI1   0.129   0.893   0   1 5.000D-02
D10   0.129   0.893   0   1 5.000D-02
AZI   0.128   0.876   1   1 5.000D-02
SQD   0.129   0.893   0   2 5.000D-02
CAC   0.129   0.893   0   1 5.000D-02
BEN   0.129   0.893   0   2 5.000D-02
BNG   0.129   0.893   0   2 5.000D-02
PGO   0.128   0.876   1   1 5.000D-02
D12   0.143   0.000   0   3 5.000D-02
MC3   0.129   0.893   0   4 5.000D-02
CYC   0.129   0.893   0   5 5.000D-02
MLA   0.129   0.893   0   1 5.000D-02
MPG   0.143   0.000   0   3 5.000D-02
78M   0.129   0.893   0   5 5.000D-02
MLZ   0.129   0.893   0   2 5.000D-02
CSX   0.142   0.577   0   2 5.000D-02
TRP   0.129   0.893   0   1 5.000D-02
GAL   0.129   0.893   0   1 5.000D-02
MYS   0.144   0.546   1   2 5.000D-02
DTT   0.129   0.893   0   1 5.000D-02
BU3   0.129   0.893   0   1 5.000D-02
CSS   0.129   0.893   0   2 5.000D-02
CPS   0.129   0.893   0   1 5.000D-02
L2P   0.129   0.893   0   2 5.000D-02
NLE   0.129   0.893   0   1 5.000D-02
PG0   0.129   0.893   0   1 5.000D-02
BEZ   0.128   0.876   1   1 5.000D-02
LMU   0.144   0.546   1   1 5.000D-03
ASP   0.129   0.893   0   1 5.000D-02
OLB   0.155   0.489   2   1 5.000D-03
B3P   0.128   0.876   1   1 5.000D-02
MHO   0.129   0.893   0   1 5.000D-02
78N   0.129   0.893   0   4 5.000D-02
3PH   0.142   0.577   0   2 5.000D-02
SOG   0.142   0.577   0   2 5.000D-02
BU1   0.129   0.893   0   1 5.000D-02
FTR   0.129   0.893   0   1 5.000D-02
SIA   0.128   0.876   1   1 5.000D-02
R16   0.128   0.876   1   1 5.000D-02
15P   0.129   0.893   0   1 5.000D-02
P33   0.129   0.893   0   1 5.000D-02
BLA   0.128   0.876   1   2 5.000D-02
IPH   0.129   0.893   0   2 5.000D-02
HIS   0.129   0.893   0   1 5.000D-02
1PG   0.143   0.000   0   3 5.000D-02
XCP   0.129   0.893   0   1 5.000D-02
PE5   0.142   0.577   0   1 5.000D-03
PDO   0.129   0.893   0   1 5.000D-02
LMR   0.128   0.876   1   1 5.000D-02
PG6   0.144   0.546   1   1 5.000D-03
YOF   0.129   0.893   0   1 5.000D-02
B3K   0.129   0.893   0   2 5.000D-02
SME   0.129   0.893   0   1 5.000D-02
NEP   0.129   0.893   0   1 5.000D-02
EVB   0.129   0.893   0   3 5.000D-02
DU0   0.128   0.876   1   1 5.000D-02
TRT   0.128   0.876   1   1 5.000D-02
GTX   0.128   0.876   1   1 5.000D-02
CYZ   0.128   0.876   1   1 5.000D-02
MTN   0.142   0.577   0   1 5.000D-03
BGL   0.129   0.893   0   1 5.000D-02
XPE   0.129   0.893   0   1 5.000D-02
DTU   0.129   0.893   0   1 5.000D-02
MGT   0.129   0.893   0   1 5.000D-02
GBF   0.142   0.577   0   1 5.000D-03
TCE   0.128   0.876   1   1 5.000D-02
FOK   0.128   0.876   1   1 5.000D-02
LSN   0.129   0.893   0   1 5.000D-02
GV1   0.128   0.876   1   1 5.000D-02
DET   0.129   0.893   0   1 5.000D-02
22B   0.144   0.546   1   1 5.000D-03
HDZ   0.129   0.893   0   1 5.000D-02
PUB   0.128   0.876   1   1 5.000D-02
