# Supplementary material for: GlueFinder: A Data-Driven Framework for the Rational Discovery of Molecular Glues
Source: J Chem Inf Model. 2026 Mar 3;66(6):3368–82. doi: 10.1021/acs.jcim.5c03232 (PMC13014457; doi:10.1021/acs.jcim.5c03232)
Supplement: Supplementary file 2 [file ci5c03232_si_002.zip › SI/KRAS/summary/O15541-KRAS.summary]

 135
NAG   0.170   0.000   0   6 5.000D-02
PEG   0.171   0.577   1   6 5.000D-02
MPD   0.171   0.577   1   6 5.000D-02
BCR   0.142   0.577   0   2 5.000D-02
MLY   0.170   0.000   0   6 5.000D-02
OLC   0.170   0.000   0   6 5.000D-02
PG4   0.187   0.546   2   6 5.000D-02
PGE   0.129   0.893   0   2 5.000D-02
3PE   0.129   0.893   0   3 5.000D-02
TRS   0.155   0.489   2   1 5.000D-03
MES   0.170   0.000   0   6 5.000D-03
CLR   0.129   0.893   0   2 5.000D-02
CDL   0.129   0.893   0   2 5.000D-02
OLA   0.129   0.893   0   3 5.000D-02
LMT   0.129   0.893   0   2 5.000D-02
SEP   0.129   0.893   0   2 5.000D-02
CIT   0.129   0.893   0   2 5.000D-02
UNL   0.142   0.577   0   1 5.000D-02
LFA   0.170   0.000   0   6 5.000D-02
1PE   0.165   0.577   1   5 5.000D-02
BME   0.171   0.421   3   1 5.000D-03
EPE   0.129   0.893   0   2 5.000D-02
IMD   0.129   0.893   0   3 5.000D-02
CSO   0.155   0.489   2   1 5.000D-03
LHG   0.129   0.893   0   1 5.000D-02
SAH   0.128   0.876   1   1 5.000D-02
IPA   0.128   0.876   1   1 5.000D-02
LDA   0.129   0.893   0   3 5.000D-02
PLM   0.129   0.893   0   1 5.000D-02
POV   0.129   0.893   0   1 5.000D-02
SCN   0.155   0.489   2   2 5.000D-02
CME   0.170   0.000   0   6 5.000D-02
LMG   0.129   0.893   0   1 5.000D-02
BOG   0.160   0.000   0   4 5.000D-02
BCL   0.129   0.893   0   2 5.000D-02
Y01   0.143   0.000   0   3 5.000D-02
PCA   0.128   0.876   1   1 5.000D-02
MRD   0.144   0.546   1   1 5.000D-03
PCW   0.142   0.577   0   1 5.000D-03
ACE   0.129   0.893   0   1 5.000D-02
COA   0.129   0.893   0   1 5.000D-02
EOH   0.129   0.893   0   1 5.000D-02
TLA   0.128   0.876   1   1 5.000D-02
FLC   0.129   0.893   0   1 5.000D-02
DMU   0.129   0.893   0   6 5.000D-02
GSH   0.128   0.876   1   1 5.000D-02
RET   0.129   0.893   0   1 5.000D-02
OCT   0.129   0.893   0   1 5.000D-02
PTY   0.129   0.893   0   1 5.000D-02
BTB   0.129   0.893   0   3 5.000D-02
DIO   0.142   0.577   0   1 5.000D-03
GLC   0.128   0.876   1   1 5.000D-02
URE   0.160   0.000   0   4 5.000D-02
AZI   0.129   0.893   0   1 5.000D-02
SQD   0.171   0.577   1   6 5.000D-02
CAC   0.160   0.000   0   4 5.000D-02
BNG   0.143   0.000   0   3 5.000D-02
PLC   0.129   0.893   0   1 5.000D-02
OCS   0.155   0.489   2   1 5.000D-03
PGO   0.144   0.546   1   1 5.000D-03
D12   0.142   0.577   0   2 5.000D-02
MC3   0.129   0.893   0   1 5.000D-02
CYC   0.129   0.893   0   1 5.000D-02
MPG   0.144   0.546   1   1 5.000D-03
78M   0.129   0.893   0   6 5.000D-02
MLZ   0.129   0.893   0   1 5.000D-02
HEZ   0.144   0.546   1   1 5.000D-03
CSX   0.171   0.421   3   1 5.000D-03
CYN   0.129   0.893   0   1 5.000D-02
MYS   0.143   0.000   0   3 5.000D-02
BU3   0.129   0.893   0   2 5.000D-02
CSS   0.129   0.893   0   2 5.000D-02
C14   0.129   0.893   0   1 5.000D-02
HEX   0.126   0.561   4   1 5.000D-02
PG0   0.129   0.893   0   1 5.000D-02
YCM   0.129   0.893   0   1 5.000D-02
BEZ   0.128   0.876   1   1 5.000D-02
ASP   0.128   0.876   1   1 5.000D-02
IOD   0.144   0.546   1   1 5.000D-03
2PE   0.128   0.876   1   1 5.000D-02
BCN   0.155   0.489   2   1 5.000D-03
CTP   0.129   0.893   0   1 5.000D-02
78N   0.129   0.893   0   3 5.000D-02
SOG   0.129   0.893   0   3 5.000D-02
BU1   0.128   0.876   1   1 5.000D-02
HTO   0.128   0.876   1   1 5.000D-02
FTR   0.128   0.876   1   2 5.000D-02
R16   0.129   0.893   0   1 5.000D-02
P33   0.127   0.833   2   1 5.000D-02
BLA   0.142   0.577   0   1 5.000D-02
HIS   0.128   0.876   1   1 5.000D-02
WVN   0.129   0.893   0   1 5.000D-02
1PG   0.129   0.893   0   2 5.000D-02
XCP   0.127   0.833   2   1 5.000D-02
PEB   0.128   0.876   1   1 5.000D-02
POL   0.129   0.893   0   1 5.000D-02
PE5   0.129   0.893   0   1 5.000D-02
SAL   0.129   0.893   0   1 5.000D-02
SEY   0.128   0.876   1   1 5.000D-02
PE8   0.129   0.893   0   1 5.000D-02
FUL   0.129   0.893   0   2 5.000D-02
B3K   0.127   0.833   2   4 5.000D-02
PIA   0.128   0.876   1   1 5.000D-02
AYE   0.129   0.893   0   2 5.000D-02
TBR   0.144   0.546   1   1 5.000D-03
ETF   0.126   0.561   4   1 5.000D-02
MBN   0.129   0.893   0   2 5.000D-02
2AN   0.129   0.893   0   1 5.000D-02
EVB   0.129   0.893   0   3 5.000D-02
SNC   0.127   0.833   2   1 5.000D-02
NMN   0.128   0.876   1   1 5.000D-02
SCY   0.128   0.876   1   1 5.000D-02
B3X   0.128   0.876   2   6 5.000D-02
SRO   0.128   0.876   1   1 5.000D-02
QQ4   0.144   0.546   1   1 5.000D-03
ACD   0.129   0.893   0   1 5.000D-02
CYZ   0.129   0.893   0   1 5.000D-02
MTN   0.127   0.833   2   1 5.000D-02
HSM   0.128   0.876   1   1 5.000D-02
TOE   0.128   0.876   1   1 5.000D-02
XPE   0.129   0.893   0   1 5.000D-02
DTU   0.142   0.577   0   1 5.000D-02
MGT   0.142   0.577   0   1 5.000D-03
BUA   0.128   0.876   1   1 5.000D-02
DTV   0.129   0.893   0   1 5.000D-02
GBF   0.142   0.577   0   1 5.000D-03
40S   0.128   0.876   1   1 5.000D-02
LSN   0.128   0.876   1   1 5.000D-02
HAI   0.129   0.893   0   1 5.000D-02
7V7   0.128   0.876   1   1 5.000D-02
GV1   0.128   0.876   1   1 5.000D-02
MNB   0.129   0.893   0   1 5.000D-02
22B   0.129   0.893   0   1 5.000D-02
HDZ   0.129   0.893   0   1 5.000D-02
PUB   0.128   0.876   1   1 5.000D-02
