# Supplementary material for: GlueFinder: A Data-Driven Framework for the Rational Discovery of Molecular Glues
Source: J Chem Inf Model. 2026 Mar 3;66(6):3368–82. doi: 10.1021/acs.jcim.5c03232 (PMC13014457; doi:10.1021/acs.jcim.5c03232)
Supplement: Supplementary file 2 [file ci5c03232_si_002.zip › SI/KRAS/summary/P59817-KRAS.summary]

  77
NAG   0.129   0.893   0   2 5.000D-02
PEG   0.129   0.893   0   3 5.000D-02
MPD   0.129   0.893   0   6 5.000D-02
FAD   0.126   0.687   3   1 5.000D-02
BCR   0.128   0.876   1   1 5.000D-02
MLY   0.165   0.000   0   5 5.000D-03
OLC   0.129   0.893   0   1 5.000D-02
PG4   0.128   0.876   1   5 5.000D-02
PGE   0.128   0.876   1   1 5.000D-02
HEC   0.128   0.876   1   1 5.000D-02
TRS   0.129   0.893   0   2 5.000D-02
MES   0.128   0.876   1   1 5.000D-02
GDP   0.129   0.893   0   1 5.000D-02
FMN   0.128   0.876   1   1 5.000D-02
SEP   0.128   0.876   1   1 5.000D-02
CIT   0.129   0.893   0   2 5.000D-02
LFA   0.129   0.893   0   2 5.000D-02
1PE   0.128   0.876   1   1 5.000D-02
PLP   0.129   0.893   0   1 5.000D-02
EPE   0.127   0.833   2   1 5.000D-02
CSO   0.129   0.893   0   3 5.000D-02
IPA   0.128   0.876   1   4 5.000D-02
ANP   0.126   0.687   3   1 5.000D-02
SCN   0.129   0.893   0   1 5.000D-02
CME   0.129   0.893   0   1 5.000D-02
MAN   0.129   0.893   0   1 5.000D-02
LMG   0.129   0.893   0   1 5.000D-02
PC1   0.129   0.893   0   1 5.000D-02
PTR   0.129   0.893   0   1 5.000D-02
MRD   0.128   0.876   1   1 5.000D-02
EOH   0.129   0.893   0   1 5.000D-02
DGD   0.129   0.893   0   1 5.000D-02
MYR   0.128   0.876   1   1 5.000D-02
P6G   0.129   0.893   0   1 5.000D-02
BGC   0.129   0.893   0   1 5.000D-02
GSH   0.128   0.876   1   1 5.000D-02
OCT   0.128   0.876   1   1 5.000D-02
DIO   0.128   0.876   1   1 5.000D-02
PGO   0.128   0.876   1   1 5.000D-02
CYC   0.128   0.876   1   2 5.000D-02
U10   0.127   0.833   2   1 5.000D-02
78M   0.128   0.876   2   6 5.000D-02
CSX   0.128   0.876   1   1 5.000D-02
PYR   0.129   0.893   0   1 5.000D-02
BU3   0.129   0.893   0   2 5.000D-02
NLE   0.129   0.893   0   1 5.000D-02
TTP   0.128   0.876   1   1 5.000D-02
ASP   0.128   0.876   1   1 5.000D-02
2PE   0.128   0.876   1   1 5.000D-02
5GP   0.129   0.893   0   1 5.000D-02
NDG   0.129   0.893   0   1 5.000D-02
78N   0.127   0.833   2   4 5.000D-02
SOG   0.128   0.876   1   1 5.000D-02
PIO   0.127   0.833   2   1 5.000D-02
BLA   0.128   0.876   1   1 5.000D-02
IPH   0.128   0.876   1   1 5.000D-02
PHE   0.127   0.833   2   1 5.000D-02
PEB   0.129   0.893   0   1 5.000D-02
MTA   0.128   0.876   1   1 5.000D-02
POL   0.128   0.876   1   1 5.000D-02
LMR   0.128   0.876   1   1 5.000D-02
CAF   0.127   0.833   2   2 5.000D-02
PGT   0.129   0.893   0   1 5.000D-02
SME   0.128   0.876   1   1 5.000D-02
AKR   0.126   0.687   3   1 5.000D-02
SCY   0.129   0.893   0   1 5.000D-02
TRT   0.126   0.687   3   1 5.000D-02
QQ4   0.128   0.876   1   2 5.000D-02
FER   0.128   0.876   1   1 5.000D-02
0AF   0.129   0.893   0   3 5.000D-02
GDS   0.129   0.893   0   1 5.000D-02
OES   0.129   0.893   0   1 5.000D-02
3MG   0.127   0.833   2   1 5.000D-02
PA8   0.128   0.876   1   1 5.000D-02
QN8   0.129   0.893   0   1 5.000D-02
N2P   0.129   0.893   0   2 5.000D-02
PUB   0.128   0.876   1   1 5.000D-02
