# Supplementary material for: GlueFinder: A Data-Driven Framework for the Rational Discovery of Molecular Glues
Source: J Chem Inf Model. 2026 Mar 3;66(6):3368–82. doi: 10.1021/acs.jcim.5c03232 (PMC13014457; doi:10.1021/acs.jcim.5c03232)
Supplement: Supplementary file 2 [file ci5c03232_si_002.zip › SI/KRAS/summary/Q9H8W5-KRAS.summary]

  52
NAG   0.129   0.893   0   2 5.000D-02
PEG   0.129   0.893   0   3 5.000D-02
MPD   0.128   0.876   1   2 5.000D-02
MLY   0.127   0.833   2   1 5.000D-02
OLC   0.128   0.876   1   3 5.000D-02
PG4   0.129   0.893   0   1 5.000D-02
PGE   0.129   0.893   0   1 5.000D-02
TRS   0.128   0.876   1   2 5.000D-02
MES   0.128   0.876   1   1 5.000D-02
LMT   0.129   0.893   0   1 5.000D-02
CIT   0.129   0.893   0   2 5.000D-02
LFA   0.142   0.577   0   1 5.000D-02
ACY   0.128   0.876   1   1 5.000D-02
EPE   0.128   0.876   1   1 5.000D-02
IPA   0.127   0.833   2   1 5.000D-02
LDA   0.129   0.893   0   1 5.000D-02
PLM   0.129   0.893   0   1 5.000D-02
CME   0.127   0.833   2   1 5.000D-02
Y01   0.129   0.893   0   1 5.000D-02
MRD   0.128   0.876   1   1 5.000D-02
PCW   0.128   0.876   1   1 5.000D-02
EOH   0.128   0.876   1   1 5.000D-02
BGC   0.129   0.893   0   3 5.000D-02
NAI   0.128   0.876   1   1 5.000D-02
BNG   0.128   0.876   1   1 5.000D-02
PGO   0.129   0.893   0   1 5.000D-02
D12   0.128   0.876   1   1 5.000D-02
MC3   0.128   0.876   1   1 5.000D-02
MPG   0.129   0.893   0   1 5.000D-02
78M   0.128   0.876   1   6 5.000D-02
UMP   0.127   0.833   2   1 5.000D-02
YCM   0.129   0.893   0   1 5.000D-02
DMF   0.129   0.893   0   1 5.000D-02
IOD   0.129   0.893   0   1 5.000D-02
ALY   0.129   0.893   0   1 5.000D-02
78N   0.128   0.876   1   2 5.000D-02
BU1   0.127   0.833   2   1 5.000D-02
R16   0.127   0.833   2   1 5.000D-02
GLN   0.129   0.893   0   1 5.000D-02
PHE   0.155   0.489   2   1 5.000D-03
TBU   0.128   0.876   1   1 5.000D-02
CAF   0.127   0.833   2   1 5.000D-02
CXM   0.129   0.893   0   1 5.000D-02
SAL   0.129   0.893   0   1 5.000D-02
ABU   0.127   0.833   2   1 5.000D-02
ORN   0.129   0.893   0   1 5.000D-02
SNC   0.128   0.876   1   1 5.000D-02
AV0   0.129   0.893   0   1 5.000D-02
TOE   0.129   0.893   0   1 5.000D-02
975   0.127   0.833   2   1 5.000D-02
XLS   0.129   0.893   0   1 5.000D-02
7MT   0.127   0.833   2   1 5.000D-02
