# Supplementary material for: GlueFinder: A Data-Driven Framework for the Rational Discovery of Molecular Glues
Source: J Chem Inf Model. 2026 Mar 3;66(6):3368–82. doi: 10.1021/acs.jcim.5c03232 (PMC13014457; doi:10.1021/acs.jcim.5c03232)
Supplement: Supplementary file 2 [file ci5c03232_si_002.zip › SI/KRAS/summary/Q99496-KRAS.summary]

 117
NAG   0.129   0.893   0   6 5.000D-02
PEG   0.129   0.893   0   5 5.000D-02
MPD   0.128   0.876   1   1 5.000D-02
BCR   0.142   0.577   0   1 5.000D-03
MLY   0.165   0.000   0   5 5.000D-02
OLC   0.129   0.893   0   1 5.000D-02
PG4   0.129   0.893   0   1 5.000D-02
PGE   0.129   0.893   0   3 5.000D-02
3PE   0.129   0.893   0   1 5.000D-02
TRS   0.129   0.893   0   3 5.000D-02
MES   0.129   0.893   0   1 5.000D-02
GDP   0.129   0.893   0   1 5.000D-02
OLA   0.126   0.561   4   1 5.000D-02
FMN   0.127   0.833   2   1 5.000D-02
LMT   0.129   0.893   0   1 5.000D-02
SEP   0.129   0.893   0   1 5.000D-02
CIT   0.128   0.876   1   1 5.000D-02
LFA   0.128   0.876   1   3 5.000D-02
ACY   0.127   0.833   2   1 5.000D-02
FES   0.129   0.893   0   1 5.000D-02
1PE   0.129   0.893   0   1 5.000D-02
BME   0.127   0.833   2   1 5.000D-02
GTP   0.127   0.833   2   1 5.000D-02
EPE   0.129   0.893   0   2 5.000D-02
IMD   0.127   0.833   2   1 5.000D-02
CSO   0.129   0.893   0   5 5.000D-02
LHG   0.128   0.876   1   2 5.000D-02
IPA   0.129   0.893   0   1 5.000D-02
SCN   0.127   0.833   2   1 5.000D-02
CME   0.144   0.546   1   2 5.000D-02
C8E   0.129   0.893   0   1 5.000D-02
LMG   0.128   0.876   1   1 5.000D-02
BOG   0.129   0.893   0   2 5.000D-02
BCL   0.129   0.893   0   1 5.000D-02
Y01   0.128   0.876   1   1 5.000D-02
PTR   0.128   0.876   1   1 5.000D-02
ACE   0.129   0.893   0   1 5.000D-02
EOH   0.129   0.893   0   1 5.000D-02
DGD   0.128   0.876   1   1 5.000D-02
TLA   0.129   0.893   0   2 5.000D-02
FLC   0.128   0.876   1   1 5.000D-02
P6G   0.129   0.893   0   1 5.000D-02
GLY   0.126   0.561   4   1 5.000D-02
CSD   0.129   0.893   0   1 5.000D-02
DMU   0.155   0.489   2   1 5.000D-03
OCT   0.129   0.893   0   2 5.000D-02
PGV   0.127   0.833   2   1 5.000D-02
BTB   0.127   0.833   2   1 5.000D-02
DIO   0.129   0.893   0   1 5.000D-02
GLC   0.128   0.876   1   6 5.000D-02
LI1   0.128   0.876   1   6 5.000D-02
CAC   0.129   0.893   0   1 5.000D-02
BEN   0.128   0.876   1   1 5.000D-02
BNG   0.128   0.876   1   1 5.000D-02
OCS   0.127   0.833   2   1 5.000D-02
CRO   0.129   0.893   0   1 5.000D-02
POP   0.126   0.561   4   1 5.000D-02
U10   0.128   0.876   1   1 5.000D-02
ACO   0.127   0.833   2   1 5.000D-02
MLA   0.128   0.876   1   1 5.000D-02
78M   0.128   0.876   1   1 5.000D-02
PGW   0.126   0.687   3   1 5.000D-02
MLZ   0.127   0.833   2   1 5.000D-02
HYP   0.129   0.893   0   1 5.000D-02
DTT   0.128   0.876   1   1 5.000D-02
LBN   0.127   0.833   2   1 5.000D-02
PL9   0.128   0.876   1   1 5.000D-02
HEX   0.128   0.876   1   1 5.000D-02
YCM   0.129   0.893   0   2 5.000D-02
DMF   0.129   0.893   0   1 5.000D-02
C2E   0.129   0.893   0   1 5.000D-02
B3P   0.127   0.833   2   1 5.000D-02
NDG   0.128   0.876   1   1 5.000D-02
SO3   0.127   0.833   2   1 5.000D-02
78N   0.128   0.876   1   1 5.000D-02
SOG   0.129   0.893   0   2 5.000D-02
BU1   0.128   0.876   1   1 5.000D-02
PE4   0.128   0.876   1   1 5.000D-02
MPO   0.129   0.893   0   2 5.000D-02
P33   0.129   0.893   0   1 5.000D-02
IPH   0.128   0.876   1   2 5.000D-02
WVN   0.128   0.876   1   2 5.000D-02
1PG   0.126   0.561   4   1 5.000D-02
TAM   0.129   0.893   0   1 5.000D-02
XCP   0.128   0.876   1   6 5.000D-02
TYR   0.127   0.833   2   1 5.000D-02
LMR   0.144   0.546   1   1 5.000D-03
R1A   0.123   0.378   5   1 5.000D-02
PG6   0.128   0.876   1   1 5.000D-02
CAF   0.129   0.893   0   1 5.000D-02
M3L   0.127   0.833   2   2 5.000D-02
TYD   0.127   0.833   2   1 5.000D-02
7PE   0.126   0.687   3   1 5.000D-02
G2P   0.127   0.833   2   1 5.000D-02
ETX   0.129   0.893   0   1 5.000D-02
BO3   0.128   0.876   1   1 5.000D-02
SNN   0.129   0.893   0   1 5.000D-02
SRT   0.129   0.893   0   1 5.000D-02
PPI   0.128   0.876   1   1 5.000D-02
PE8   0.128   0.876   1   1 5.000D-02
144   0.129   0.893   0   1 5.000D-02
BDF   0.128   0.876   1   1 5.000D-02
DU0   0.128   0.876   1   1 5.000D-02
SNC   0.129   0.893   0   1 5.000D-02
QQ4   0.128   0.876   1   3 5.000D-02
CRF   0.129   0.893   0   1 5.000D-02
OCY   0.129   0.893   0   1 5.000D-02
OPE   0.128   0.876   1   1 5.000D-02
LSN   0.128   0.876   1   1 5.000D-02
ZNI   0.281   0.112   6   6 5.000D-02
SFU   0.129   0.893   0   1 5.000D-02
TNF   0.127   0.833   2   3 5.000D-02
MNB   0.129   0.893   0   1 5.000D-02
DUD   0.129   0.893   0   1 5.000D-02
CY1   0.127   0.833   2   1 5.000D-02
PUB   0.128   0.876   1   1 5.000D-02
DNF   0.128   0.876   1   1 5.000D-02
