# Supplementary material for: GlueFinder: A Data-Driven Framework for the Rational Discovery of Molecular Glues
Source: J Chem Inf Model. 2026 Mar 3;66(6):3368–82. doi: 10.1021/acs.jcim.5c03232 (PMC13014457; doi:10.1021/acs.jcim.5c03232)
Supplement: Supplementary file 2 [file ci5c03232_si_002.zip › SI/KRAS/summary/Q6ZMU5-KRAS.summary]

 122
NAG   0.204   0.369   3   4 5.000D-02
PEG   0.129   0.893   0   6 5.000D-02
ADP   0.129   0.893   0   1 5.000D-02
MPD   0.129   0.893   0   5 5.000D-02
MLY   0.129   0.893   0   2 5.000D-02
OLC   0.128   0.876   1   1 5.000D-02
PG4   0.129   0.893   0   1 5.000D-02
PGE   0.131   0.378   5   2 5.000D-02
HEC   0.129   0.893   0   1 5.000D-02
3PE   0.127   0.833   2   1 5.000D-02
TRS   0.129   0.893   0   5 5.000D-02
MES   0.129   0.893   0   1 5.000D-02
CLR   0.129   0.893   0   2 5.000D-02
OLA   0.128   0.876   1   2 5.000D-02
FMN   0.128   0.876   1   6 5.000D-02
SEP   0.128   0.876   1   1 5.000D-02
CIT   0.129   0.893   0   2 5.000D-02
UNL   0.128   0.876   1   1 5.000D-02
LFA   0.128   0.876   1   2 5.000D-02
ACY   0.128   0.876   1   3 5.000D-02
FES   0.128   0.876   1   2 5.000D-02
1PE   0.128   0.876   1   1 5.000D-02
BME   0.128   0.876   1   1 5.000D-02
EPE   0.129   0.893   0   2 5.000D-02
IMD   0.128   0.876   1   2 5.000D-02
CSO   0.129   0.893   0   1 5.000D-02
IPA   0.129   0.893   0   2 5.000D-02
LDA   0.129   0.893   0   1 5.000D-02
MLI   0.127   0.833   2   1 5.000D-02
SCN   0.128   0.876   1   1 5.000D-02
CME   0.129   0.893   0   2 5.000D-02
MAN   0.126   0.687   3   1 5.000D-02
C8E   0.127   0.833   2   1 5.000D-02
PC1   0.129   0.893   0   1 5.000D-02
BOG   0.127   0.833   2   1 5.000D-02
BCL   0.129   0.893   0   1 5.000D-02
PTR   0.129   0.893   0   1 5.000D-02
PEE   0.129   0.893   0   1 5.000D-02
MRD   0.129   0.893   0   2 5.000D-02
PCW   0.128   0.876   1   1 5.000D-02
ACE   0.129   0.893   0   1 5.000D-02
EOH   0.128   0.876   1   2 5.000D-02
OXY   0.127   0.833   2   1 5.000D-02
FLC   0.126   0.561   4   1 5.000D-02
MYR   0.128   0.876   1   1 5.000D-02
BGC   0.128   0.876   1   6 5.000D-02
DMU   0.129   0.893   0   1 5.000D-02
RET   0.127   0.833   2   2 5.000D-02
CAS   0.127   0.833   2   4 5.000D-02
ACP   0.128   0.876   1   1 5.000D-02
OCT   0.129   0.893   0   1 5.000D-02
BTB   0.128   0.876   1   1 5.000D-02
DIO   0.127   0.833   2   1 5.000D-02
OGA   0.129   0.893   0   1 5.000D-02
LI1   0.128   0.876   1   6 5.000D-02
SQD   0.129   0.893   0   1 5.000D-02
CAC   0.128   0.876   1   1 5.000D-02
BEN   0.129   0.893   0   1 5.000D-02
BNG   0.128   0.876   1   1 5.000D-02
NHE   0.128   0.876   1   1 5.000D-02
CRO   0.129   0.893   0   1 5.000D-02
MLA   0.127   0.833   2   1 5.000D-02
MPG   0.129   0.893   0   4 5.000D-02
78M   0.128   0.876   1   2 5.000D-02
TPP   0.129   0.893   0   1 5.000D-02
MLZ   0.127   0.833   2   2 5.000D-02
HEZ   0.129   0.893   0   1 5.000D-02
CSX   0.128   0.876   1   1 5.000D-02
TRP   0.129   0.893   0   1 5.000D-02
MYS   0.129   0.893   0   1 5.000D-02
UMP   0.129   0.893   0   1 5.000D-02
CSS   0.129   0.893   0   1 5.000D-02
L2P   0.128   0.876   1   5 5.000D-02
NLE   0.127   0.833   2   1 5.000D-02
HEX   0.128   0.876   1   1 5.000D-02
DMF   0.127   0.833   2   1 5.000D-02
LMU   0.129   0.893   0   1 5.000D-02
ASP   0.128   0.876   1   1 5.000D-02
IOD   0.128   0.876   1   1 5.000D-02
TAR   0.128   0.876   1   1 5.000D-02
2PE   0.128   0.876   1   1 5.000D-02
PGR   0.129   0.893   0   3 5.000D-02
NDG   0.128   0.876   1   1 5.000D-02
SOG   0.128   0.876   1   1 5.000D-02
PIO   0.142   0.577   0   1 5.000D-03
CR2   0.127   0.833   2   1 5.000D-02
R16   0.129   0.893   0   1 5.000D-02
MPO   0.129   0.893   0   4 5.000D-02
TRD   0.128   0.876   1   3 5.000D-02
DUP   0.128   0.876   1   2 5.000D-02
LMR   0.126   0.687   3   1 5.000D-02
PE3   0.128   0.876   1   1 5.000D-02
CXM   0.127   0.833   2   2 5.000D-02
BO3   0.171   0.421   3   1 5.000D-03
SRT   0.128   0.876   1   1 5.000D-02
RBF   0.128   0.876   1   1 5.000D-02
PIA   0.129   0.893   0   1 5.000D-02
ASC   0.128   0.876   1   1 5.000D-02
IAS   0.127   0.833   2   1 5.000D-02
ETF   0.128   0.876   1   1 5.000D-02
ORN   0.128   0.876   1   1 5.000D-02
EVB   0.126   0.687   3   1 5.000D-02
MFU   0.128   0.876   1   1 5.000D-02
INS   0.129   0.893   0   1 5.000D-02
CRF   0.129   0.893   0   1 5.000D-02
DTU   0.128   0.876   1   1 5.000D-02
TEW   0.127   0.833   2   1 5.000D-02
URI   0.129   0.893   0   1 5.000D-02
CRT   0.129   0.893   0   1 5.000D-02
Q7G   0.128   0.876   1   1 5.000D-02
ZEA   0.129   0.893   0   1 5.000D-02
LOC   0.128   0.876   1   1 5.000D-02
HAR   0.128   0.876   1   3 5.000D-02
3GP   0.126   0.687   3   1 5.000D-02
OHT   0.128   0.876   1   1 5.000D-02
SVR   0.129   0.893   0   1 5.000D-02
GV1   0.129   0.893   0   2 5.000D-02
OTY   0.129   0.893   0   3 5.000D-02
9JE   0.127   0.833   2   1 5.000D-02
DET   0.142   0.577   0   1 5.000D-03
DUD   0.129   0.893   0   1 5.000D-02
22B   0.128   0.876   1   1 5.000D-02
