# Supplementary material for: GlueFinder: A Data-Driven Framework for the Rational Discovery of Molecular Glues
Source: J Chem Inf Model. 2026 Mar 3;66(6):3368–82. doi: 10.1021/acs.jcim.5c03232 (PMC13014457; doi:10.1021/acs.jcim.5c03232)
Supplement: Supplementary file 2 [file ci5c03232_si_002.zip › SI/KRAS/summary/Q9H9P5-KRAS.summary]

  93
NAG   0.129   0.893   0   5 5.000D-02
PEG   0.129   0.893   0   2 5.000D-02
ADP   0.126   0.687   3   1 5.000D-02
MPD   0.128   0.876   1   1 5.000D-02
MLY   0.131   0.378   5   2 5.000D-02
OLC   0.129   0.893   0   1 5.000D-02
PG4   0.128   0.876   1   3 5.000D-02
PGE   0.129   0.893   0   2 5.000D-02
HEC   0.129   0.893   0   2 5.000D-02
3PE   0.128   0.876   1   2 5.000D-02
TRS   0.129   0.893   0   1 5.000D-02
MES   0.129   0.893   0   1 5.000D-02
CLR   0.129   0.893   0   1 5.000D-02
GDP   0.129   0.893   0   1 5.000D-02
CIT   0.129   0.893   0   1 5.000D-02
UNL   0.128   0.876   1   1 5.000D-02
ACY   0.129   0.893   0   1 5.000D-02
FES   0.129   0.893   0   1 5.000D-02
1PE   0.129   0.893   0   1 5.000D-02
BME   0.129   0.893   0   1 5.000D-02
EPE   0.129   0.893   0   1 5.000D-02
CSO   0.129   0.893   0   1 5.000D-02
SAH   0.127   0.833   2   1 5.000D-02
IPA   0.129   0.893   0   1 5.000D-02
PLM   0.128   0.876   1   2 5.000D-02
SCN   0.129   0.893   0   1 5.000D-02
CME   0.129   0.893   0   1 5.000D-02
C8E   0.129   0.893   0   1 5.000D-02
BOG   0.128   0.876   1   1 5.000D-02
Y01   0.129   0.893   0   1 5.000D-02
PTR   0.127   0.833   2   2 5.000D-02
KCX   0.127   0.833   2   1 5.000D-02
COA   0.128   0.876   1   1 5.000D-02
EOH   0.129   0.893   0   1 5.000D-02
DGD   0.129   0.893   0   1 5.000D-02
TLA   0.128   0.876   1   1 5.000D-02
MYR   0.126   0.687   3   1 5.000D-02
P6G   0.129   0.893   0   2 5.000D-02
RET   0.127   0.833   2   1 5.000D-02
CAS   0.129   0.893   0   1 5.000D-02
PX4   0.129   0.893   0   1 5.000D-02
OCT   0.129   0.893   0   1 5.000D-02
PGV   0.127   0.833   2   4 5.000D-02
BTB   0.128   0.876   1   1 5.000D-02
DIO   0.128   0.876   1   1 5.000D-02
GLU   0.127   0.833   2   1 5.000D-02
GLC   0.127   0.833   2   1 5.000D-02
URE   0.129   0.893   0   1 5.000D-02
LI1   0.127   0.833   2   3 5.000D-02
CAC   0.127   0.833   2   1 5.000D-02
BEN   0.129   0.893   0   1 5.000D-02
BNG   0.127   0.833   2   2 5.000D-02
BEF   0.129   0.893   0   1 5.000D-02
PGO   0.128   0.876   1   2 5.000D-02
DTP   0.128   0.876   1   1 5.000D-02
MLA   0.127   0.833   2   1 5.000D-02
78M   0.129   0.893   0   1 5.000D-02
PGW   0.129   0.893   0   2 5.000D-02
CSX   0.128   0.876   1   1 5.000D-02
LYS   0.126   0.561   4   1 5.000D-02
THP   0.128   0.876   1   1 5.000D-02
HED   0.128   0.876   1   2 5.000D-02
BEZ   0.128   0.876   1   1 5.000D-02
ASP   0.126   0.687   3   1 5.000D-02
CMP   0.126   0.561   4   1 5.000D-02
2PE   0.127   0.833   2   4 5.000D-02
PGR   0.129   0.893   0   1 5.000D-02
MHO   0.127   0.833   2   1 5.000D-02
BU1   0.128   0.876   1   2 5.000D-02
CXS   0.127   0.833   2   1 5.000D-02
FTR   0.126   0.687   3   2 5.000D-02
SIA   0.127   0.833   2   1 5.000D-02
MPO   0.123   0.378   5   1 5.000D-02
15P   0.128   0.876   1   2 5.000D-02
BLA   0.129   0.893   0   1 5.000D-02
IPH   0.128   0.876   1   1 5.000D-02
2CV   0.129   0.893   0   1 5.000D-02
TBU   0.128   0.876   1   1 5.000D-02
NRQ   0.127   0.833   2   1 5.000D-02
12P   0.128   0.876   1   1 5.000D-02
CXM   0.127   0.833   2   1 5.000D-02
SAL   0.129   0.893   0   1 5.000D-02
PE8   0.127   0.833   2   1 5.000D-02
ASN   0.128   0.876   1   1 5.000D-02
EVB   0.128   0.876   1   1 5.000D-02
STL   0.128   0.876   1   1 5.000D-02
FOR   0.128   0.876   1   1 5.000D-02
IM2   0.129   0.893   0   1 5.000D-02
7MT   0.129   0.893   0   2 5.000D-02
RHE   0.128   0.876   1   1 5.000D-02
RUB   0.127   0.833   2   1 5.000D-02
JEF   0.128   0.876   1   1 5.000D-02
NBE   0.128   0.876   1   1 5.000D-02
