# Supplementary material for: GlueFinder: A Data-Driven Framework for the Rational Discovery of Molecular Glues
Source: J Chem Inf Model. 2026 Mar 3;66(6):3368–82. doi: 10.1021/acs.jcim.5c03232 (PMC13014457; doi:10.1021/acs.jcim.5c03232)
Supplement: Supplementary file 2 [file ci5c03232_si_002.zip › SI/KRAS/summary/Q13490-KRAS.summary]

 149
NAG   0.129   0.893   0   6 5.000D-02
PEG   0.171   0.421   3   2 5.000D-02
ADP   0.129   0.893   0   1 5.000D-02
MPD   0.129   0.893   0   4 5.000D-02
BCR   0.142   0.577   0   1 5.000D-02
MLY   0.129   0.893   0   1 5.000D-02
OLC   0.129   0.893   0   1 5.000D-02
PG4   0.129   0.893   0   1 5.000D-02
PGE   0.129   0.893   0   2 5.000D-02
3PE   0.128   0.876   1   2 5.000D-02
TRS   0.129   0.893   0   4 5.000D-02
MES   0.129   0.893   0   2 5.000D-02
CLR   0.129   0.893   0   1 5.000D-02
GDP   0.129   0.893   0   2 5.000D-02
CDL   0.129   0.893   0   2 5.000D-02
OLA   0.128   0.876   1   1 5.000D-02
FMN   0.128   0.876   1   3 5.000D-02
LMT   0.129   0.893   0   1 5.000D-02
SEP   0.129   0.893   0   3 5.000D-02
CIT   0.129   0.893   0   1 5.000D-02
LFA   0.129   0.893   0   2 5.000D-02
ACY   0.128   0.876   1   1 5.000D-02
FES   0.128   0.876   1   2 5.000D-02
1PE   0.129   0.893   0   2 5.000D-02
BME   0.129   0.893   0   1 5.000D-02
GTP   0.129   0.893   0   2 5.000D-02
EPE   0.129   0.893   0   1 5.000D-02
IMD   0.129   0.893   0   1 5.000D-02
TPO   0.129   0.893   0   1 5.000D-02
CSO   0.129   0.893   0   2 5.000D-02
IPA   0.144   0.546   1   2 5.000D-02
LDA   0.129   0.893   0   1 5.000D-02
MLI   0.129   0.893   0   1 5.000D-02
SCN   0.129   0.893   0   2 5.000D-02
CME   0.129   0.893   0   2 5.000D-02
MAN   0.128   0.876   1   1 5.000D-02
LMG   0.128   0.876   1   4 5.000D-02
PC1   0.128   0.876   1   1 5.000D-02
BOG   0.129   0.893   0   1 5.000D-02
Y01   0.129   0.893   0   1 5.000D-02
PTR   0.129   0.893   0   1 5.000D-02
MRD   0.129   0.893   0   1 5.000D-02
ACE   0.129   0.893   0   1 5.000D-02
EOH   0.129   0.893   0   1 5.000D-02
CGU   0.128   0.876   1   4 5.000D-02
DGD   0.128   0.876   1   4 5.000D-02
GNP   0.127   0.833   2   1 5.000D-02
TLA   0.129   0.893   0   1 5.000D-02
P6G   0.129   0.893   0   1 5.000D-02
DMU   0.127   0.833   2   2 5.000D-02
CAS   0.129   0.893   0   1 5.000D-02
OCT   0.128   0.876   1   1 5.000D-02
PGV   0.128   0.876   1   2 5.000D-02
URE   0.129   0.893   0   1 5.000D-02
HTG   0.128   0.876   1   1 5.000D-02
SQD   0.129   0.893   0   2 5.000D-02
CAC   0.129   0.893   0   1 5.000D-02
BEN   0.129   0.893   0   1 5.000D-02
BNG   0.129   0.893   0   1 5.000D-02
PLC   0.129   0.893   0   2 5.000D-02
NHE   0.144   0.546   1   1 5.000D-03
F3S   0.128   0.876   1   1 5.000D-02
PGO   0.129   0.893   0   1 5.000D-02
MC3   0.127   0.833   2   1 5.000D-02
CYC   0.128   0.876   1   2 5.000D-02
MLA   0.129   0.893   0   2 5.000D-02
MPG   0.129   0.893   0   1 5.000D-02
MLZ   0.129   0.893   0   1 5.000D-02
HYP   0.129   0.893   0   2 5.000D-02
CSX   0.129   0.893   0   1 5.000D-02
TRP   0.129   0.893   0   2 5.000D-02
GAL   0.129   0.893   0   1 5.000D-02
DTT   0.129   0.893   0   1 5.000D-02
UMP   0.129   0.893   0   1 5.000D-02
BU3   0.129   0.893   0   1 5.000D-02
CSS   0.126   0.687   3   1 5.000D-02
NLE   0.129   0.893   0   2 5.000D-02
HED   0.128   0.876   1   2 5.000D-02
PG0   0.127   0.833   2   1 5.000D-02
YCM   0.126   0.687   3   2 5.000D-02
DMF   0.128   0.876   1   1 5.000D-02
ASP   0.127   0.833   2   1 5.000D-02
A86   0.129   0.893   0   1 5.000D-02
OLB   0.128   0.876   1   2 5.000D-02
IOD   0.128   0.876   1   1 5.000D-02
GAI   0.128   0.876   1   1 5.000D-02
TAR   0.128   0.876   1   1 5.000D-02
C2E   0.129   0.893   0   1 5.000D-02
2PE   0.129   0.893   0   1 5.000D-02
SAC   0.128   0.876   1   1 5.000D-02
MHO   0.128   0.876   1   1 5.000D-02
NDG   0.129   0.893   0   1 5.000D-02
SO3   0.129   0.893   0   1 5.000D-02
CXS   0.123   0.378   5   1 5.000D-02
PE4   0.128   0.876   1   2 5.000D-02
15P   0.128   0.876   1   1 5.000D-02
A3P   0.128   0.876   1   1 5.000D-02
IPH   0.176   0.546   2   4 5.000D-02
WVN   0.128   0.876   1   1 5.000D-02
PHE   0.144   0.546   1   1 5.000D-03
BTN   0.127   0.833   2   1 5.000D-02
C5P   0.128   0.876   1   1 5.000D-02
PEB   0.129   0.893   0   1 5.000D-02
MTA   0.129   0.893   0   1 5.000D-02
CCN   0.127   0.833   2   1 5.000D-02
12P   0.123   0.378   5   1 5.000D-02
ETX   0.128   0.876   1   4 5.000D-02
BO3   0.129   0.893   0   1 5.000D-02
SMC   0.127   0.833   2   1 5.000D-02
O4B   0.128   0.876   1   1 5.000D-02
PE8   0.128   0.876   1   1 5.000D-02
SME   0.129   0.893   0   1 5.000D-02
CM5   0.128   0.876   1   1 5.000D-02
PNS   0.128   0.876   1   1 5.000D-02
NGA   0.128   0.876   1   1 5.000D-02
AYE   0.129   0.893   0   1 5.000D-02
MBN   0.128   0.876   1   1 5.000D-02
WO2   0.128   0.876   1   1 5.000D-02
QQ4   0.129   0.893   0   1 5.000D-02
MFU   0.128   0.876   1   1 5.000D-02
SGM   0.128   0.876   1   1 5.000D-02
CYZ   0.127   0.833   2   2 5.000D-02
IUM   0.129   0.893   0   1 5.000D-02
IYR   0.129   0.893   0   1 5.000D-02
SKM   0.127   0.833   2   1 5.000D-02
XPE   0.128   0.876   1   1 5.000D-02
MGT   0.129   0.893   0   1 5.000D-02
BUA   0.128   0.876   1   1 5.000D-02
HCS   0.128   0.876   1   1 5.000D-02
RAM   0.127   0.833   2   1 5.000D-02
CTN   0.128   0.876   1   2 5.000D-02
OCY   0.127   0.833   2   2 5.000D-02
F6C   0.129   0.893   0   1 5.000D-02
KDO   0.129   0.893   0   1 5.000D-02
API   0.127   0.833   2   1 5.000D-02
PCR   0.127   0.833   2   1 5.000D-02
OMT   0.127   0.833   2   1 5.000D-02
RHE   0.127   0.833   2   1 5.000D-02
LPC   0.128   0.876   1   1 5.000D-02
7V7   0.128   0.876   1   1 5.000D-02
3HB   0.126   0.687   3   1 5.000D-02
N2P   0.126   0.687   3   1 5.000D-02
MNB   0.142   0.577   0   1 5.000D-03
6ML   0.129   0.893   0   1 5.000D-02
8GT   0.129   0.893   0   1 5.000D-02
DUD   0.126   0.687   3   1 5.000D-02
9JT   0.128   0.876   1   1 5.000D-02
TSA   0.126   0.561   4   1 5.000D-02
PHI   0.128   0.876   1   1 5.000D-02
