# Supplementary material for: GlueFinder: A Data-Driven Framework for the Rational Discovery of Molecular Glues
Source: J Chem Inf Model. 2026 Mar 3;66(6):3368–82. doi: 10.1021/acs.jcim.5c03232 (PMC13014457; doi:10.1021/acs.jcim.5c03232)
Supplement: Supplementary file 2 [file ci5c03232_si_002.zip › SI/KRAS/summary/Q495X7-KRAS.summary]

  95
NAG   0.129   0.893   0   6 5.000D-02
PEG   0.129   0.893   0   3 5.000D-02
MPD   0.129   0.893   0   4 5.000D-02
MLY   0.128   0.876   1   4 5.000D-02
OLC   0.128   0.876   1   1 5.000D-02
PG4   0.128   0.876   1   6 5.000D-02
PGE   0.129   0.893   0   1 5.000D-02
3PE   0.127   0.833   2   1 5.000D-02
TRS   0.129   0.893   0   1 5.000D-02
MES   0.128   0.876   1   2 5.000D-02
GDP   0.128   0.876   1   2 5.000D-02
OLA   0.128   0.561   4   4 5.000D-02
FMN   0.127   0.833   2   1 5.000D-02
SEP   0.129   0.893   0   2 5.000D-02
CIT   0.129   0.893   0   1 5.000D-02
UNL   0.127   0.833   2   1 5.000D-02
ACY   0.129   0.893   0   1 5.000D-02
FES   0.129   0.893   0   1 5.000D-02
1PE   0.127   0.833   2   1 5.000D-02
BME   0.128   0.876   1   1 5.000D-02
EPE   0.128   0.876   1   1 5.000D-02
IMD   0.128   0.876   1   2 5.000D-02
CSO   0.129   0.893   0   1 5.000D-02
IPA   0.129   0.893   0   1 5.000D-02
PLM   0.127   0.833   2   1 5.000D-02
SCN   0.127   0.833   2   1 5.000D-02
CME   0.128   0.876   1   1 5.000D-02
MAN   0.129   0.893   0   1 5.000D-02
BCL   0.142   0.577   0   1 5.000D-02
PCA   0.126   0.687   3   2 5.000D-02
MRD   0.129   0.893   0   1 5.000D-02
ACE   0.127   0.833   2   1 5.000D-02
SAM   0.126   0.561   4   1 5.000D-02
TLA   0.128   0.876   1   1 5.000D-02
P6G   0.126   0.687   3   1 5.000D-02
GLY   0.128   0.876   1   1 5.000D-02
CSD   0.129   0.893   0   1 5.000D-02
BGC   0.127   0.833   2   1 5.000D-02
DMU   0.129   0.893   0   1 5.000D-02
RET   0.129   0.893   0   5 5.000D-02
CAS   0.129   0.893   0   1 5.000D-02
PTY   0.127   0.833   2   1 5.000D-02
DIO   0.129   0.893   0   1 5.000D-02
GLU   0.129   0.893   0   1 5.000D-02
SQD   0.129   0.893   0   1 5.000D-02
BNG   0.126   0.687   3   1 5.000D-02
BEF   0.127   0.833   2   1 5.000D-02
NHE   0.129   0.893   0   1 5.000D-02
CRO   0.128   0.876   1   1 5.000D-02
SIN   0.127   0.833   2   1 5.000D-02
CYC   0.128   0.876   1   1 5.000D-02
HEZ   0.128   0.876   1   1 5.000D-02
HYP   0.128   0.876   2   6 5.000D-02
ALF   0.127   0.833   2   1 5.000D-02
GAL   0.126   0.687   3   1 5.000D-02
MYS   0.129   0.893   0   1 5.000D-02
UMP   0.129   0.893   0   1 5.000D-02
TTP   0.128   0.876   1   1 5.000D-02
PG0   0.129   0.893   0   1 5.000D-02
XYP   0.129   0.893   0   1 5.000D-02
AIB   0.129   0.893   0   6 5.000D-02
LEU   0.127   0.833   2   1 5.000D-02
FTR   0.127   0.833   2   1 5.000D-02
GLN   0.129   0.893   0   1 5.000D-02
MPO   0.129   0.893   0   3 5.000D-02
15P   0.128   0.876   1   1 5.000D-02
P33   0.127   0.833   2   1 5.000D-02
PHE   0.127   0.833   2   1 5.000D-02
1PG   0.127   0.833   2   1 5.000D-02
TAM   0.144   0.546   1   1 5.000D-03
CCN   0.128   0.876   1   1 5.000D-02
GCP   0.127   0.833   2   1 5.000D-02
LMR   0.129   0.893   0   1 5.000D-02
TYD   0.128   0.876   1   1 5.000D-02
7PE   0.127   0.833   2   1 5.000D-02
B3K   0.129   0.893   0   2 5.000D-02
CM5   0.126   0.687   3   1 5.000D-02
BFD   0.127   0.833   2   1 5.000D-02
13P   0.126   0.687   3   1 5.000D-02
TRQ   0.129   0.893   0   1 5.000D-02
B3X   0.129   0.893   0   1 5.000D-02
ACM   0.126   0.687   3   1 5.000D-02
BGL   0.127   0.833   2   1 5.000D-02
17F   0.128   0.876   1   1 5.000D-02
P4C   0.127   0.833   2   1 5.000D-02
HCS   0.128   0.876   1   1 5.000D-02
ACA   0.128   0.876   1   1 5.000D-02
23Y   0.127   0.833   2   3 5.000D-02
F6C   0.144   0.546   1   1 5.000D-03
OXD   0.129   0.893   0   1 5.000D-02
3MG   0.128   0.876   1   1 5.000D-02
7V7   0.129   0.893   0   1 5.000D-02
DET   0.129   0.893   0   1 5.000D-02
22B   0.129   0.893   0   1 5.000D-02
NVA   0.128   0.876   1   1 5.000D-02
