# Supplementary material for: GlueFinder: A Data-Driven Framework for the Rational Discovery of Molecular Glues
Source: J Chem Inf Model. 2026 Mar 3;66(6):3368–82. doi: 10.1021/acs.jcim.5c03232 (PMC13014457; doi:10.1021/acs.jcim.5c03232)
Supplement: Supplementary file 2 [file ci5c03232_si_002.zip › SI/KRAS/summary/Q13064-KRAS.summary]

 105
NAG   0.129   0.893   0   1 5.000D-02
PEG   0.129   0.893   0   6 5.000D-02
ADP   0.171   0.421   3   1 5.000D-03
MPD   0.129   0.893   0   4 5.000D-02
BCR   0.142   0.577   0   1 5.000D-03
MLY   0.170   0.000   0   6 5.000D-02
OLC   0.129   0.893   0   3 5.000D-02
PG4   0.129   0.893   0   1 5.000D-02
PGE   0.129   0.893   0   1 5.000D-02
HEC   0.126   0.687   3   1 5.000D-02
3PE   0.129   0.893   0   2 5.000D-02
MES   0.129   0.893   0   1 5.000D-02
CLR   0.128   0.876   1   1 5.000D-02
GDP   0.129   0.893   0   2 5.000D-02
CDL   0.128   0.876   1   1 5.000D-02
OLA   0.129   0.893   0   1 5.000D-02
FMN   0.129   0.893   0   1 5.000D-02
CIT   0.129   0.893   0   1 5.000D-02
UNL   0.129   0.893   0   1 5.000D-02
LFA   0.129   0.893   0   4 5.000D-02
ACY   0.128   0.876   1   1 5.000D-02
1PE   0.128   0.876   1   2 5.000D-02
BME   0.128   0.876   1   1 5.000D-02
CSO   0.129   0.893   0   1 5.000D-02
LHG   0.129   0.893   0   2 5.000D-02
LDA   0.155   0.489   2   3 5.000D-03
PLM   0.128   0.876   1   1 5.000D-02
POV   0.129   0.893   0   2 5.000D-02
SCN   0.128   0.876   1   1 5.000D-02
CME   0.142   0.577   0   1 5.000D-02
LMG   0.129   0.893   0   2 5.000D-02
PC1   0.170   0.000   0   6 5.000D-02
BOG   0.129   0.893   0   1 5.000D-02
BCL   0.170   0.000   0   6 5.000D-02
Y01   0.129   0.893   0   1 5.000D-02
PTR   0.144   0.546   1   1 5.000D-03
MRD   0.129   0.893   0   1 5.000D-02
ACE   0.129   0.893   0   1 5.000D-02
COA   0.129   0.893   0   1 5.000D-02
SAM   0.127   0.833   2   1 5.000D-02
DGD   0.160   0.000   0   4 5.000D-02
GNP   0.128   0.876   1   1 5.000D-02
TLA   0.128   0.876   1   2 5.000D-02
GLY   0.128   0.876   1   1 5.000D-02
CSD   0.129   0.893   0   1 5.000D-02
DMU   0.144   0.546   1   3 5.000D-02
CAS   0.129   0.893   0   1 5.000D-02
PTY   0.128   0.876   1   2 5.000D-02
PGV   0.128   0.876   1   2 5.000D-02
DIO   0.128   0.876   1   1 5.000D-02
URE   0.144   0.546   1   3 5.000D-02
CHD   0.128   0.876   1   1 5.000D-02
AZI   0.129   0.893   0   1 5.000D-02
SQD   0.170   0.000   0   6 5.000D-02
AF3   0.127   0.833   2   1 5.000D-02
BNG   0.128   0.876   1   3 5.000D-02
OCS   0.128   0.876   1   1 5.000D-02
PGO   0.129   0.893   0   1 5.000D-02
MC3   0.129   0.893   0   1 5.000D-02
CYC   0.144   0.546   1   2 5.000D-02
U10   0.128   0.876   1   1 5.000D-02
78M   0.142   0.577   0   1 5.000D-03
TPP   0.129   0.893   0   1 5.000D-02
MYS   0.144   0.546   1   1 5.000D-03
CSS   0.128   0.876   1   1 5.000D-02
PEK   0.128   0.876   1   1 5.000D-02
PG0   0.129   0.893   0   1 5.000D-02
YCM   0.129   0.893   0   1 5.000D-02
LMU   0.129   0.893   0   1 5.000D-02
OLB   0.129   0.893   0   1 5.000D-02
AIB   0.127   0.833   2   1 5.000D-02
3PH   0.128   0.876   1   1 5.000D-02
SOG   0.129   0.893   0   2 5.000D-02
FTR   0.128   0.876   1   1 5.000D-02
R16   0.128   0.876   1   1 5.000D-02
15P   0.129   0.893   0   1 5.000D-02
P33   0.128   0.876   1   1 5.000D-02
BLA   0.129   0.893   0   2 5.000D-02
WVN   0.129   0.893   0   1 5.000D-02
1PG   0.127   0.833   2   1 5.000D-02
XCP   0.129   0.893   0   1 5.000D-02
PEB   0.129   0.893   0   1 5.000D-02
MTA   0.128   0.876   1   1 5.000D-02
PG6   0.129   0.893   0   1 5.000D-02
CAF   0.127   0.833   2   2 5.000D-02
M3L   0.142   0.577   0   1 5.000D-03
AP5   0.129   0.893   0   1 5.000D-02
O4B   0.129   0.893   0   1 5.000D-02
B3K   0.129   0.893   0   2 5.000D-02
TBR   0.144   0.546   1   1 5.000D-03
EVB   0.128   0.876   1   1 5.000D-02
TRT   0.129   0.893   0   1 5.000D-02
QQ4   0.129   0.893   0   2 5.000D-02
MTN   0.129   0.893   0   1 5.000D-02
MGT   0.128   0.876   1   1 5.000D-02
HBI   0.129   0.893   0   1 5.000D-02
CTN   0.129   0.893   0   1 5.000D-02
GBF   0.142   0.577   0   1 5.000D-03
CRT   0.129   0.893   0   1 5.000D-02
NH2   0.128   0.876   1   1 5.000D-02
2T8   0.129   0.893   0   1 5.000D-02
CY1   0.127   0.833   2   1 5.000D-02
22B   0.128   0.876   1   1 5.000D-02
RP5   0.129   0.893   0   1 5.000D-02
PUB   0.142   0.577   0   1 5.000D-03
