# Supplementary material for: GlueFinder: A Data-Driven Framework for the Rational Discovery of Molecular Glues
Source: J Chem Inf Model. 2026 Mar 3;66(6):3368–82. doi: 10.1021/acs.jcim.5c03232 (PMC13014457; doi:10.1021/acs.jcim.5c03232)
Supplement: Supplementary file 2 [file ci5c03232_si_002.zip › SI/KRAS/summary/Q13114-KRAS.summary]

  86
NAG   0.144   0.546   1   3 5.000D-02
PEG   0.171   0.421   3   2 5.000D-03
MPD   0.129   0.893   0   2 5.000D-02
BCR   0.129   0.893   0   1 5.000D-02
MLY   0.129   0.893   0   4 5.000D-02
ATP   0.129   0.893   0   1 5.000D-02
OLC   0.160   0.000   0   4 5.000D-02
PGE   0.143   0.000   0   3 5.000D-02
HEC   0.142   0.577   0   1 5.000D-03
3PE   0.144   0.546   1   3 5.000D-02
TRS   0.129   0.893   0   1 5.000D-02
MES   0.129   0.893   0   1 5.000D-02
CLR   0.129   0.893   0   1 5.000D-02
GDP   0.128   0.876   1   1 5.000D-02
CIT   0.129   0.893   0   1 5.000D-02
LFA   0.129   0.893   0   1 5.000D-02
ACY   0.129   0.893   0   2 5.000D-02
FES   0.128   0.876   1   1 5.000D-02
BME   0.129   0.893   0   3 5.000D-02
GTP   0.129   0.893   0   1 5.000D-02
EPE   0.128   0.876   1   3 5.000D-02
IMD   0.129   0.893   0   1 5.000D-02
CSO   0.129   0.893   0   2 5.000D-02
LHG   0.170   0.000   0   6 5.000D-02
LDA   0.171   0.577   1   6 5.000D-02
PLM   0.128   0.876   1   2 5.000D-02
SCN   0.128   0.876   1   1 5.000D-02
CME   0.129   0.893   0   1 5.000D-02
C8E   0.127   0.833   2   1 5.000D-02
LMG   0.129   0.893   0   2 5.000D-02
PC1   0.128   0.876   1   1 5.000D-02
BOG   0.142   0.577   0   1 5.000D-03
BCL   0.171   0.577   1   6 5.000D-03
Y01   0.144   0.546   1   1 5.000D-03
MRD   0.142   0.577   0   1 5.000D-03
DGD   0.129   0.893   0   1 5.000D-02
P6G   0.142   0.577   0   1 5.000D-03
CSD   0.127   0.833   2   1 5.000D-02
DMU   0.144   0.546   1   1 5.000D-03
CAS   0.129   0.893   0   1 5.000D-02
BTB   0.129   0.893   0   3 5.000D-02
DIO   0.128   0.876   1   1 5.000D-02
CHD   0.129   0.893   0   1 5.000D-02
SQD   0.129   0.893   0   3 5.000D-02
II0   0.142   0.577   0   1 5.000D-03
BNG   0.126   0.687   3   1 5.000D-02
OCS   0.128   0.876   1   1 5.000D-02
PGO   0.128   0.876   1   1 5.000D-02
D12   0.128   0.876   1   1 5.000D-02
MC3   0.129   0.893   0   1 5.000D-02
CYC   0.129   0.893   0   1 5.000D-02
MPG   0.155   0.489   2   2 5.000D-02
78M   0.128   0.876   1   2 5.000D-02
CSX   0.128   0.876   1   1 5.000D-02
MYS   0.160   0.000   0   4 5.000D-02
L2P   0.128   0.876   2   6 5.000D-02
TGL   0.129   0.893   0   1 5.000D-02
ALY   0.127   0.833   2   1 5.000D-02
PGR   0.128   0.876   1   2 5.000D-02
SOG   0.127   0.833   2   1 5.000D-02
BLA   0.142   0.577   0   2 5.000D-02
IPH   0.129   0.893   0   2 5.000D-02
XCP   0.129   0.893   0   1 5.000D-02
PEB   0.128   0.876   1   2 5.000D-02
PSC   0.129   0.893   0   1 5.000D-02
M3L   0.128   0.876   1   1 5.000D-02
SAL   0.129   0.893   0   1 5.000D-02
ABU   0.128   0.876   1   1 5.000D-02
PE8   0.129   0.893   0   1 5.000D-02
B3K   0.129   0.893   0   2 5.000D-02
CM5   0.128   0.876   1   1 5.000D-02
SNC   0.127   0.833   2   1 5.000D-02
QQ4   0.127   0.833   2   1 5.000D-02
TMA   0.128   0.876   1   1 5.000D-02
CYZ   0.126   0.687   3   1 5.000D-02
BGL   0.129   0.893   0   1 5.000D-02
G3H   0.128   0.876   1   1 5.000D-02
GBF   0.128   0.876   1   1 5.000D-02
MYC   0.129   0.893   0   1 5.000D-02
F6C   0.142   0.577   0   2 5.000D-03
3CX   0.128   0.876   1   1 5.000D-02
LSN   0.129   0.893   0   1 5.000D-02
N2P   0.128   0.876   1   1 5.000D-02
MNB   0.129   0.893   0   1 5.000D-02
DET   0.129   0.893   0   1 5.000D-02
22B   0.129   0.893   0   1 5.000D-02
