# Supplementary material for: GlueFinder: A Data-Driven Framework for the Rational Discovery of Molecular Glues
Source: J Chem Inf Model. 2026 Mar 3;66(6):3368–82. doi: 10.1021/acs.jcim.5c03232 (PMC13014457; doi:10.1021/acs.jcim.5c03232)
Supplement: Supplementary file 2 [file ci5c03232_si_002.zip › SI/KRAS/summary/Q9P0P0-KRAS.summary]

  79
NAG   0.129   0.893   0   2 5.000D-02
PEG   0.129   0.893   0   2 5.000D-02
ADP   0.126   0.687   3   1 5.000D-02
MPD   0.128   0.876   1   1 5.000D-02
MLY   0.129   0.893   0   1 5.000D-02
PG4   0.129   0.893   0   3 5.000D-02
PGE   0.129   0.893   0   1 5.000D-02
3PE   0.129   0.893   0   3 5.000D-02
TRS   0.128   0.876   1   1 5.000D-02
MES   0.129   0.893   0   2 5.000D-02
CLR   0.128   0.876   1   2 5.000D-02
NAD   0.127   0.833   2   1 5.000D-02
FMN   0.128   0.876   1   2 5.000D-02
LMT   0.127   0.833   2   3 5.000D-02
SEP   0.128   0.876   1   1 5.000D-02
CIT   0.128   0.876   1   1 5.000D-02
LFA   0.128   0.876   1   1 5.000D-02
ACY   0.128   0.876   1   1 5.000D-02
FES   0.129   0.893   0   1 5.000D-02
1PE   0.126   0.687   3   1 5.000D-02
BME   0.127   0.833   2   1 5.000D-02
PLP   0.129   0.893   0   1 5.000D-02
EPE   0.126   0.687   3   2 5.000D-02
IMD   0.127   0.833   2   1 5.000D-02
TPO   0.129   0.893   0   1 5.000D-02
IPA   0.128   0.876   1   2 5.000D-02
MLI   0.127   0.833   2   1 5.000D-02
POV   0.128   0.876   1   1 5.000D-02
CME   0.129   0.893   0   3 5.000D-02
C8E   0.128   0.876   1   1 5.000D-02
LMG   0.129   0.893   0   1 5.000D-02
BOG   0.126   0.687   3   1 5.000D-02
EOH   0.126   0.687   3   1 5.000D-02
P6G   0.128   0.876   1   1 5.000D-02
PX4   0.127   0.833   2   1 5.000D-02
BTB   0.131   0.378   5   2 5.000D-02
URE   0.127   0.833   2   1 5.000D-02
NAI   0.127   0.833   2   1 5.000D-02
AZI   0.128   0.876   1   1 5.000D-02
CAC   0.129   0.893   0   1 5.000D-02
BEF   0.127   0.833   2   1 5.000D-02
CYC   0.128   0.876   1   1 5.000D-02
6OU   0.127   0.833   2   1 5.000D-02
PGW   0.129   0.893   0   1 5.000D-02
LYS   0.128   0.876   1   1 5.000D-02
DTT   0.127   0.833   2   1 5.000D-02
NLE   0.126   0.687   3   1 5.000D-02
ABA   0.128   0.876   1   1 5.000D-02
BEZ   0.128   0.876   1   1 5.000D-02
TAR   0.129   0.893   0   1 5.000D-02
ALY   0.126   0.687   3   1 5.000D-02
PGR   0.128   0.876   1   1 5.000D-02
SOG   0.126   0.561   4   1 5.000D-02
GLN   0.128   0.876   1   1 5.000D-02
15P   0.128   0.876   1   1 5.000D-02
BLA   0.127   0.833   2   1 5.000D-02
IPH   0.129   0.893   0   1 5.000D-02
XCP   0.128   0.876   1   6 5.000D-02
PEB   0.127   0.833   2   1 5.000D-02
CCN   0.127   0.833   2   1 5.000D-02
12P   0.129   0.893   0   1 5.000D-02
SEY   0.129   0.893   0   1 5.000D-02
B3K   0.128   0.876   1   6 5.000D-02
RBF   0.126   0.561   4   1 5.000D-02
DZ4   0.128   0.876   1   1 5.000D-02
G3P   0.126   0.561   4   1 5.000D-02
COM   0.129   0.893   0   1 5.000D-02
ETE   0.129   0.893   0   1 5.000D-02
QQ4   0.127   0.833   2   1 5.000D-02
4IP   0.127   0.833   2   1 5.000D-02
RAM   0.129   0.893   0   1 5.000D-02
PGH   0.128   0.561   4   2 5.000D-02
4NC   0.128   0.876   1   1 5.000D-02
IND   0.129   0.893   0   1 5.000D-02
1GP   0.126   0.561   4   1 5.000D-02
2CO   0.126   0.561   4   1 5.000D-02
4HY   0.128   0.876   1   1 5.000D-02
MEQ   0.127   0.833   2   1 5.000D-02
LNR   0.129   0.893   0   1 5.000D-02
