# Supplementary material for: GlueFinder: A Data-Driven Framework for the Rational Discovery of Molecular Glues
Source: J Chem Inf Model. 2026 Mar 3;66(6):3368–82. doi: 10.1021/acs.jcim.5c03232 (PMC13014457; doi:10.1021/acs.jcim.5c03232)
Supplement: Supplementary file 2 [file ci5c03232_si_002.zip › SI/KRAS/summary/Q9Y2E6-KRAS.summary]

 105
NAG   0.129   0.893   0   1 5.000D-02
PEG   0.129   0.893   0   6 5.000D-02
ADP   0.128   0.876   1   1 5.000D-02
MPD   0.129   0.893   0   2 5.000D-02
BCR   0.142   0.577   0   2 5.000D-02
MLY   0.142   0.577   0   2 5.000D-02
ATP   0.127   0.833   2   2 5.000D-02
OLC   0.129   0.893   0   3 5.000D-02
PG4   0.129   0.893   0   1 5.000D-02
PGE   0.128   0.876   1   1 5.000D-02
HEC   0.129   0.893   0   1 5.000D-02
3PE   0.129   0.893   0   1 5.000D-02
TRS   0.128   0.876   1   1 5.000D-02
MES   0.129   0.893   0   2 5.000D-02
CLR   0.129   0.893   0   1 5.000D-02
GDP   0.129   0.893   0   1 5.000D-02
CDL   0.128   0.876   1   1 5.000D-02
FMN   0.126   0.687   3   1 5.000D-02
LMT   0.128   0.876   1   6 5.000D-02
SEP   0.155   0.489   2   1 5.000D-03
CIT   0.129   0.893   0   2 5.000D-02
UNL   0.128   0.876   1   2 5.000D-02
LFA   0.129   0.893   0   4 5.000D-02
ACY   0.129   0.893   0   1 5.000D-02
FES   0.128   0.876   1   1 5.000D-02
1PE   0.128   0.876   1   1 5.000D-02
EPE   0.129   0.893   0   1 5.000D-02
IMD   0.129   0.893   0   1 5.000D-02
CSO   0.191   0.421   4   1 5.000D-03
LHG   0.128   0.876   1   2 5.000D-02
IPA   0.129   0.893   0   1 5.000D-02
LDA   0.129   0.893   0   3 5.000D-02
PLM   0.129   0.893   0   1 5.000D-02
POV   0.142   0.577   0   1 5.000D-02
SCN   0.127   0.833   2   1 5.000D-02
CME   0.128   0.876   1   4 5.000D-02
LMG   0.142   0.577   0   2 5.000D-02
PC1   0.142   0.577   0   1 5.000D-02
BCL   0.191   0.421   4   1 5.000D-03
Y01   0.129   0.893   0   1 5.000D-02
PTR   0.144   0.546   1   1 5.000D-03
MRD   0.129   0.893   0   2 5.000D-02
PCW   0.155   0.489   2   2 5.000D-02
KCX   0.128   0.876   1   1 5.000D-02
DGD   0.129   0.893   0   1 5.000D-02
GLY   0.128   0.876   1   1 5.000D-02
DMU   0.129   0.893   0   1 5.000D-02
RET   0.127   0.833   2   1 5.000D-02
CHD   0.128   0.876   1   1 5.000D-02
LI1   0.129   0.893   0   1 5.000D-02
D10   0.129   0.893   0   1 5.000D-02
AZI   0.127   0.833   2   1 5.000D-02
SQD   0.129   0.893   0   1 5.000D-02
BEN   0.128   0.876   1   1 5.000D-02
BNG   0.128   0.876   1   1 5.000D-02
PLC   0.129   0.893   0   1 5.000D-02
CRO   0.129   0.893   0   2 5.000D-02
PGO   0.129   0.893   0   1 5.000D-02
MC3   0.127   0.833   2   1 5.000D-02
CYC   0.170   0.000   0   6 5.000D-02
PGW   0.127   0.833   2   2 5.000D-02
MLZ   0.129   0.893   0   1 5.000D-02
CSX   0.128   0.876   1   1 5.000D-02
GAL   0.129   0.893   0   1 5.000D-02
MYS   0.127   0.833   2   1 5.000D-02
PG0   0.128   0.876   1   1 5.000D-02
MET   0.126   0.687   3   1 5.000D-02
YCM   0.142   0.577   0   2 5.000D-03
LMU   0.144   0.546   1   1 5.000D-03
ASP   0.129   0.893   0   1 5.000D-02
ALY   0.127   0.833   2   1 5.000D-02
BU1   0.129   0.893   0   1 5.000D-02
PIO   0.128   0.876   1   1 5.000D-02
R16   0.128   0.876   1   1 5.000D-02
MPO   0.128   0.876   1   1 5.000D-02
15P   0.144   0.546   1   1 5.000D-03
BLA   0.142   0.577   0   2 5.000D-02
WVN   0.127   0.833   2   2 5.000D-02
XCP   0.129   0.893   0   1 5.000D-02
PEB   0.129   0.893   0   2 5.000D-02
PG6   0.129   0.893   0   1 5.000D-02
CAF   0.128   0.876   1   2 5.000D-02
DGA   0.127   0.833   2   1 5.000D-02
PAM   0.126   0.687   3   1 5.000D-02
B3K   0.129   0.893   0   2 5.000D-02
TBR   0.128   0.876   1   1 5.000D-02
EVB   0.128   0.876   1   2 5.000D-02
BIL   0.128   0.876   1   6 5.000D-02
MQ7   0.128   0.876   1   1 5.000D-02
XPE   0.126   0.687   3   1 5.000D-02
DTU   0.128   0.876   1   1 5.000D-02
N2O   0.127   0.833   2   1 5.000D-02
SQU   0.128   0.876   1   1 5.000D-02
GBF   0.129   0.893   0   1 5.000D-02
IND   0.129   0.893   0   1 5.000D-02
NH2   0.128   0.876   1   1 5.000D-02
CE1   0.126   0.561   4   1 5.000D-02
2T8   0.127   0.833   2   1 5.000D-02
MNB   0.129   0.893   0   1 5.000D-02
DET   0.129   0.893   0   1 5.000D-02
OEH   0.128   0.876   1   1 5.000D-02
TSS   0.144   0.546   1   1 5.000D-03
22B   0.129   0.893   0   1 5.000D-02
3FB   0.128   0.876   1   6 5.000D-02
K0G   0.129   0.893   0   1 5.000D-02
