# Supplementary material for: GlueFinder: A Data-Driven Framework for the Rational Discovery of Molecular Glues
Source: J Chem Inf Model. 2026 Mar 3;66(6):3368–82. doi: 10.1021/acs.jcim.5c03232 (PMC13014457; doi:10.1021/acs.jcim.5c03232)
Supplement: Supplementary file 2 [file ci5c03232_si_002.zip › SI/KRAS/summary/A8MTL3-KRAS.summary]

  89
NAG   0.129   0.893   0   1 5.000D-02
PEG   0.129   0.893   0   2 5.000D-02
ADP   0.128   0.876   1   1 5.000D-02
MPD   0.129   0.893   0   5 5.000D-02
BCR   0.127   0.833   2   1 5.000D-02
MLY   0.129   0.893   0   2 5.000D-02
OLC   0.129   0.893   0   1 5.000D-02
PGE   0.127   0.833   2   1 5.000D-02
HEC   0.129   0.893   0   1 5.000D-02
TRS   0.129   0.893   0   1 5.000D-02
MES   0.129   0.893   0   2 5.000D-02
GDP   0.129   0.893   0   1 5.000D-02
NAP   0.126   0.561   4   1 5.000D-02
OLA   0.128   0.876   1   3 5.000D-02
LMT   0.128   0.876   1   1 5.000D-02
CIT   0.129   0.893   0   2 5.000D-02
UNL   0.128   0.876   1   1 5.000D-02
ACY   0.129   0.893   0   4 5.000D-02
1PE   0.128   0.876   1   1 5.000D-02
GTP   0.127   0.833   2   1 5.000D-02
EPE   0.129   0.893   0   1 5.000D-02
CSO   0.128   0.876   1   1 5.000D-02
LHG   0.129   0.893   0   1 5.000D-02
SAH   0.127   0.833   2   1 5.000D-02
LDA   0.128   0.876   1   1 5.000D-02
PLM   0.128   0.876   1   1 5.000D-02
CME   0.129   0.893   0   1 5.000D-02
MAN   0.128   0.876   1   1 5.000D-02
C8E   0.129   0.893   0   1 5.000D-02
LMG   0.129   0.893   0   1 5.000D-02
PC1   0.127   0.833   2   1 5.000D-02
BCL   0.129   0.893   0   1 5.000D-02
Y01   0.129   0.893   0   1 5.000D-02
PCW   0.129   0.893   0   1 5.000D-02
ACE   0.127   0.833   2   2 5.000D-02
SAM   0.128   0.876   1   1 5.000D-02
TLA   0.126   0.687   3   1 5.000D-02
DMU   0.129   0.893   0   1 5.000D-02
RET   0.129   0.893   0   4 5.000D-02
DIO   0.126   0.687   3   1 5.000D-02
SQD   0.128   0.876   1   5 5.000D-02
BEN   0.129   0.893   0   1 5.000D-02
BNG   0.129   0.893   0   1 5.000D-02
BEF   0.127   0.833   2   1 5.000D-02
NHE   0.126   0.687   3   1 5.000D-02
CRO   0.127   0.833   2   1 5.000D-02
MC3   0.128   0.876   1   1 5.000D-02
CYC   0.129   0.893   0   3 5.000D-02
TPP   0.127   0.833   2   1 5.000D-02
MLZ   0.129   0.893   0   1 5.000D-02
CSX   0.126   0.687   3   1 5.000D-02
GAL   0.129   0.893   0   1 5.000D-02
MYS   0.142   0.577   0   1 5.000D-03
DTT   0.128   0.876   1   1 5.000D-02
NLE   0.127   0.833   2   2 5.000D-02
HEX   0.128   0.876   1   1 5.000D-02
PG0   0.129   0.893   0   1 5.000D-02
YCM   0.123   0.378   5   1 5.000D-02
ABA   0.126   0.561   4   1 5.000D-02
DMF   0.129   0.893   0   1 5.000D-02
B3P   0.127   0.833   2   1 5.000D-02
STE   0.128   0.876   1   1 5.000D-02
PGR   0.129   0.893   0   1 5.000D-02
SOG   0.155   0.489   2   2 5.000D-03
PE4   0.129   0.893   0   1 5.000D-02
15P   0.126   0.687   3   1 5.000D-02
P33   0.128   0.876   1   1 5.000D-02
BLA   0.129   0.893   0   2 5.000D-02
WVN   0.142   0.577   0   1 5.000D-03
XCP   0.126   0.687   3   6 5.000D-02
PEB   0.129   0.893   0   1 5.000D-02
MTA   0.128   0.876   1   1 5.000D-02
NRQ   0.129   0.893   0   1 5.000D-02
SAL   0.127   0.833   2   1 5.000D-02
BO3   0.128   0.876   1   1 5.000D-02
PAM   0.127   0.833   2   1 5.000D-02
O4B   0.129   0.893   0   1 5.000D-02
B3K   0.127   0.833   2   2 5.000D-02
ETF   0.128   0.876   1   2 5.000D-02
SNC   0.128   0.876   1   1 5.000D-02
B3X   0.127   0.833   2   1 5.000D-02
QQ4   0.129   0.893   0   1 5.000D-02
HCS   0.128   0.876   1   1 5.000D-02
DTV   0.128   0.876   1   1 5.000D-02
F6C   0.144   0.546   1   2 5.000D-03
RSF   0.135   0.112   6   2 5.000D-02
2T8   0.128   0.876   1   1 5.000D-02
22B   0.128   0.876   1   1 5.000D-02
PUB   0.128   0.876   1   1 5.000D-02
