# Supplementary material for: GlueFinder: A Data-Driven Framework for the Rational Discovery of Molecular Glues
Source: J Chem Inf Model. 2026 Mar 3;66(6):3368–82. doi: 10.1021/acs.jcim.5c03232 (PMC13014457; doi:10.1021/acs.jcim.5c03232)
Supplement: Supplementary file 2 [file ci5c03232_si_002.zip › SI/KRAS/summary/Q8TBB1-KRAS.summary]

  46
NAG   0.129   0.893   0   2 5.000D-02
PEG   0.129   0.893   0   1 5.000D-02
ADP   0.128   0.876   1   1 5.000D-02
OLC   0.127   0.833   2   2 5.000D-02
PG4   0.129   0.893   0   1 5.000D-02
PGE   0.129   0.893   0   2 5.000D-02
3PE   0.129   0.893   0   1 5.000D-02
CDL   0.127   0.833   2   1 5.000D-02
FMN   0.128   0.876   1   2 5.000D-02
SEP   0.129   0.893   0   1 5.000D-02
UNL   0.129   0.893   0   1 5.000D-02
ACY   0.126   0.687   3   1 5.000D-02
BME   0.129   0.893   0   1 5.000D-02
CSO   0.129   0.893   0   1 5.000D-02
PLM   0.127   0.833   2   2 5.000D-02
SCN   0.128   0.876   1   1 5.000D-02
CME   0.126   0.687   3   1 5.000D-02
C8E   0.127   0.833   2   1 5.000D-02
LMG   0.128   0.876   1   1 5.000D-02
CAS   0.128   0.876   1   1 5.000D-02
ACP   0.127   0.833   2   1 5.000D-02
U10   0.128   0.876   2   6 5.000D-02
CSX   0.127   0.833   2   1 5.000D-02
UMP   0.129   0.893   0   5 5.000D-02
IOD   0.128   0.876   1   1 5.000D-02
PGR   0.128   0.876   1   2 5.000D-02
HTO   0.129   0.893   0   2 5.000D-02
PE4   0.128   0.876   1   1 5.000D-02
IPH   0.126   0.687   3   1 5.000D-02
TAM   0.128   0.876   1   1 5.000D-02
TMO   0.129   0.893   0   1 5.000D-02
APR   0.129   0.893   0   1 5.000D-02
DUP   0.129   0.893   0   3 5.000D-02
CCN   0.128   0.876   1   1 5.000D-02
CAF   0.126   0.687   3   1 5.000D-02
AP5   0.129   0.893   0   1 5.000D-02
BDF   0.128   0.876   1   2 5.000D-02
TBR   0.129   0.893   0   1 5.000D-02
EVB   0.126   0.687   3   1 5.000D-02
CRF   0.127   0.833   2   1 5.000D-02
B4P   0.129   0.893   0   1 5.000D-02
SIW   0.128   0.876   1   1 5.000D-02
40S   0.128   0.876   1   1 5.000D-02
DLP   0.128   0.876   1   1 5.000D-02
NVA   0.128   0.876   1   1 5.000D-02
PUB   0.126   0.687   3   1 5.000D-02
