# Supplementary material for: GlueFinder: A Data-Driven Framework for the Rational Discovery of Molecular Glues
Source: J Chem Inf Model. 2026 Mar 3;66(6):3368–82. doi: 10.1021/acs.jcim.5c03232 (PMC13014457; doi:10.1021/acs.jcim.5c03232)
Supplement: Supplementary file 2 [file ci5c03232_si_002.zip › SI/KRAS/summary/Q5U5R9-KRAS.summary]

 199
NAG   0.171   0.577   1   6 5.000D-02
PEG   0.171   0.577   1   6 5.000D-02
ADP   0.129   0.893   0   1 5.000D-02
MPD   0.187   0.546   2   6 5.000D-02
FAD   0.129   0.893   0   1 5.000D-02
BCR   0.144   0.546   1   1 5.000D-03
MLY   0.191   0.421   4   1 5.000D-03
ATP   0.129   0.893   0   1 5.000D-02
OLC   0.129   0.893   0   6 5.000D-02
PG4   0.170   0.000   0   6 5.000D-02
PGE   0.129   0.893   0   3 5.000D-02
HEC   0.129   0.893   0   4 5.000D-02
3PE   0.171   0.577   1   6 5.000D-02
TRS   0.144   0.546   1   2 5.000D-02
MES   0.142   0.577   0   1 5.000D-02
CLR   0.129   0.893   0   3 5.000D-02
GDP   0.129   0.893   0   2 5.000D-02
NAP   0.129   0.893   0   1 5.000D-02
CDL   0.129   0.893   0   4 5.000D-02
OLA   0.129   0.893   0   3 5.000D-02
FMN   0.128   0.876   1   2 5.000D-02
LMT   0.128   0.876   1   6 5.000D-02
SEP   0.144   0.546   1   1 5.000D-02
CIT   0.144   0.546   1   2 5.000D-02
UNL   0.127   0.833   2   1 5.000D-02
LFA   0.171   0.577   1   6 5.000D-02
ACY   0.171   0.421   3   2 5.000D-02
FES   0.144   0.546   1   1 5.000D-03
1PE   0.171   0.421   3   1 5.000D-03
BME   0.129   0.893   0   6 5.000D-02
GTP   0.127   0.833   2   1 5.000D-02
EPE   0.129   0.893   0   1 5.000D-02
IMD   0.128   0.876   1   2 5.000D-02
CSO   0.170   0.000   0   6 5.000D-02
LHG   0.129   0.893   0   5 5.000D-02
IPA   0.129   0.893   0   1 5.000D-02
LDA   0.155   0.489   2   2 5.000D-03
PLM   0.142   0.577   0   1 5.000D-02
MLI   0.129   0.893   0   1 5.000D-02
POV   0.129   0.893   0   6 5.000D-02
SCN   0.142   0.577   0   1 5.000D-02
CME   0.129   0.893   0   3 5.000D-02
MAN   0.128   0.876   1   1 5.000D-02
C8E   0.129   0.893   0   3 5.000D-02
LMG   0.170   0.000   0   6 5.000D-02
PC1   0.171   0.577   1   6 5.000D-03
BOG   0.144   0.546   1   1 5.000D-03
BCL   0.165   0.577   1   5 5.000D-02
Y01   0.128   0.876   1   4 5.000D-02
PEE   0.142   0.577   0   2 5.000D-03
PCA   0.127   0.833   2   1 5.000D-02
FME   0.129   0.893   0   1 5.000D-02
MRD   0.144   0.546   1   1 5.000D-02
PCW   0.129   0.893   0   1 5.000D-02
ACE   0.129   0.893   0   1 5.000D-02
COA   0.171   0.421   3   1 5.000D-03
EOH   0.129   0.893   0   2 5.000D-02
OXY   0.129   0.893   0   1 5.000D-02
DGD   0.160   0.000   0   4 5.000D-02
GNP   0.129   0.893   0   2 5.000D-02
TLA   0.142   0.577   0   1 5.000D-03
FLC   0.129   0.893   0   1 5.000D-02
MYR   0.129   0.893   0   1 5.000D-02
P6G   0.129   0.893   0   1 5.000D-02
GLY   0.128   0.876   1   1 5.000D-02
CSD   0.129   0.893   0   1 5.000D-02
DMU   0.170   0.000   0   6 5.000D-02
CAS   0.129   0.893   0   5 5.000D-02
PTY   0.142   0.577   0   2 5.000D-02
PGV   0.129   0.893   0   4 5.000D-02
BTB   0.129   0.893   0   1 5.000D-02
DIO   0.129   0.893   0   1 5.000D-02
GLC   0.128   0.876   1   3 5.000D-02
URE   0.129   0.893   0   2 5.000D-02
LI1   0.129   0.893   0   5 5.000D-02
AZI   0.129   0.893   0   1 5.000D-02
SQD   0.155   0.489   2   1 5.000D-03
CAC   0.144   0.546   1   3 5.000D-02
BEN   0.127   0.833   2   1 5.000D-02
PLC   0.129   0.893   0   1 5.000D-02
BEF   0.126   0.687   3   1 5.000D-02
NHE   0.129   0.893   0   1 5.000D-02
F3S   0.129   0.893   0   2 5.000D-02
OCS   0.126   0.687   3   1 5.000D-02
PGO   0.128   0.876   1   2 5.000D-02
D12   0.129   0.893   0   1 5.000D-02
MC3   0.144   0.546   1   2 5.000D-02
CYC   0.170   0.000   0   6 5.000D-02
U10   0.129   0.893   0   1 5.000D-02
ACO   0.129   0.893   0   2 5.000D-02
MPG   0.155   0.489   2   1 5.000D-03
78M   0.142   0.577   0   1 5.000D-03
PGW   0.129   0.893   0   1 5.000D-02
TPP   0.129   0.893   0   1 5.000D-02
MLZ   0.182   0.546   2   5 5.000D-02
HEZ   0.129   0.893   0   1 5.000D-02
ARG   0.129   0.893   0   1 5.000D-02
CSX   0.128   0.876   1   1 5.000D-02
TRP   0.127   0.833   2   1 5.000D-02
MYS   0.129   0.893   0   1 5.000D-02
DTT   0.126   0.561   4   1 5.000D-02
CPS   0.129   0.893   0   1 5.000D-02
L2P   0.129   0.893   0   2 5.000D-02
LBN   0.142   0.577   0   1 5.000D-03
PL9   0.129   0.893   0   5 5.000D-02
HED   0.143   0.000   0   3 5.000D-02
MET   0.144   0.546   1   2 5.000D-02
YCM   0.128   0.876   1   3 5.000D-02
DMF   0.129   0.893   0   1 5.000D-02
BEZ   0.129   0.893   0   1 5.000D-02
TAR   0.129   0.893   0   1 5.000D-02
2PE   0.129   0.893   0   1 5.000D-02
B3P   0.128   0.876   1   1 5.000D-02
BMA   0.128   0.876   1   1 5.000D-02
SOG   0.170   0.000   0   6 5.000D-02
BU1   0.129   0.893   0   1 5.000D-02
LEU   0.128   0.876   1   1 5.000D-02
B12   0.127   0.833   2   1 5.000D-02
FTR   0.144   0.546   1   1 5.000D-03
FBP   0.129   0.893   0   1 5.000D-02
R16   0.129   0.893   0   1 5.000D-02
HP6   0.127   0.833   2   1 5.000D-02
15P   0.126   0.687   3   1 5.000D-02
P33   0.129   0.893   0   1 5.000D-02
BLA   0.142   0.577   0   2 5.000D-02
IPH   0.142   0.577   0   2 5.000D-02
WVN   0.143   0.000   0   3 5.000D-03
1PG   0.129   0.893   0   1 5.000D-02
UTP   0.129   0.893   0   1 5.000D-02
PEB   0.129   0.893   0   1 5.000D-02
MTA   0.127   0.833   2   1 5.000D-02
TMO   0.129   0.893   0   1 5.000D-02
POL   0.127   0.833   2   1 5.000D-02
PE5   0.171   0.421   3   1 5.000D-03
LMR   0.129   0.893   0   1 5.000D-02
PG6   0.128   0.876   1   2 5.000D-02
CAF   0.129   0.893   0   3 5.000D-02
DAL   0.128   0.876   1   1 5.000D-02
12P   0.128   0.876   1   1 5.000D-02
MEN   0.128   0.876   1   1 5.000D-02
CXM   0.129   0.893   0   1 5.000D-02
MA4   0.129   0.893   0   2 5.000D-02
SMC   0.129   0.893   0   1 5.000D-02
PPI   0.126   0.687   3   1 5.000D-02
O4B   0.129   0.893   0   1 5.000D-02
DXC   0.128   0.876   1   2 5.000D-02
B3K   0.128   0.876   1   2 5.000D-02
SME   0.129   0.893   0   1 5.000D-02
MMA   0.129   0.893   0   1 5.000D-02
ASC   0.128   0.876   1   2 5.000D-02
2HP   0.129   0.893   0   1 5.000D-02
G3P   0.129   0.893   0   1 5.000D-02
LYR   0.129   0.893   0   1 5.000D-02
MBN   0.129   0.893   0   1 5.000D-02
2AN   0.126   0.687   3   1 5.000D-02
EVB   0.129   0.893   0   1 5.000D-02
SPN   0.127   0.833   2   1 5.000D-02
WO2   0.128   0.876   1   1 5.000D-02
SCY   0.127   0.833   2   1 5.000D-02
THR   0.128   0.876   1   1 5.000D-02
SRO   0.155   0.489   2   1 5.000D-03
QQ4   0.142   0.577   0   1 5.000D-02
NIY   0.129   0.893   0   1 5.000D-02
6V1   0.142   0.577   0   2 5.000D-03
CYZ   0.129   0.893   0   1 5.000D-02
HXG   0.127   0.833   2   1 5.000D-02
DTD   0.129   0.893   0   1 5.000D-02
G3H   0.129   0.893   0   1 5.000D-02
NOS   0.128   0.876   1   1 5.000D-02
DTU   0.129   0.893   0   1 5.000D-02
BUA   0.127   0.833   2   1 5.000D-02
HCS   0.127   0.833   2   1 5.000D-02
EDT   0.127   0.833   2   1 5.000D-02
DTV   0.128   0.876   1   1 5.000D-02
CMH   0.127   0.833   2   1 5.000D-02
ETA   0.127   0.833   2   1 5.000D-02
EGY   0.128   0.876   1   1 5.000D-02
4NC   0.128   0.876   1   1 5.000D-02
8M0   0.129   0.893   0   1 5.000D-02
GBF   0.142   0.577   0   1 5.000D-03
CRT   0.128   0.876   1   1 5.000D-02
F6C   0.142   0.577   0   1 5.000D-03
HLT   0.129   0.893   0   1 5.000D-02
POG   0.127   0.833   2   1 5.000D-02
SDS   0.129   0.893   0   1 5.000D-02
RHE   0.129   0.893   0   1 5.000D-02
NH2   0.129   0.893   0   1 5.000D-02
HAI   0.128   0.876   1   1 5.000D-02
LPC   0.128   0.876   1   1 5.000D-02
CQX   0.127   0.833   2   1 5.000D-02
N2P   0.129   0.893   0   1 5.000D-02
MNB   0.128   0.876   1   1 5.000D-02
PHU   0.129   0.893   0   1 5.000D-02
PKZ   0.128   0.876   1   1 5.000D-02
22B   0.129   0.893   0   1 5.000D-02
HDZ   0.128   0.876   1   1 5.000D-02
MBR   0.128   0.876   1   1 5.000D-02
PUB   0.144   0.546   1   1 5.000D-03
QPJ   0.129   0.893   0   1 5.000D-02
