# Supplementary material for: GlueFinder: A Data-Driven Framework for the Rational Discovery of Molecular Glues
Source: J Chem Inf Model. 2026 Mar 3;66(6):3368–82. doi: 10.1021/acs.jcim.5c03232 (PMC13014457; doi:10.1021/acs.jcim.5c03232)
Supplement: Supplementary file 2 [file ci5c03232_si_002.zip › SI/KRAS/summary/O94972-KRAS.summary]

  29
NAG   0.128   0.876   1   1 5.000D-02
PEG   0.129   0.893   0   1 5.000D-02
MLY   0.129   0.893   0   2 5.000D-02
CLR   0.128   0.876   1   1 5.000D-02
NAD   0.129   0.893   0   1 5.000D-02
SEP   0.129   0.893   0   1 5.000D-02
LFA   0.129   0.893   0   3 5.000D-02
FES   0.127   0.833   2   1 5.000D-02
EPE   0.128   0.876   1   1 5.000D-02
IMD   0.128   0.876   1   1 5.000D-02
CSO   0.144   0.546   1   1 5.000D-03
CHL   0.128   0.876   1   1 5.000D-02
SCN   0.128   0.876   1   1 5.000D-02
LMG   0.126   0.687   3   1 5.000D-02
PC1   0.129   0.893   0   1 5.000D-02
BCL   0.171   0.421   3   1 5.000D-03
DGD   0.128   0.876   1   1 5.000D-02
PTY   0.128   0.876   1   1 5.000D-02
LI1   0.129   0.893   0   6 5.000D-02
SQD   0.129   0.893   0   1 5.000D-02
MC3   0.129   0.893   0   1 5.000D-02
MPG   0.128   0.876   1   1 5.000D-02
MYS   0.127   0.833   2   1 5.000D-02
L2P   0.129   0.893   0   1 5.000D-02
R16   0.129   0.893   0   2 5.000D-02
CRT   0.171   0.421   3   1 5.000D-03
F6C   0.191   0.421   4   1 5.000D-03
DET   0.144   0.546   1   1 5.000D-03
22B   0.142   0.577   0   1 5.000D-03
