# Supplementary material for: GlueFinder: A Data-Driven Framework for the Rational Discovery of Molecular Glues
Source: J Chem Inf Model. 2026 Mar 3;66(6):3368–82. doi: 10.1021/acs.jcim.5c03232 (PMC13014457; doi:10.1021/acs.jcim.5c03232)
Supplement: Supplementary file 2 [file ci5c03232_si_002.zip › SI/KRAS/summary/Q8NHG8-KRAS.summary]

  29
NAG   0.129   0.893   0   2 5.000D-02
PEG   0.128   0.876   1   1 5.000D-02
PG4   0.128   0.876   1   1 5.000D-02
CDL   0.129   0.893   0   1 5.000D-02
FMN   0.129   0.893   0   1 5.000D-02
POV   0.129   0.893   0   1 5.000D-02
CME   0.129   0.893   0   1 5.000D-02
LMG   0.155   0.489   2   1 5.000D-03
PC1   0.129   0.893   0   1 5.000D-02
BCL   0.129   0.893   0   1 5.000D-02
PCW   0.128   0.876   1   1 5.000D-02
DMU   0.129   0.893   0   2 5.000D-02
CAS   0.128   0.876   1   1 5.000D-02
CAC   0.129   0.893   0   1 5.000D-02
BNG   0.129   0.893   0   1 5.000D-02
OCS   0.129   0.893   0   1 5.000D-02
SIN   0.129   0.893   0   1 5.000D-02
MLA   0.129   0.893   0   1 5.000D-02
TPP   0.129   0.893   0   1 5.000D-02
ARG   0.127   0.833   2   1 5.000D-02
CXS   0.127   0.833   2   1 5.000D-02
PIO   0.126   0.687   3   1 5.000D-02
BLA   0.128   0.876   1   1 5.000D-02
IPH   0.127   0.833   2   2 5.000D-02
HIS   0.129   0.893   0   1 5.000D-02
PEB   0.127   0.833   2   1 5.000D-02
ETX   0.129   0.893   0   2 5.000D-02
CRT   0.129   0.893   0   1 5.000D-02
DET   0.129   0.893   0   1 5.000D-02
