# Supplementary material for: GlueFinder: A Data-Driven Framework for the Rational Discovery of Molecular Glues
Source: J Chem Inf Model. 2026 Mar 3;66(6):3368–82. doi: 10.1021/acs.jcim.5c03232 (PMC13014457; doi:10.1021/acs.jcim.5c03232)
Supplement: Supplementary file 2 [file ci5c03232_si_002.zip › SI/KRAS/summary/Q96FA3-KRAS.summary]

  41
NAG   0.129   0.893   0   6 5.000D-02
PEG   0.129   0.893   0   2 5.000D-02
MPD   0.128   0.876   1   3 5.000D-02
MLY   0.128   0.876   1   1 5.000D-02
OLC   0.129   0.893   0   1 5.000D-02
PG4   0.129   0.893   0   1 5.000D-02
PGE   0.128   0.876   1   1 5.000D-02
MES   0.128   0.876   1   1 5.000D-02
OLA   0.128   0.876   1   1 5.000D-02
1PE   0.128   0.876   1   1 5.000D-02
BME   0.128   0.876   1   1 5.000D-02
EPE   0.128   0.876   1   1 5.000D-02
IMD   0.129   0.893   0   1 5.000D-02
CSO   0.129   0.893   0   1 5.000D-02
CME   0.129   0.893   0   1 5.000D-02
C8E   0.128   0.876   1   1 5.000D-02
MRD   0.128   0.876   1   1 5.000D-02
TLA   0.129   0.893   0   1 5.000D-02
P6G   0.129   0.893   0   1 5.000D-02
BTB   0.128   0.876   1   1 5.000D-02
DIO   0.129   0.893   0   1 5.000D-02
CAC   0.129   0.893   0   1 5.000D-02
BNG   0.129   0.893   0   1 5.000D-02
MLZ   0.126   0.687   3   1 5.000D-02
PYR   0.127   0.833   2   1 5.000D-02
UMP   0.127   0.833   2   1 5.000D-02
PG0   0.129   0.893   0   1 5.000D-02
YCM   0.128   0.876   1   2 5.000D-02
CMP   0.126   0.687   3   1 5.000D-02
2PE   0.129   0.893   0   1 5.000D-02
CUA   0.129   0.893   0   1 5.000D-02
SOG   0.127   0.833   2   4 5.000D-02
HIS   0.129   0.893   0   1 5.000D-02
D1D   0.129   0.893   0   1 5.000D-02
NEP   0.127   0.833   2   1 5.000D-02
ASC   0.128   0.876   1   1 5.000D-02
LDP   0.128   0.876   1   1 5.000D-02
975   0.127   0.833   2   1 5.000D-02
10M   0.129   0.893   0   1 5.000D-02
8GT   0.128   0.876   1   1 5.000D-02
DET   0.129   0.893   0   1 5.000D-02
