# Supplementary material for: GlueFinder: A Data-Driven Framework for the Rational Discovery of Molecular Glues
Source: J Chem Inf Model. 2026 Mar 3;66(6):3368–82. doi: 10.1021/acs.jcim.5c03232 (PMC13014457; doi:10.1021/acs.jcim.5c03232)
Supplement: Supplementary file 2 [file ci5c03232_si_002.zip › SI/KRAS/summary/Q86YT6-KRAS.summary]

 162
NAG   0.129   0.893   0   5 5.000D-02
PEG   0.129   0.893   0   1 5.000D-02
ADP   0.129   0.893   0   1 5.000D-02
MPD   0.128   0.876   1   1 5.000D-02
FAD   0.131   0.378   5   2 5.000D-02
BCR   0.144   0.546   1   2 5.000D-02
MLY   0.129   0.893   0   5 5.000D-02
ATP   0.127   0.833   2   1 5.000D-02
OLC   0.129   0.893   0   1 5.000D-02
PG4   0.128   0.876   1   5 5.000D-02
PGE   0.128   0.876   1   6 5.000D-02
HEC   0.129   0.893   0   5 5.000D-02
3PE   0.128   0.876   1   1 5.000D-02
TRS   0.127   0.833   2   1 5.000D-02
MES   0.129   0.893   0   1 5.000D-02
CLR   0.171   0.421   3   1 5.000D-03
NAD   0.127   0.833   2   2 5.000D-02
GDP   0.129   0.893   0   2 5.000D-02
NAP   0.127   0.833   2   1 5.000D-02
OLA   0.129   0.893   0   1 5.000D-02
FMN   0.129   0.893   0   1 5.000D-02
LMT   0.129   0.893   0   1 5.000D-02
SEP   0.129   0.893   0   1 5.000D-02
CIT   0.127   0.833   2   2 5.000D-02
LFA   0.129   0.893   0   1 5.000D-02
ACY   0.129   0.893   0   1 5.000D-02
FES   0.129   0.893   0   1 5.000D-02
1PE   0.128   0.876   1   1 5.000D-02
BME   0.128   0.876   1   2 5.000D-02
GTP   0.126   0.687   3   1 5.000D-02
PLP   0.127   0.833   2   1 5.000D-02
EPE   0.129   0.893   0   1 5.000D-02
IMD   0.128   0.876   1   1 5.000D-02
CSO   0.129   0.893   0   2 5.000D-02
SAH   0.128   0.876   1   1 5.000D-02
IPA   0.129   0.893   0   2 5.000D-02
LDA   0.129   0.893   0   2 5.000D-02
ANP   0.129   0.893   0   1 5.000D-02
PLM   0.129   0.893   0   1 5.000D-02
MLI   0.127   0.833   2   1 5.000D-02
SCN   0.127   0.833   2   1 5.000D-02
MAN   0.129   0.893   0   1 5.000D-02
C8E   0.128   0.876   1   1 5.000D-02
LMG   0.128   0.876   1   1 5.000D-02
PC1   0.129   0.893   0   2 5.000D-02
AMP   0.128   0.876   1   1 5.000D-02
Y01   0.127   0.833   2   1 5.000D-02
PTR   0.129   0.893   0   1 5.000D-02
PEE   0.128   0.876   1   2 5.000D-02
MRD   0.144   0.546   1   1 5.000D-03
ACE   0.129   0.893   0   2 5.000D-02
COA   0.128   0.876   1   2 5.000D-02
LLP   0.128   0.876   1   2 5.000D-02
DGD   0.128   0.876   1   2 5.000D-02
GNP   0.127   0.833   2   3 5.000D-02
CMO   0.127   0.833   2   1 5.000D-02
MYR   0.128   0.876   1   1 5.000D-02
GSH   0.126   0.687   3   1 5.000D-02
RET   0.127   0.833   2   2 5.000D-02
CAS   0.128   0.876   1   1 5.000D-02
ACP   0.123   0.378   5   1 5.000D-02
DIO   0.127   0.833   2   1 5.000D-02
GLU   0.128   0.876   1   1 5.000D-02
GLC   0.126   0.687   3   1 5.000D-02
OGA   0.126   0.687   3   1 5.000D-02
LI1   0.128   0.561   4   3 5.000D-02
AZI   0.129   0.893   0   1 5.000D-02
AKG   0.129   0.893   0   1 5.000D-02
BNG   0.129   0.893   0   1 5.000D-02
OCS   0.129   0.893   0   1 5.000D-02
D12   0.127   0.833   2   1 5.000D-02
CYC   0.129   0.893   0   1 5.000D-02
MLA   0.128   0.876   1   1 5.000D-02
MLZ   0.123   0.378   5   1 5.000D-02
ARG   0.128   0.876   1   1 5.000D-02
TRP   0.129   0.893   0   1 5.000D-02
GAL   0.128   0.876   1   1 5.000D-02
PRO   0.155   0.489   2   1 5.000D-03
UMP   0.126   0.561   4   1 5.000D-02
THP   0.127   0.833   2   1 5.000D-02
LBN   0.129   0.893   0   1 5.000D-02
DMF   0.126   0.687   3   1 5.000D-02
IMP   0.128   0.876   1   1 5.000D-02
CMP   0.126   0.561   4   1 5.000D-02
2PE   0.128   0.876   1   1 5.000D-02
BCN   0.128   0.876   1   1 5.000D-02
PPV   0.126   0.687   3   1 5.000D-02
ALY   0.126   0.687   3   1 5.000D-02
APC   0.129   0.893   0   1 5.000D-02
FTR   0.127   0.833   2   1 5.000D-02
U5P   0.129   0.893   0   1 5.000D-02
SIA   0.128   0.876   1   1 5.000D-02
MPO   0.126   0.687   3   1 5.000D-02
A3P   0.127   0.833   2   1 5.000D-02
BLA   0.128   0.876   1   1 5.000D-02
BTN   0.126   0.561   4   1 5.000D-02
PEP   0.128   0.876   1   1 5.000D-02
MTA   0.128   0.876   1   1 5.000D-02
HC4   0.129   0.893   0   1 5.000D-02
TMP   0.127   0.833   2   1 5.000D-02
CXM   0.127   0.833   2   1 5.000D-02
PGT   0.128   0.876   1   1 5.000D-02
NPO   0.127   0.833   2   1 5.000D-02
CDP   0.126   0.687   3   1 5.000D-02
PGA   0.128   0.876   1   1 5.000D-02
B3K   0.171   0.421   3   2 5.000D-03
URA   0.126   0.687   3   1 5.000D-02
DHT   0.129   0.893   0   1 5.000D-02
4WI   0.129   0.893   0   1 5.000D-02
017   0.129   0.893   0   2 5.000D-02
MBN   0.129   0.893   0   1 5.000D-02
ORN   0.129   0.893   0   1 5.000D-02
2AN   0.128   0.876   1   1 5.000D-02
KAI   0.126   0.561   4   1 5.000D-02
EMC   0.127   0.833   2   1 5.000D-02
COH   0.126   0.561   4   1 5.000D-02
G39   0.126   0.687   3   3 5.000D-02
MFU   0.128   0.876   1   1 5.000D-02
6V1   0.128   0.876   1   1 5.000D-02
CYZ   0.127   0.833   2   1 5.000D-02
TOE   0.128   0.876   1   1 5.000D-02
FER   0.126   0.687   3   1 5.000D-02
TYI   0.126   0.687   3   1 5.000D-02
SKM   0.127   0.833   2   1 5.000D-02
FK5   0.127   0.833   2   1 5.000D-02
MGF   0.126   0.561   4   1 5.000D-02
A8S   0.128   0.876   1   1 5.000D-02
BES   0.126   0.687   3   1 5.000D-02
P4C   0.126   0.687   3   1 5.000D-02
E64   0.126   0.687   3   1 5.000D-02
ZMR   0.126   0.687   3   2 5.000D-02
1BO   0.129   0.893   0   1 5.000D-02
DTV   0.127   0.833   2   1 5.000D-02
PGH   0.126   0.687   3   1 5.000D-02
F43   0.128   0.876   1   1 5.000D-02
K36   0.128   0.876   1   1 5.000D-02
FC6   0.129   0.893   0   1 5.000D-02
GBF   0.127   0.833   2   1 5.000D-02
9Y0   0.128   0.876   1   1 5.000D-02
F6C   0.129   0.893   0   1 5.000D-02
ECH   0.129   0.893   0   1 5.000D-02
7YY   0.128   0.876   1   1 5.000D-02
EQU   0.126   0.561   4   1 5.000D-02
URF   0.127   0.833   2   1 5.000D-02
AMG   0.128   0.876   1   1 5.000D-02
DFP   0.129   0.893   0   1 5.000D-02
OHT   0.128   0.876   1   2 5.000D-02
DHF   0.129   0.893   0   1 5.000D-02
7MT   0.127   0.833   2   1 5.000D-02
COD   0.129   0.893   0   1 5.000D-02
0LI   0.128   0.876   1   1 5.000D-02
H6P   0.128   0.876   1   1 5.000D-02
7V7   0.126   0.687   3   1 5.000D-02
ASB   0.128   0.876   1   1 5.000D-02
M6P   0.126   0.687   3   1 5.000D-02
DET   0.128   0.876   1   1 5.000D-02
ISZ   0.126   0.687   3   1 5.000D-02
DUD   0.128   0.876   1   1 5.000D-02
RIT   0.129   0.893   0   1 5.000D-02
RP5   0.128   0.876   1   1 5.000D-02
BCZ   0.126   0.687   3   1 5.000D-02
COB   0.128   0.876   1   1 5.000D-02
