# Supplementary material for: GlueFinder: A Data-Driven Framework for the Rational Discovery of Molecular Glues
Source: J Chem Inf Model. 2026 Mar 3;66(6):3368–82. doi: 10.1021/acs.jcim.5c03232 (PMC13014457; doi:10.1021/acs.jcim.5c03232)
Supplement: Supplementary file 2 [file ci5c03232_si_002.zip › SI/KRAS/summary/Q8TEB7-KRAS.summary]

  19
PEG   0.129   0.893   0   1 5.000D-02
MPD   0.129   0.893   0   1 5.000D-02
MLY   0.144   0.546   1   3 5.000D-02
PG4   0.127   0.833   2   1 5.000D-02
3PE   0.128   0.876   1   1 5.000D-02
CDL   0.127   0.833   2   1 5.000D-02
EPE   0.129   0.893   0   1 5.000D-02
CSO   0.142   0.577   0   2 5.000D-03
POV   0.128   0.876   1   1 5.000D-02
LMG   0.128   0.876   1   1 5.000D-02
PCW   0.128   0.876   1   1 5.000D-02
COA   0.129   0.893   0   1 5.000D-02
CYC   0.129   0.893   0   1 5.000D-02
MYS   0.128   0.876   1   1 5.000D-02
FTR   0.128   0.876   1   1 5.000D-02
DTU   0.123   0.378   5   1 5.000D-02
F6C   0.128   0.876   1   1 5.000D-02
9JE   0.128   0.876   1   2 5.000D-02
PUB   0.127   0.833   2   1 5.000D-02
