# Supplementary material for: GlueFinder: A Data-Driven Framework for the Rational Discovery of Molecular Glues
Source: J Chem Inf Model. 2026 Mar 3;66(6):3368–82. doi: 10.1021/acs.jcim.5c03232 (PMC13014457; doi:10.1021/acs.jcim.5c03232)
Supplement: Supplementary file 2 [file ci5c03232_si_002.zip › SI/KRAS/summary/Q9BYV2-KRAS.summary]

  49
NAG   0.129   0.893   0   1 5.000D-02
PEG   0.129   0.893   0   1 5.000D-02
MPD   0.129   0.893   0   2 5.000D-02
MLY   0.129   0.893   0   1 5.000D-02
OLC   0.128   0.876   1   2 5.000D-02
PG4   0.129   0.893   0   1 5.000D-02
3PE   0.129   0.893   0   1 5.000D-02
MES   0.128   0.876   1   1 5.000D-02
GDP   0.279   0.421   6   1 5.000D-03
CDL   0.129   0.893   0   2 5.000D-02
LFA   0.127   0.833   2   1 5.000D-02
BME   0.128   0.876   1   2 5.000D-02
GTP   0.125   0.112   6   1 5.000D-02
EPE   0.129   0.893   0   1 5.000D-02
TPO   0.128   0.876   1   1 5.000D-02
CSO   0.126   0.687   3   2 5.000D-02
IPA   0.129   0.893   0   1 5.000D-02
LDA   0.129   0.893   0   1 5.000D-02
PLM   0.129   0.893   0   1 5.000D-02
PC1   0.129   0.893   0   1 5.000D-02
BOG   0.128   0.876   1   1 5.000D-02
BCL   0.129   0.893   0   2 5.000D-02
PTR   0.129   0.893   0   2 5.000D-02
PEE   0.129   0.893   0   1 5.000D-02
MRD   0.128   0.876   1   1 5.000D-02
DGD   0.129   0.893   0   4 5.000D-02
GNP   0.594   0.421   6   6 5.000D-02
DMU   0.128   0.876   1   1 5.000D-02
CAS   0.129   0.893   0   1 5.000D-02
DIO   0.128   0.876   1   1 5.000D-02
BNG   0.129   0.893   0   1 5.000D-02
PGO   0.129   0.893   0   1 5.000D-02
MPG   0.128   0.876   1   1 5.000D-02
MLZ   0.129   0.893   0   1 5.000D-02
CSX   0.128   0.876   1   1 5.000D-02
MYS   0.129   0.893   0   1 5.000D-02
L2P   0.128   0.876   1   1 5.000D-02
FTR   0.128   0.876   1   1 5.000D-02
GLN   0.128   0.876   1   1 5.000D-02
BLA   0.128   0.876   1   1 5.000D-02
PDO   0.129   0.893   0   1 5.000D-02
CCN   0.128   0.876   1   1 5.000D-02
GCP   0.149   0.112   6   3 5.000D-02
TEW   0.126   0.687   3   1 5.000D-02
F6C   0.155   0.489   2   1 5.000D-03
7YY   0.127   0.833   2   1 5.000D-02
RSF   0.279   0.421   6   1 5.000D-03
DET   0.129   0.893   0   1 5.000D-02
22B   0.129   0.893   0   1 5.000D-02
