# Supplementary material for: GlueFinder: A Data-Driven Framework for the Rational Discovery of Molecular Glues
Source: J Chem Inf Model. 2026 Mar 3;66(6):3368–82. doi: 10.1021/acs.jcim.5c03232 (PMC13014457; doi:10.1021/acs.jcim.5c03232)
Supplement: Supplementary file 2 [file ci5c03232_si_002.zip › SI/KRAS/summary/Q9HCM9-KRAS.summary]

  61
NAG   0.129   0.893   0   3 5.000D-02
PEG   0.129   0.893   0   1 5.000D-02
ADP   0.126   0.687   3   1 5.000D-02
MPD   0.129   0.893   0   1 5.000D-02
MLY   0.129   0.893   0   3 5.000D-02
PG4   0.129   0.893   0   1 5.000D-02
PGE   0.129   0.893   0   1 5.000D-02
HEC   0.129   0.893   0   1 5.000D-02
3PE   0.129   0.893   0   1 5.000D-02
TRS   0.129   0.893   0   2 5.000D-02
MES   0.127   0.833   2   1 5.000D-02
SEP   0.127   0.833   2   3 5.000D-02
CIT   0.127   0.833   2   1 5.000D-02
LFA   0.129   0.893   0   1 5.000D-02
1PE   0.127   0.833   2   1 5.000D-02
BME   0.128   0.876   1   1 5.000D-02
EPE   0.127   0.833   2   2 5.000D-02
IMD   0.129   0.893   0   1 5.000D-02
TPO   0.128   0.876   1   1 5.000D-02
CSO   0.129   0.893   0   1 5.000D-02
LHG   0.128   0.876   1   2 5.000D-02
IPA   0.129   0.893   0   1 5.000D-02
LDA   0.128   0.876   1   1 5.000D-02
POV   0.129   0.893   0   1 5.000D-02
C8E   0.129   0.893   0   1 5.000D-02
PC1   0.128   0.876   1   1 5.000D-02
BCL   0.142   0.577   0   1 5.000D-03
PTR   0.127   0.833   2   1 5.000D-02
DMU   0.128   0.876   1   5 5.000D-02
RET   0.128   0.876   1   1 5.000D-02
CAS   0.129   0.893   0   1 5.000D-02
PGV   0.127   0.833   2   2 5.000D-02
URE   0.127   0.833   2   1 5.000D-02
BNG   0.127   0.833   2   1 5.000D-02
MC3   0.129   0.893   0   1 5.000D-02
CYC   0.128   0.876   1   2 5.000D-02
GAL   0.128   0.876   1   1 5.000D-02
L2P   0.129   0.893   0   1 5.000D-02
TTP   0.128   0.876   1   1 5.000D-02
FUC   0.126   0.687   3   1 5.000D-02
CMP   0.126   0.687   3   1 5.000D-02
STE   0.128   0.876   1   1 5.000D-02
SO3   0.127   0.833   2   1 5.000D-02
3PH   0.128   0.876   1   1 5.000D-02
PE4   0.127   0.833   2   1 5.000D-02
PEB   0.128   0.876   1   1 5.000D-02
HC4   0.127   0.833   2   1 5.000D-02
LMR   0.128   0.876   1   1 5.000D-02
CAF   0.128   0.876   1   3 5.000D-02
ABU   0.128   0.876   1   1 5.000D-02
FUL   0.126   0.687   3   1 5.000D-02
ARF   0.126   0.561   4   1 5.000D-02
FER   0.127   0.833   2   1 5.000D-02
CRF   0.129   0.893   0   2 5.000D-02
6NA   0.129   0.893   0   1 5.000D-02
CRT   0.142   0.577   0   1 5.000D-03
F6C   0.144   0.546   1   1 5.000D-03
NCT   0.127   0.833   2   1 5.000D-02
VIB   0.127   0.833   2   1 5.000D-02
2HF   0.128   0.876   1   1 5.000D-02
DET   0.129   0.893   0   1 5.000D-02
