# Supplementary material for: GlueFinder: A Data-Driven Framework for the Rational Discovery of Molecular Glues
Source: J Chem Inf Model. 2026 Mar 3;66(6):3368–82. doi: 10.1021/acs.jcim.5c03232 (PMC13014457; doi:10.1021/acs.jcim.5c03232)
Supplement: Supplementary file 2 [file ci5c03232_si_002.zip › SI/KRAS/summary/Q2QGD7-KRAS.summary]

  89
NAG   0.129   0.893   0   2 5.000D-02
PEG   0.129   0.893   0   3 5.000D-02
ADP   0.127   0.833   2   1 5.000D-02
MPD   0.129   0.893   0   2 5.000D-02
BCR   0.129   0.893   0   6 5.000D-02
MLY   0.129   0.893   0   2 5.000D-02
OLC   0.129   0.893   0   1 5.000D-02
PG4   0.129   0.893   0   1 5.000D-02
PGE   0.129   0.893   0   3 5.000D-02
HEC   0.127   0.833   2   1 5.000D-02
TRS   0.128   0.876   1   1 5.000D-02
MES   0.187   0.546   2   6 5.000D-02
GDP   0.128   0.876   1   1 5.000D-02
CDL   0.127   0.833   2   1 5.000D-02
OLA   0.129   0.893   0   1 5.000D-02
LMT   0.129   0.893   0   2 5.000D-02
SEP   0.127   0.833   2   1 5.000D-02
CIT   0.127   0.833   2   1 5.000D-02
UNL   0.129   0.893   0   1 5.000D-02
ACY   0.129   0.893   0   1 5.000D-02
FES   0.126   0.687   3   1 5.000D-02
BME   0.128   0.876   1   1 5.000D-02
IMD   0.129   0.893   0   1 5.000D-02
TPO   0.126   0.687   3   1 5.000D-02
CSO   0.129   0.893   0   1 5.000D-02
IPA   0.129   0.893   0   1 5.000D-02
PLM   0.129   0.893   0   1 5.000D-02
SCN   0.127   0.833   2   1 5.000D-02
CME   0.129   0.893   0   2 5.000D-02
C8E   0.126   0.687   3   1 5.000D-02
LMG   0.128   0.876   1   3 5.000D-02
PTR   0.128   0.876   1   1 5.000D-02
MRD   0.127   0.833   2   1 5.000D-02
PCW   0.129   0.893   0   1 5.000D-02
EOH   0.127   0.833   2   1 5.000D-02
DGD   0.142   0.577   0   2 5.000D-02
TLA   0.128   0.876   1   1 5.000D-02
GLY   0.128   0.876   1   1 5.000D-02
BGC   0.129   0.893   0   1 5.000D-02
DMU   0.128   0.876   1   2 5.000D-02
CAS   0.126   0.687   3   1 5.000D-02
PGV   0.127   0.833   2   1 5.000D-02
DIO   0.129   0.893   0   1 5.000D-02
GLU   0.128   0.876   1   1 5.000D-02
URE   0.128   0.876   1   2 5.000D-02
NHE   0.128   0.876   1   1 5.000D-02
F3S   0.126   0.687   3   3 5.000D-02
PGO   0.128   0.876   1   1 5.000D-02
D12   0.144   0.546   1   1 5.000D-03
CYC   0.129   0.893   0   2 5.000D-02
ACO   0.129   0.893   0   1 5.000D-02
78M   0.129   0.893   0   1 5.000D-02
PYR   0.128   0.876   1   1 5.000D-02
PEK   0.129   0.893   0   2 5.000D-02
NLE   0.126   0.687   3   1 5.000D-02
HED   0.129   0.893   0   1 5.000D-02
YCM   0.128   0.876   1   3 5.000D-02
IOD   0.128   0.876   1   1 5.000D-02
TAR   0.128   0.876   1   1 5.000D-02
BCN   0.129   0.893   0   1 5.000D-02
CYS   0.127   0.833   2   1 5.000D-02
3PH   0.129   0.893   0   1 5.000D-02
CXS   0.128   0.876   1   1 5.000D-02
FTR   0.129   0.893   0   1 5.000D-02
HP6   0.128   0.876   1   1 5.000D-02
WVN   0.128   0.876   1   1 5.000D-02
1PG   0.129   0.893   0   1 5.000D-02
PEB   0.128   0.876   1   1 5.000D-02
TYR   0.128   0.876   1   1 5.000D-02
PDO   0.127   0.833   2   1 5.000D-02
LMR   0.129   0.893   0   1 5.000D-02
VAL   0.129   0.893   0   1 5.000D-02
7PE   0.127   0.833   2   1 5.000D-02
SAL   0.127   0.833   2   1 5.000D-02
SEY   0.128   0.876   1   1 5.000D-02
FUL   0.128   0.876   1   1 5.000D-02
AKR   0.128   0.876   1   1 5.000D-02
EVB   0.126   0.687   3   1 5.000D-02
GUN   0.128   0.876   1   1 5.000D-02
G4P   0.128   0.876   1   1 5.000D-02
SLB   0.128   0.876   1   1 5.000D-02
P4C   0.129   0.893   0   1 5.000D-02
GPP   0.128   0.876   1   1 5.000D-02
F6C   0.129   0.893   0   1 5.000D-02
3MG   0.126   0.687   3   1 5.000D-02
BNZ   0.128   0.876   1   1 5.000D-02
MNB   0.129   0.893   0   1 5.000D-02
ML1   0.127   0.833   2   1 5.000D-02
D3O   0.129   0.893   0   1 5.000D-02
