# Supplementary material for: GlueFinder: A Data-Driven Framework for the Rational Discovery of Molecular Glues
Source: J Chem Inf Model. 2026 Mar 3;66(6):3368–82. doi: 10.1021/acs.jcim.5c03232 (PMC13014457; doi:10.1021/acs.jcim.5c03232)
Supplement: Supplementary file 2 [file ci5c03232_si_002.zip › SI/KRAS/summary/Q86XN8-KRAS.summary]

  20
PEG   0.126   0.687   3   1 5.000D-02
MPD   0.127   0.833   2   1 5.000D-02
MES   0.129   0.893   0   1 5.000D-02
FES   0.128   0.876   1   1 5.000D-02
PLM   0.128   0.876   1   1 5.000D-02
CME   0.127   0.833   2   2 5.000D-02
BOG   0.127   0.833   2   1 5.000D-02
AMP   0.127   0.833   2   1 5.000D-02
KCX   0.129   0.893   0   1 5.000D-02
P6G   0.127   0.833   2   1 5.000D-02
MPG   0.129   0.893   0   1 5.000D-02
GAL   0.126   0.687   3   1 5.000D-02
TYR   0.128   0.876   1   1 5.000D-02
M3L   0.127   0.833   2   2 5.000D-02
SNN   0.129   0.893   0   1 5.000D-02
B3X   0.129   0.893   0   6 5.000D-02
QQ4   0.129   0.893   0   1 5.000D-02
BGL   0.127   0.833   2   1 5.000D-02
3CT   0.129   0.893   0   1 5.000D-02
N2P   0.129   0.893   0   1 5.000D-02
