# Supplementary material for: GlueFinder: A Data-Driven Framework for the Rational Discovery of Molecular Glues
Source: J Chem Inf Model. 2026 Mar 3;66(6):3368–82. doi: 10.1021/acs.jcim.5c03232 (PMC13014457; doi:10.1021/acs.jcim.5c03232)
Supplement: Supplementary file 2 [file ci5c03232_si_002.zip › SI/KRAS/summary/Q9UJV3-KRAS.summary]

  56
NAG   0.129   0.893   0   6 5.000D-02
PEG   0.129   0.893   0   5 5.000D-02
MPD   0.171   0.577   1   6 5.000D-02
MLY   0.128   0.876   1   2 5.000D-02
ATP   0.127   0.833   2   1 5.000D-02
OLC   0.160   0.577   1   4 5.000D-02
PG4   0.129   0.893   0   2 5.000D-02
3PE   0.129   0.893   0   1 5.000D-02
TRS   0.127   0.833   2   1 5.000D-02
MES   0.129   0.893   0   2 5.000D-02
GDP   0.128   0.876   1   1 5.000D-02
CDL   0.144   0.546   1   1 5.000D-03
SEP   0.129   0.893   0   1 5.000D-02
CIT   0.129   0.893   0   1 5.000D-02
LFA   0.129   0.893   0   1 5.000D-02
1PE   0.127   0.833   2   1 5.000D-02
EPE   0.128   0.876   1   1 5.000D-02
CSO   0.144   0.546   1   1 5.000D-03
IPA   0.128   0.876   1   1 5.000D-02
LDA   0.143   0.000   0   3 5.000D-02
PLM   0.128   0.876   1   1 5.000D-02
POV   0.129   0.893   0   1 5.000D-02
CME   0.129   0.893   0   1 5.000D-02
BCL   0.129   0.893   0   1 5.000D-02
Y01   0.128   0.876   1   1 5.000D-02
ACE   0.129   0.893   0   1 5.000D-02
DGD   0.129   0.893   0   1 5.000D-02
P6G   0.128   0.876   1   1 5.000D-02
BGC   0.128   0.876   1   1 5.000D-02
DMU   0.129   0.893   0   1 5.000D-02
CAS   0.129   0.893   0   6 5.000D-02
BTB   0.128   0.876   1   3 5.000D-02
GLC   0.129   0.893   0   1 5.000D-02
URE   0.155   0.489   2   1 5.000D-03
SQD   0.128   0.876   1   2 5.000D-02
BEN   0.129   0.893   0   1 5.000D-02
CRO   0.127   0.833   2   1 5.000D-02
PGO   0.128   0.876   1   1 5.000D-02
D12   0.127   0.833   2   1 5.000D-02
CYC   0.129   0.893   0   1 5.000D-02
MPG   0.144   0.546   1   1 5.000D-02
78M   0.129   0.893   0   2 5.000D-02
MYS   0.128   0.876   1   1 5.000D-02
CSS   0.128   0.876   1   1 5.000D-02
HED   0.129   0.893   0   1 5.000D-02
YCM   0.127   0.833   2   1 5.000D-02
IOD   0.127   0.833   2   1 5.000D-02
PGR   0.127   0.833   2   1 5.000D-02
CYS   0.128   0.876   1   1 5.000D-02
PG6   0.128   0.876   1   1 5.000D-02
B3X   0.129   0.893   0   6 5.000D-02
2BA   0.128   0.876   1   1 5.000D-02
23Y   0.128   0.876   1   2 5.000D-02
F43   0.128   0.876   1   1 5.000D-02
MEB   0.127   0.833   2   1 5.000D-02
PHI   0.128   0.876   1   1 5.000D-02
