# Supplementary material for: GlueFinder: A Data-Driven Framework for the Rational Discovery of Molecular Glues
Source: J Chem Inf Model. 2026 Mar 3;66(6):3368–82. doi: 10.1021/acs.jcim.5c03232 (PMC13014457; doi:10.1021/acs.jcim.5c03232)
Supplement: Supplementary file 2 [file ci5c03232_si_002.zip › SI/KRAS/summary/M0QZC1-KRAS.summary]

  68
NAG   0.129   0.893   0   2 5.000D-02
PEG   0.160   0.577   1   4 5.000D-02
MPD   0.128   0.876   1   1 5.000D-02
MLY   0.129   0.893   0   4 5.000D-02
PG4   0.128   0.876   1   1 5.000D-02
PGE   0.128   0.876   1   1 5.000D-02
HEC   0.129   0.893   0   1 5.000D-02
3PE   0.129   0.893   0   1 5.000D-02
TRS   0.127   0.833   2   1 5.000D-02
CLR   0.127   0.833   2   2 5.000D-02
GDP   0.126   0.687   3   1 5.000D-02
FMN   0.129   0.893   0   2 5.000D-02
CIT   0.128   0.876   1   2 5.000D-02
ACY   0.129   0.893   0   2 5.000D-02
1PE   0.129   0.893   0   1 5.000D-02
BME   0.129   0.893   0   2 5.000D-02
GTP   0.128   0.876   1   1 5.000D-02
EPE   0.129   0.893   0   1 5.000D-02
IMD   0.129   0.893   0   1 5.000D-02
CSO   0.129   0.893   0   2 5.000D-02
SAH   0.128   0.876   1   1 5.000D-02
IPA   0.128   0.876   1   1 5.000D-02
PLM   0.129   0.893   0   1 5.000D-02
SCN   0.128   0.876   1   1 5.000D-02
CME   0.129   0.893   0   1 5.000D-02
MAN   0.129   0.893   0   2 5.000D-02
C8E   0.129   0.893   0   5 5.000D-02
PC1   0.128   0.876   1   3 5.000D-02
BOG   0.127   0.833   2   1 5.000D-02
BCL   0.127   0.833   2   2 5.000D-02
MRD   0.127   0.833   2   1 5.000D-02
FLC   0.129   0.893   0   1 5.000D-02
P6G   0.129   0.893   0   2 5.000D-02
GSH   0.142   0.577   0   1 5.000D-03
DIO   0.129   0.893   0   1 5.000D-02
NAI   0.127   0.833   2   1 5.000D-02
NHE   0.128   0.876   1   1 5.000D-02
CRO   0.128   0.876   1   1 5.000D-02
CPS   0.128   0.876   1   1 5.000D-02
FUC   0.127   0.833   2   2 5.000D-02
OLB   0.128   0.561   4   2 5.000D-02
IOD   0.128   0.876   1   1 5.000D-02
GAI   0.129   0.893   0   1 5.000D-02
C2E   0.128   0.876   1   1 5.000D-02
SER   0.127   0.833   2   1 5.000D-02
BMA   0.128   0.876   1   1 5.000D-02
SOG   0.129   0.893   0   2 5.000D-02
CAF   0.128   0.876   1   1 5.000D-02
NRQ   0.128   0.876   1   1 5.000D-02
GLA   0.128   0.876   1   1 5.000D-02
O4B   0.129   0.893   0   1 5.000D-02
FUL   0.127   0.833   2   3 5.000D-02
ARF   0.128   0.876   1   1 5.000D-02
BDF   0.129   0.893   0   1 5.000D-02
CRQ   0.129   0.893   0   1 5.000D-02
FAH   0.129   0.893   0   1 5.000D-02
QQ4   0.128   0.876   1   1 5.000D-02
STL   0.128   0.876   1   1 5.000D-02
NIY   0.129   0.893   0   1 5.000D-02
CXE   0.129   0.893   0   1 5.000D-02
CYZ   0.128   0.876   1   1 5.000D-02
KZB   0.129   0.893   0   1 5.000D-02
CLM   0.127   0.833   2   1 5.000D-02
GBF   0.129   0.893   0   1 5.000D-02
F6C   0.129   0.893   0   1 5.000D-02
P15   0.125   0.112   6   1 5.000D-02
PHN   0.127   0.833   2   1 5.000D-02
40S   0.128   0.876   1   1 5.000D-02
