# Supplementary material for: GlueFinder: A Data-Driven Framework for the Rational Discovery of Molecular Glues
Source: J Chem Inf Model. 2026 Mar 3;66(6):3368–82. doi: 10.1021/acs.jcim.5c03232 (PMC13014457; doi:10.1021/acs.jcim.5c03232)
Supplement: Supplementary file 2 [file ci5c03232_si_002.zip › SI/KRAS/summary/O75150-KRAS.summary]

  80
NAG   0.129   0.893   0   3 5.000D-02
PEG   0.144   0.546   1   1 5.000D-02
MPD   0.129   0.893   0   1 5.000D-02
BCR   0.128   0.876   1   1 5.000D-02
MLY   0.129   0.893   0   2 5.000D-02
OLC   0.129   0.893   0   3 5.000D-02
PG4   0.128   0.876   1   4 5.000D-02
PGE   0.128   0.876   1   1 5.000D-02
HEC   0.128   0.876   1   1 5.000D-02
3PE   0.142   0.577   0   1 5.000D-02
TRS   0.128   0.876   1   1 5.000D-02
CLR   0.129   0.893   0   1 5.000D-02
LMT   0.128   0.876   1   2 5.000D-02
SEP   0.128   0.876   1   1 5.000D-02
CIT   0.129   0.893   0   1 5.000D-02
UNL   0.126   0.687   3   1 5.000D-02
LFA   0.129   0.893   0   5 5.000D-02
ACY   0.128   0.876   1   1 5.000D-02
1PE   0.129   0.893   0   1 5.000D-02
IMD   0.155   0.489   2   1 5.000D-03
LHG   0.144   0.546   1   1 5.000D-02
IPA   0.129   0.893   0   1 5.000D-02
LDA   0.129   0.893   0   1 5.000D-02
PLM   0.129   0.893   0   1 5.000D-02
POV   0.171   0.421   3   1 5.000D-03
CME   0.127   0.833   2   1 5.000D-02
LMG   0.129   0.893   0   1 5.000D-02
PC1   0.128   0.876   1   1 5.000D-02
BOG   0.129   0.893   0   1 5.000D-02
BCL   0.155   0.489   2   2 5.000D-02
Y01   0.128   0.876   1   2 5.000D-02
PEE   0.129   0.893   0   2 5.000D-02
FME   0.129   0.893   0   1 5.000D-02
MRD   0.128   0.876   1   2 5.000D-02
PCW   0.144   0.546   1   2 5.000D-03
EOH   0.128   0.876   1   1 5.000D-02
DGD   0.129   0.893   0   1 5.000D-02
GSH   0.129   0.893   0   1 5.000D-02
CAS   0.129   0.893   0   1 5.000D-02
DIO   0.128   0.876   1   1 5.000D-02
URE   0.144   0.546   1   1 5.000D-03
SQD   0.126   0.687   3   1 5.000D-02
BEN   0.129   0.893   0   1 5.000D-02
BNG   0.129   0.893   0   2 5.000D-02
MC3   0.129   0.893   0   3 5.000D-02
CYC   0.129   0.893   0   3 5.000D-02
MLA   0.128   0.876   1   1 5.000D-02
MPG   0.128   0.876   1   3 5.000D-02
MLZ   0.129   0.893   0   1 5.000D-02
HEZ   0.129   0.893   0   1 5.000D-02
MYS   0.144   0.546   1   2 5.000D-02
CSS   0.129   0.893   0   2 5.000D-02
LBN   0.129   0.893   0   1 5.000D-02
PG0   0.129   0.893   0   1 5.000D-02
DMF   0.127   0.833   2   1 5.000D-02
BEZ   0.128   0.876   1   1 5.000D-02
LMU   0.128   0.876   1   1 5.000D-02
OLB   0.129   0.893   0   1 5.000D-02
CUA   0.129   0.893   0   1 5.000D-02
SOG   0.129   0.893   0   4 5.000D-02
FTR   0.129   0.893   0   1 5.000D-02
BLA   0.144   0.546   1   2 5.000D-03
WVN   0.129   0.893   0   1 5.000D-02
XCP   0.129   0.893   0   1 5.000D-02
PEB   0.129   0.893   0   1 5.000D-02
SAL   0.128   0.876   1   1 5.000D-02
B3K   0.129   0.893   0   2 5.000D-02
UQ1   0.128   0.876   1   1 5.000D-02
TBR   0.128   0.876   1   1 5.000D-02
MBN   0.127   0.833   2   1 5.000D-02
QQ4   0.129   0.893   0   1 5.000D-02
6V1   0.128   0.876   1   1 5.000D-02
17F   0.144   0.546   1   1 5.000D-03
EDT   0.129   0.893   0   1 5.000D-02
MYC   0.129   0.893   0   1 5.000D-02
F6C   0.142   0.577   0   1 5.000D-03
TCE   0.129   0.893   0   1 5.000D-02
07D   0.129   0.893   0   1 5.000D-02
DET   0.155   0.489   2   1 5.000D-03
22B   0.128   0.876   1   1 5.000D-02
