# Supplementary material for: GlueFinder: A Data-Driven Framework for the Rational Discovery of Molecular Glues
Source: J Chem Inf Model. 2026 Mar 3;66(6):3368–82. doi: 10.1021/acs.jcim.5c03232 (PMC13014457; doi:10.1021/acs.jcim.5c03232)
Supplement: Supplementary file 2 [file ci5c03232_si_002.zip › SI/KRAS/summary/Q8WVZ7-KRAS.summary]

 269
NAG   0.187   0.546   2   6 5.000D-02
PEG   0.376   0.421   6   2 5.000D-02
ADP   0.131   0.378   5   2 5.000D-02
MPD   0.170   0.000   0   6 5.000D-02
FAD   0.126   0.687   3   1 5.000D-02
BCR   0.128   0.876   1   1 5.000D-02
MLY   0.187   0.546   2   6 5.000D-02
ATP   0.220   0.421   4   3 5.000D-02
OLC   0.176   0.546   2   4 5.000D-02
PG4   0.129   0.893   0   6 5.000D-02
PGE   0.129   0.893   0   4 5.000D-02
HEC   0.129   0.893   0   3 5.000D-02
3PE   0.129   0.893   0   4 5.000D-02
TRS   0.155   0.489   2   3 5.000D-02
MES   0.160   0.000   0   4 5.000D-02
CLR   0.170   0.000   0   6 5.000D-02
NAD   0.126   0.561   4   1 5.000D-02
GDP   0.594   0.421   6   6 5.000D-02
NAP   0.126   0.687   3   2 5.000D-02
CDL   0.129   0.893   0   1 5.000D-02
OLA   0.129   0.893   0   1 5.000D-02
FMN   0.129   0.893   0   3 5.000D-02
LMT   0.129   0.893   0   3 5.000D-02
SEP   0.129   0.893   0   1 5.000D-02
CIT   0.129   0.893   0   4 5.000D-02
UNL   0.129   0.893   0   1 5.000D-02
LFA   0.176   0.546   2   4 5.000D-02
ACY   0.129   0.893   0   3 5.000D-02
FES   0.129   0.893   0   1 5.000D-02
1PE   0.160   0.577   1   4 5.000D-02
BME   0.160   0.577   1   4 5.000D-02
GTP   0.594   0.421   6   6 5.000D-02
EPE   0.129   0.893   0   4 5.000D-02
IMD   0.129   0.893   0   2 5.000D-02
CSO   0.160   0.000   0   4 5.000D-02
LHG   0.142   0.577   0   1 5.000D-03
SAH   0.129   0.893   0   1 5.000D-02
IPA   0.129   0.893   0   4 5.000D-02
LDA   0.142   0.577   0   1 5.000D-02
ANP   0.128   0.561   4   2 5.000D-02
PLM   0.129   0.893   0   3 5.000D-02
MLI   0.129   0.893   0   1 5.000D-02
POV   0.144   0.546   1   3 5.000D-02
SCN   0.129   0.893   0   3 5.000D-02
CME   0.129   0.893   0   4 5.000D-02
MAN   0.128   0.876   1   1 5.000D-02
C8E   0.128   0.876   1   1 5.000D-02
LMG   0.142   0.577   0   2 5.000D-02
PC1   0.170   0.000   0   6 5.000D-03
BOG   0.142   0.577   0   2 5.000D-02
AMP   0.128   0.876   1   1 5.000D-02
BCL   0.144   0.546   1   2 5.000D-02
Y01   0.129   0.893   0   2 5.000D-02
PTR   0.279   0.421   6   1 5.000D-03
PEE   0.129   0.893   0   2 5.000D-02
PCA   0.128   0.876   1   2 5.000D-02
MRD   0.129   0.893   0   3 5.000D-02
PCW   0.128   0.876   1   1 5.000D-02
ACE   0.142   0.577   0   1 5.000D-02
KCX   0.128   0.876   1   1 5.000D-02
COA   0.127   0.833   2   1 5.000D-02
SAM   0.127   0.833   2   3 5.000D-02
EOH   0.129   0.893   0   1 5.000D-02
CGU   0.127   0.833   2   2 5.000D-02
LLP   0.127   0.833   2   1 5.000D-02
GNP   0.594   0.421   6   6 5.000D-02
TLA   0.129   0.893   0   2 5.000D-02
FLC   0.128   0.876   1   1 5.000D-02
UDP   0.126   0.561   4   1 5.000D-02
AGS   0.171   0.421   3   2 5.000D-02
P6G   0.128   0.876   1   1 5.000D-02
CSD   0.128   0.876   1   3 5.000D-02
BGC   0.129   0.893   0   4 5.000D-02
DMU   0.142   0.577   0   2 5.000D-02
RET   0.129   0.893   0   1 5.000D-02
CAS   0.129   0.893   0   6 5.000D-02
OCT   0.128   0.876   1   1 5.000D-02
PTY   0.128   0.876   1   1 5.000D-02
PGV   0.129   0.893   0   1 5.000D-02
BTB   0.129   0.893   0   1 5.000D-02
DIO   0.226   0.112   6   4 5.000D-02
GLU   0.129   0.893   0   1 5.000D-02
GLC   0.129   0.893   0   2 5.000D-02
URE   0.144   0.546   1   2 5.000D-02
CHD   0.155   0.489   2   1 5.000D-03
NAI   0.126   0.687   3   1 5.000D-02
LI1   0.128   0.876   2   6 5.000D-02
D10   0.129   0.893   0   1 5.000D-02
AZI   0.128   0.876   1   1 5.000D-02
SQD   0.155   0.489   2   1 5.000D-03
CAC   0.143   0.000   0   3 5.000D-02
BEN   0.127   0.833   2   2 5.000D-02
II0   0.144   0.546   1   1 5.000D-03
AF3   0.376   0.421   6   2 5.000D-03
BNG   0.129   0.893   0   2 5.000D-02
BCT   0.127   0.833   2   1 5.000D-02
PLC   0.142   0.577   0   1 5.000D-02
BEF   0.467   0.421   6   4 5.000D-02
NHE   0.126   0.561   4   1 5.000D-02
F3S   0.128   0.876   1   2 5.000D-02
CRO   0.129   0.893   0   2 5.000D-02
PGO   0.144   0.546   1   1 5.000D-02
SIN   0.129   0.893   0   1 5.000D-02
MC3   0.127   0.833   2   2 5.000D-02
CYC   0.155   0.489   2   2 5.000D-02
ACO   0.128   0.876   1   1 5.000D-02
MPG   0.129   0.893   0   2 5.000D-02
78M   0.170   0.000   0   6 5.000D-02
PGW   0.129   0.893   0   1 5.000D-02
MLZ   0.187   0.546   2   6 5.000D-02
HEZ   0.142   0.577   0   2 5.000D-02
CSX   0.142   0.577   0   1 5.000D-02
ALF   0.594   0.421   6   6 5.000D-02
TRP   0.129   0.893   0   2 5.000D-02
MYS   0.144   0.546   1   2 5.000D-02
DTT   0.376   0.421   6   2 5.000D-02
BU3   0.128   0.876   1   1 5.000D-02
CSS   0.129   0.893   0   1 5.000D-02
L2P   0.129   0.893   0   1 5.000D-02
C14   0.127   0.833   2   1 5.000D-02
LBN   0.142   0.577   0   1 5.000D-03
NLE   0.155   0.489   2   1 5.000D-03
HED   0.128   0.876   1   2 5.000D-02
MET   0.155   0.489   2   1 5.000D-03
YCM   0.128   0.876   1   1 5.000D-02
DMF   0.128   0.876   1   1 5.000D-02
BEZ   0.279   0.421   6   1 5.000D-03
LMU   0.155   0.489   2   1 5.000D-03
ASP   0.127   0.833   2   2 5.000D-02
FUC   0.129   0.893   0   1 5.000D-02
CMP   0.128   0.876   1   1 5.000D-02
OLB   0.129   0.893   0   1 5.000D-02
IOD   0.129   0.893   0   1 5.000D-02
TAR   0.128   0.876   1   1 5.000D-02
C2E   0.129   0.893   0   1 5.000D-02
BCN   0.129   0.893   0   1 5.000D-02
PPV   0.127   0.833   2   1 5.000D-02
CUA   0.144   0.546   1   1 5.000D-03
ALY   0.129   0.893   0   1 5.000D-02
PEO   0.128   0.876   1   3 5.000D-02
ADE   0.126   0.561   4   1 5.000D-02
B3P   0.128   0.876   1   1 5.000D-02
STE   0.128   0.876   1   1 5.000D-02
PGR   0.129   0.893   0   1 5.000D-02
SER   0.129   0.893   0   2 5.000D-02
MHO   0.279   0.421   6   1 5.000D-03
NDG   0.128   0.876   1   2 5.000D-02
MGD   0.128   0.876   1   1 5.000D-02
PID   0.128   0.876   1   2 5.000D-02
78N   0.142   0.577   0   1 5.000D-03
MLT   0.128   0.876   1   1 5.000D-02
SOG   0.171   0.421   3   2 5.000D-03
BU1   0.128   0.876   1   1 5.000D-02
PIO   0.129   0.893   0   2 5.000D-02
ALA   0.129   0.893   0   1 5.000D-02
FTR   0.129   0.893   0   1 5.000D-02
SIA   0.128   0.876   1   2 5.000D-02
R16   0.143   0.000   0   3 5.000D-02
MPO   0.129   0.893   0   1 5.000D-02
HP6   0.127   0.833   2   1 5.000D-02
15P   0.129   0.893   0   1 5.000D-02
A3P   0.128   0.876   1   2 5.000D-02
BLA   0.144   0.546   1   1 5.000D-02
IPH   0.129   0.893   0   1 5.000D-02
GSP   0.594   0.421   6   6 5.000D-02
HIS   0.129   0.893   0   1 5.000D-02
PHE   0.129   0.893   0   2 5.000D-02
1PG   0.129   0.893   0   1 5.000D-02
TAM   0.127   0.833   2   1 5.000D-02
XCP   0.128   0.876   1   1 5.000D-02
PEB   0.155   0.489   2   2 5.000D-02
2CV   0.128   0.876   1   1 5.000D-02
POL   0.129   0.893   0   1 5.000D-02
PE5   0.144   0.546   1   1 5.000D-03
HC4   0.129   0.893   0   2 5.000D-02
DD9   0.126   0.687   3   1 5.000D-02
PDO   0.129   0.893   0   1 5.000D-02
GCP   0.594   0.421   6   6 5.000D-02
CAF   0.129   0.893   0   3 5.000D-02
DAL   0.128   0.876   1   1 5.000D-02
NRQ   0.129   0.893   0   1 5.000D-02
12P   0.127   0.833   2   1 5.000D-02
CXM   0.128   0.876   1   2 5.000D-02
MTX   0.128   0.876   1   1 5.000D-02
YOF   0.129   0.893   0   1 5.000D-02
NCA   0.128   0.876   1   1 5.000D-02
PGT   0.128   0.876   1   1 5.000D-02
SNN   0.128   0.876   1   1 5.000D-02
O4B   0.128   0.876   1   1 5.000D-02
CPT   0.127   0.833   2   3 5.000D-02
FUL   0.129   0.893   0   1 5.000D-02
PHB   0.126   0.687   3   1 5.000D-02
B3K   0.129   0.893   0   2 5.000D-02
PIA   0.128   0.876   1   1 5.000D-02
SME   0.129   0.893   0   1 5.000D-02
CM5   0.129   0.893   0   1 5.000D-02
MMA   0.127   0.833   2   2 5.000D-02
SCH   0.128   0.876   1   1 5.000D-02
PNS   0.128   0.876   1   1 5.000D-02
PHD   0.126   0.687   3   1 5.000D-02
NEP   0.129   0.893   0   1 5.000D-02
ASC   0.129   0.893   0   1 5.000D-02
2HP   0.128   0.876   1   1 5.000D-02
FNR   0.127   0.833   2   1 5.000D-02
GYS   0.128   0.876   1   1 5.000D-02
ETF   0.128   0.876   1   2 5.000D-02
MBN   0.128   0.876   1   2 5.000D-02
ORN   0.129   0.893   0   1 5.000D-02
CRQ   0.128   0.876   1   1 5.000D-02
2AN   0.128   0.876   1   1 5.000D-02
DU0   0.126   0.687   3   2 5.000D-02
GOA   0.129   0.893   0   1 5.000D-02
SNC   0.127   0.833   2   1 5.000D-02
EIC   0.126   0.687   3   1 5.000D-02
TRQ   0.127   0.833   2   2 5.000D-02
UPL   0.129   0.893   0   1 5.000D-02
B3X   0.128   0.876   1   1 5.000D-02
G4P   0.171   0.421   3   1 5.000D-03
QQ4   0.160   0.000   0   4 5.000D-02
MFU   0.128   0.876   1   1 5.000D-02
NIY   0.126   0.687   3   1 5.000D-02
2BA   0.129   0.893   0   1 5.000D-02
IYR   0.128   0.876   1   1 5.000D-02
MTN   0.144   0.546   1   1 5.000D-03
HSM   0.128   0.876   1   1 5.000D-02
TOE   0.129   0.893   0   1 5.000D-02
DTD   0.128   0.876   1   1 5.000D-02
MGP   0.127   0.833   2   1 5.000D-02
FER   0.126   0.687   3   1 5.000D-02
TYI   0.127   0.833   2   2 5.000D-02
MGF   0.279   0.421   6   1 5.000D-03
DEP   0.126   0.561   4   1 5.000D-02
NOS   0.128   0.876   1   1 5.000D-02
CLM   0.127   0.833   2   1 5.000D-02
LAC   0.127   0.833   2   1 5.000D-02
CMH   0.127   0.833   2   1 5.000D-02
ETA   0.127   0.833   2   1 5.000D-02
GBF   0.144   0.546   1   1 5.000D-03
QPT   0.127   0.833   2   2 5.000D-02
CRT   0.129   0.893   0   1 5.000D-02
AN2   0.126   0.687   3   1 5.000D-02
KDO   0.123   0.378   5   1 5.000D-02
PIN   0.129   0.893   0   1 5.000D-02
XMM   0.128   0.876   1   1 5.000D-02
HLT   0.127   0.833   2   4 5.000D-02
ADA   0.128   0.876   1   2 5.000D-02
DEX   0.126   0.687   3   1 5.000D-02
SIW   0.129   0.893   0   1 5.000D-02
DFP   0.127   0.833   2   1 5.000D-02
2CO   0.128   0.876   1   1 5.000D-02
BNZ   0.128   0.876   1   1 5.000D-02
FOK   0.126   0.687   3   1 5.000D-02
LSN   0.129   0.893   0   1 5.000D-02
RSF   0.376   0.421   6   2 5.000D-03
0AW   0.129   0.893   0   1 5.000D-02
2T8   0.128   0.876   1   1 5.000D-02
SFU   0.128   0.876   1   1 5.000D-02
7V7   0.129   0.893   0   1 5.000D-02
N2P   0.142   0.577   0   1 5.000D-03
9JE   0.127   0.833   2   2 5.000D-02
6ML   0.128   0.876   1   2 5.000D-02
PKZ   0.126   0.687   3   1 5.000D-02
DET   0.128   0.876   1   1 5.000D-02
CY1   0.127   0.833   2   1 5.000D-02
CML   0.129   0.893   0   1 5.000D-02
HDZ   0.129   0.893   0   1 5.000D-02
RSG   0.279   0.421   6   1 5.000D-03
60F   0.129   0.893   0   1 5.000D-02
PUB   0.127   0.833   2   1 5.000D-02
