# Supplementary material for: GlueFinder: A Data-Driven Framework for the Rational Discovery of Molecular Glues
Source: J Chem Inf Model. 2026 Mar 3;66(6):3368–82. doi: 10.1021/acs.jcim.5c03232 (PMC13014457; doi:10.1021/acs.jcim.5c03232)
Supplement: Supplementary file 2 [file ci5c03232_si_002.zip › SI/KRAS/summary/Q9BZR9-KRAS.summary]

  41
PEG   0.129   0.893   0   3 5.000D-02
MPD   0.129   0.893   0   2 5.000D-02
BCR   0.144   0.546   1   1 5.000D-03
MLY   0.129   0.893   0   4 5.000D-02
ATP   0.129   0.893   0   1 5.000D-02
OLC   0.171   0.577   1   6 5.000D-02
PGE   0.129   0.893   0   1 5.000D-02
MES   0.128   0.876   1   1 5.000D-02
CLR   0.128   0.876   1   1 5.000D-02
OLA   0.128   0.876   1   1 5.000D-02
LMT   0.128   0.876   1   1 5.000D-02
CIT   0.128   0.876   1   1 5.000D-02
LFA   0.128   0.876   1   1 5.000D-02
IMD   0.129   0.893   0   1 5.000D-02
LDA   0.144   0.546   1   1 5.000D-03
BCL   0.127   0.833   2   1 5.000D-02
Y01   0.155   0.489   2   1 5.000D-03
PCW   0.129   0.893   0   1 5.000D-02
DGD   0.128   0.876   1   1 5.000D-02
DMU   0.128   0.876   1   1 5.000D-02
BNG   0.128   0.876   1   1 5.000D-02
PGO   0.128   0.876   1   1 5.000D-02
CYC   0.129   0.893   0   1 5.000D-02
U10   0.129   0.893   0   1 5.000D-02
MPG   0.128   0.876   1   2 5.000D-02
78M   0.129   0.893   0   2 5.000D-02
CSX   0.129   0.893   0   1 5.000D-02
MYS   0.128   0.876   1   2 5.000D-02
CPS   0.128   0.876   1   1 5.000D-02
NLE   0.129   0.893   0   1 5.000D-02
PG0   0.129   0.893   0   1 5.000D-02
LMU   0.128   0.876   1   1 5.000D-02
2PE   0.129   0.893   0   1 5.000D-02
15P   0.129   0.893   0   1 5.000D-02
1PG   0.142   0.577   0   2 5.000D-02
B3K   0.129   0.893   0   2 5.000D-02
MGT   0.129   0.893   0   1 5.000D-02
F6C   0.142   0.577   0   1 5.000D-03
LSN   0.128   0.876   1   1 5.000D-02
HAI   0.129   0.893   0   1 5.000D-02
DET   0.129   0.893   0   1 5.000D-02
