# Supplementary material for: GlueFinder: A Data-Driven Framework for the Rational Discovery of Molecular Glues
Source: J Chem Inf Model. 2026 Mar 3;66(6):3368–82. doi: 10.1021/acs.jcim.5c03232 (PMC13014457; doi:10.1021/acs.jcim.5c03232)
Supplement: Supplementary file 2 [file ci5c03232_si_002.zip › SI/KRAS/summary/Q8NEG5-KRAS.summary]

  31
NAG   0.127   0.833   2   1 5.000D-02
PEG   0.129   0.893   0   1 5.000D-02
MLY   0.128   0.876   1   1 5.000D-02
PG4   0.128   0.876   1   1 5.000D-02
PGE   0.127   0.833   2   1 5.000D-02
MES   0.127   0.833   2   1 5.000D-02
GDP   0.127   0.833   2   1 5.000D-02
SEP   0.129   0.893   0   4 5.000D-02
UNL   0.128   0.876   1   1 5.000D-02
ACY   0.128   0.876   1   1 5.000D-02
FES   0.129   0.893   0   1 5.000D-02
CSO   0.128   0.876   1   1 5.000D-02
IPA   0.128   0.876   1   1 5.000D-02
LDA   0.128   0.876   1   2 5.000D-02
CME   0.129   0.893   0   1 5.000D-02
MAN   0.128   0.876   1   1 5.000D-02
BOG   0.129   0.893   0   1 5.000D-02
ACE   0.128   0.876   1   1 5.000D-02
DMU   0.128   0.876   1   1 5.000D-02
CAS   0.144   0.546   1   1 5.000D-03
LI1   0.128   0.876   1   6 5.000D-02
L2P   0.127   0.833   2   1 5.000D-02
NLE   0.128   0.876   1   1 5.000D-02
PG0   0.128   0.876   1   1 5.000D-02
2PE   0.129   0.893   0   1 5.000D-02
FTR   0.129   0.893   0   1 5.000D-02
R16   0.128   0.876   1   1 5.000D-02
MQ9   0.127   0.833   2   1 5.000D-02
NEP   0.129   0.893   0   1 5.000D-02
23Y   0.127   0.833   2   2 5.000D-02
ZNH   0.129   0.893   0   1 5.000D-02
