# Supplementary material for: GlueFinder: A Data-Driven Framework for the Rational Discovery of Molecular Glues
Source: J Chem Inf Model. 2026 Mar 3;66(6):3368–82. doi: 10.1021/acs.jcim.5c03232 (PMC13014457; doi:10.1021/acs.jcim.5c03232)
Supplement: Supplementary file 2 [file ci5c03232_si_002.zip › SI/KRAS/summary/P29590-KRAS.summary]

  55
NAG   0.129   0.893   0   1 5.000D-02
PEG   0.129   0.893   0   2 5.000D-02
MPD   0.142   0.577   0   2 5.000D-02
BCR   0.144   0.546   1   1 5.000D-03
MLY   0.165   0.577   1   5 5.000D-02
OLC   0.129   0.893   0   2 5.000D-02
PGE   0.129   0.893   0   1 5.000D-02
HEC   0.128   0.876   1   1 5.000D-02
TRS   0.128   0.876   1   1 5.000D-02
MES   0.126   0.687   3   1 5.000D-02
FMN   0.129   0.893   0   1 5.000D-02
LMT   0.129   0.893   0   1 5.000D-02
CIT   0.127   0.833   2   1 5.000D-02
ACY   0.128   0.876   1   1 5.000D-02
1PE   0.128   0.876   1   1 5.000D-02
EPE   0.128   0.876   1   1 5.000D-02
CSO   0.142   0.577   0   1 5.000D-02
LDA   0.129   0.893   0   1 5.000D-02
PLM   0.128   0.876   1   1 5.000D-02
CME   0.127   0.833   2   1 5.000D-02
LMG   0.129   0.893   0   1 5.000D-02
PC1   0.129   0.893   0   1 5.000D-02
MRD   0.128   0.876   1   1 5.000D-02
DGD   0.129   0.893   0   1 5.000D-02
BGC   0.127   0.833   2   1 5.000D-02
PGV   0.126   0.687   3   2 5.000D-02
DIO   0.128   0.876   1   1 5.000D-02
GLU   0.127   0.833   2   1 5.000D-02
GLC   0.128   0.876   1   1 5.000D-02
CHD   0.126   0.687   3   1 5.000D-02
NAI   0.128   0.876   1   1 5.000D-02
AZI   0.127   0.833   2   1 5.000D-02
PGO   0.129   0.893   0   1 5.000D-02
CYC   0.142   0.577   0   2 5.000D-02
MPG   0.129   0.893   0   1 5.000D-02
78M   0.129   0.893   0   2 5.000D-02
GAL   0.144   0.546   1   1 5.000D-03
PRO   0.126   0.687   3   1 5.000D-02
YCM   0.129   0.893   0   1 5.000D-02
LMU   0.129   0.893   0   1 5.000D-02
C2E   0.128   0.876   1   1 5.000D-02
ALY   0.129   0.893   0   1 5.000D-02
CTP   0.129   0.893   0   2 5.000D-02
SOG   0.129   0.893   0   1 5.000D-02
FTR   0.128   0.876   1   1 5.000D-02
IPH   0.145   0.181   5   4 5.000D-02
PEB   0.128   0.876   1   1 5.000D-02
SAL   0.129   0.893   0   1 5.000D-02
SMC   0.128   0.876   1   1 5.000D-02
MBN   0.128   0.876   1   2 5.000D-02
TRT   0.129   0.893   0   1 5.000D-02
QQ4   0.128   0.876   1   1 5.000D-02
P4C   0.128   0.876   1   1 5.000D-02
HBI   0.128   0.876   1   1 5.000D-02
TCE   0.128   0.876   1   1 5.000D-02
