# Supplementary material for: GlueFinder: A Data-Driven Framework for the Rational Discovery of Molecular Glues
Source: J Chem Inf Model. 2026 Mar 3;66(6):3368–82. doi: 10.1021/acs.jcim.5c03232 (PMC13014457; doi:10.1021/acs.jcim.5c03232)
Supplement: Supplementary file 2 [file ci5c03232_si_002.zip › SI/KRAS/summary/P22681-KRAS.summary]

  96
NAG   0.144   0.546   1   2 5.000D-02
PEG   0.129   0.893   0   4 5.000D-02
ADP   0.128   0.876   1   1 5.000D-02
MPD   0.129   0.893   0   4 5.000D-02
FAD   0.127   0.833   2   1 5.000D-02
BCR   0.128   0.876   1   1 5.000D-02
MLY   0.129   0.893   0   6 5.000D-02
ATP   0.128   0.876   1   1 5.000D-02
OLC   0.129   0.893   0   1 5.000D-02
PG4   0.128   0.876   1   2 5.000D-02
HEC   0.128   0.876   1   2 5.000D-02
3PE   0.129   0.893   0   2 5.000D-02
TRS   0.129   0.893   0   1 5.000D-02
MES   0.128   0.876   1   1 5.000D-02
CLR   0.128   0.876   1   1 5.000D-02
GDP   0.127   0.833   2   1 5.000D-02
CDL   0.128   0.876   1   4 5.000D-02
OLA   0.127   0.833   2   2 5.000D-02
SEP   0.129   0.893   0   1 5.000D-02
CIT   0.128   0.876   1   1 5.000D-02
UNL   0.128   0.876   1   1 5.000D-02
LFA   0.129   0.893   0   1 5.000D-02
ACY   0.129   0.893   0   1 5.000D-02
1PE   0.128   0.876   1   1 5.000D-02
BME   0.129   0.893   0   1 5.000D-02
GTP   0.126   0.687   3   6 5.000D-02
EPE   0.128   0.876   1   1 5.000D-02
IMD   0.128   0.876   1   1 5.000D-02
CSO   0.129   0.893   0   2 5.000D-02
IPA   0.128   0.876   1   1 5.000D-02
LDA   0.129   0.893   0   2 5.000D-02
PLM   0.129   0.893   0   1 5.000D-02
POV   0.129   0.893   0   1 5.000D-02
CHL   0.129   0.893   0   1 5.000D-02
NDP   0.128   0.876   1   1 5.000D-02
SCN   0.128   0.876   1   1 5.000D-02
CME   0.129   0.893   0   2 5.000D-02
LMG   0.128   0.876   1   1 5.000D-02
PC1   0.129   0.893   0   2 5.000D-02
BOG   0.128   0.876   1   1 5.000D-02
Y01   0.128   0.876   1   1 5.000D-02
MRD   0.144   0.546   1   1 5.000D-03
ACE   0.129   0.893   0   1 5.000D-02
COA   0.128   0.876   1   1 5.000D-02
DGD   0.128   0.876   1   1 5.000D-02
MYR   0.127   0.833   2   1 5.000D-02
GLY   0.128   0.876   1   1 5.000D-02
CSD   0.129   0.893   0   1 5.000D-02
DMU   0.129   0.893   0   2 5.000D-02
PTY   0.129   0.893   0   1 5.000D-02
URE   0.129   0.893   0   2 5.000D-02
AZI   0.128   0.876   1   1 5.000D-02
CAC   0.127   0.833   2   1 5.000D-02
BEN   0.128   0.876   1   1 5.000D-02
BNG   0.127   0.833   2   1 5.000D-02
NHE   0.126   0.687   3   1 5.000D-02
CRO   0.129   0.893   0   1 5.000D-02
PGO   0.128   0.876   1   1 5.000D-02
SIN   0.128   0.876   1   2 5.000D-02
POP   0.127   0.833   2   1 5.000D-02
CYC   0.129   0.893   0   5 5.000D-02
MLA   0.128   0.876   1   2 5.000D-02
MLZ   0.126   0.687   3   2 5.000D-02
HEZ   0.127   0.833   2   1 5.000D-02
CSX   0.128   0.876   1   2 5.000D-02
YCM   0.129   0.893   0   2 5.000D-02
DMF   0.129   0.893   0   1 5.000D-02
OLB   0.126   0.687   3   1 5.000D-02
GAI   0.128   0.876   1   1 5.000D-02
PGR   0.128   0.876   1   1 5.000D-02
3PH   0.129   0.893   0   1 5.000D-02
FTR   0.128   0.876   1   1 5.000D-02
MPO   0.129   0.893   0   1 5.000D-02
VAL   0.129   0.893   0   1 5.000D-02
PG6   0.144   0.546   1   1 5.000D-03
DAL   0.128   0.876   1   1 5.000D-02
12P   0.128   0.876   1   2 5.000D-02
M3L   0.127   0.833   2   1 5.000D-02
SAL   0.129   0.893   0   1 5.000D-02
B3K   0.128   0.876   1   1 5.000D-02
IAS   0.128   0.876   1   1 5.000D-02
2AN   0.128   0.876   1   1 5.000D-02
B3X   0.128   0.876   1   1 5.000D-02
QQ4   0.129   0.893   0   1 5.000D-02
HXG   0.126   0.687   3   1 5.000D-02
MQ7   0.129   0.893   0   1 5.000D-02
PFF   0.128   0.876   1   1 5.000D-02
DTU   0.129   0.893   0   1 5.000D-02
ACH   0.129   0.893   0   1 5.000D-02
IND   0.127   0.833   2   1 5.000D-02
JZR   0.129   0.893   0   1 5.000D-02
XLS   0.127   0.833   2   1 5.000D-02
OMT   0.128   0.876   1   1 5.000D-02
JEF   0.128   0.876   1   1 5.000D-02
OTY   0.128   0.876   1   1 5.000D-02
DET   0.128   0.876   1   1 5.000D-02
