# Supplementary material for: GlueFinder: A Data-Driven Framework for the Rational Discovery of Molecular Glues
Source: J Chem Inf Model. 2026 Mar 3;66(6):3368–82. doi: 10.1021/acs.jcim.5c03232 (PMC13014457; doi:10.1021/acs.jcim.5c03232)
Supplement: Supplementary file 2 [file ci5c03232_si_002.zip › SI/KRAS/summary/Q5GLZ8-KRAS.summary]

  87
NAG   0.129   0.893   0   6 5.000D-02
PEG   0.129   0.893   0   5 5.000D-02
ADP   0.129   0.893   0   1 5.000D-02
MPD   0.129   0.893   0   1 5.000D-02
FAD   0.129   0.893   0   1 5.000D-02
BCR   0.142   0.577   0   1 5.000D-02
MLY   0.129   0.893   0   1 5.000D-02
OLC   0.129   0.893   0   1 5.000D-02
PG4   0.128   0.876   1   1 5.000D-02
PGE   0.129   0.893   0   1 5.000D-02
TRS   0.129   0.893   0   1 5.000D-02
MES   0.129   0.893   0   1 5.000D-02
CLR   0.127   0.833   2   1 5.000D-02
NAD   0.127   0.833   2   1 5.000D-02
GDP   0.128   0.876   1   1 5.000D-02
NAP   0.127   0.833   2   1 5.000D-02
CDL   0.127   0.833   2   1 5.000D-02
FMN   0.127   0.833   2   1 5.000D-02
LMT   0.127   0.833   2   2 5.000D-02
SEP   0.128   0.876   1   3 5.000D-02
UNL   0.127   0.833   2   1 5.000D-02
ACY   0.127   0.833   2   1 5.000D-02
1PE   0.129   0.893   0   1 5.000D-02
BME   0.127   0.833   2   1 5.000D-02
GTP   0.129   0.893   0   1 5.000D-02
CSO   0.129   0.893   0   2 5.000D-02
LHG   0.127   0.833   2   1 5.000D-02
IPA   0.129   0.893   0   2 5.000D-02
LDA   0.129   0.893   0   2 5.000D-02
MLI   0.127   0.833   2   1 5.000D-02
POV   0.128   0.876   1   1 5.000D-02
CME   0.129   0.893   0   1 5.000D-02
MAN   0.129   0.893   0   1 5.000D-02
C8E   0.129   0.893   0   1 5.000D-02
LMG   0.128   0.876   1   1 5.000D-02
PC1   0.129   0.893   0   3 5.000D-02
BOG   0.128   0.876   1   1 5.000D-02
BCL   0.128   0.876   1   2 5.000D-02
Y01   0.128   0.876   1   1 5.000D-02
PTR   0.129   0.893   0   1 5.000D-02
PCW   0.128   0.876   1   1 5.000D-02
ACE   0.128   0.876   1   1 5.000D-02
COA   0.128   0.876   1   1 5.000D-02
UDP   0.125   0.112   6   1 5.000D-02
CSD   0.128   0.876   1   1 5.000D-02
BGC   0.127   0.833   2   1 5.000D-02
CAS   0.128   0.876   1   1 5.000D-02
BTB   0.127   0.833   2   1 5.000D-02
SQD   0.129   0.893   0   4 5.000D-02
CAC   0.128   0.876   1   1 5.000D-02
BNG   0.126   0.687   3   1 5.000D-02
MOH   0.129   0.893   0   1 5.000D-02
OCS   0.128   0.876   1   1 5.000D-02
POP   0.129   0.893   0   1 5.000D-02
MC3   0.128   0.876   1   1 5.000D-02
CYC   0.129   0.893   0   1 5.000D-02
U10   0.128   0.876   1   1 5.000D-02
MLA   0.127   0.833   2   1 5.000D-02
GAL   0.128   0.876   1   2 5.000D-02
CYN   0.126   0.687   3   1 5.000D-02
HED   0.128   0.876   1   1 5.000D-02
ASP   0.128   0.876   1   1 5.000D-02
FUC   0.128   0.876   1   1 5.000D-02
2PE   0.127   0.833   2   1 5.000D-02
ALY   0.155   0.489   2   1 5.000D-03
SER   0.128   0.876   1   1 5.000D-02
NDG   0.129   0.893   0   1 5.000D-02
FTR   0.129   0.893   0   1 5.000D-02
15P   0.128   0.876   1   2 5.000D-02
BLA   0.128   0.876   1   1 5.000D-02
1PG   0.129   0.893   0   1 5.000D-02
PEB   0.128   0.876   1   1 5.000D-02
TMO   0.128   0.876   1   1 5.000D-02
APR   0.128   0.876   1   1 5.000D-02
CCN   0.126   0.687   3   1 5.000D-02
MBO   0.128   0.876   1   1 5.000D-02
0TD   0.128   0.876   1   1 5.000D-02
CRQ   0.128   0.876   1   1 5.000D-02
UPL   0.129   0.893   0   1 5.000D-02
QQ4   0.129   0.893   0   3 5.000D-02
MTN   0.129   0.893   0   1 5.000D-02
TYI   0.128   0.876   1   1 5.000D-02
B7G   0.129   0.893   0   5 5.000D-02
T44   0.129   0.893   0   1 5.000D-02
DTV   0.128   0.876   1   1 5.000D-02
AE3   0.127   0.833   2   1 5.000D-02
ZST   0.127   0.833   2   1 5.000D-02
