# Supplementary material for: GlueFinder: A Data-Driven Framework for the Rational Discovery of Molecular Glues
Source: J Chem Inf Model. 2026 Mar 3;66(6):3368–82. doi: 10.1021/acs.jcim.5c03232 (PMC13014457; doi:10.1021/acs.jcim.5c03232)
Supplement: Supplementary file 2 [file ci5c03232_si_002.zip › SI/KRAS/summary/Q8WV22-KRAS.summary]

 117
NAG   0.170   0.000   0   6 5.000D-02
PEG   0.129   0.893   0   4 5.000D-02
ADP   0.129   0.893   0   1 5.000D-02
MPD   0.129   0.893   0   1 5.000D-02
FAD   0.126   0.561   4   1 5.000D-02
MLY   0.129   0.893   0   4 5.000D-02
OLC   0.129   0.893   0   1 5.000D-02
PG4   0.129   0.893   0   1 5.000D-02
PGE   0.129   0.893   0   1 5.000D-02
HEC   0.127   0.833   2   5 5.000D-02
3PE   0.127   0.833   2   1 5.000D-02
TRS   0.127   0.833   2   1 5.000D-02
MES   0.128   0.876   1   2 5.000D-02
GDP   0.129   0.893   0   1 5.000D-02
OLA   0.129   0.893   0   1 5.000D-02
FMN   0.127   0.833   2   1 5.000D-02
LMT   0.127   0.833   2   3 5.000D-02
SEP   0.129   0.893   0   2 5.000D-02
CIT   0.128   0.876   1   3 5.000D-02
UNL   0.126   0.687   3   1 5.000D-02
LFA   0.128   0.876   1   1 5.000D-02
ACY   0.128   0.876   1   1 5.000D-02
1PE   0.279   0.421   6   1 5.000D-03
BME   0.129   0.893   0   2 5.000D-02
GTP   0.128   0.876   1   1 5.000D-02
EPE   0.129   0.893   0   1 5.000D-02
CSO   0.129   0.893   0   3 5.000D-02
SAH   0.128   0.876   1   1 5.000D-02
IPA   0.127   0.833   2   1 5.000D-02
PLM   0.129   0.893   0   2 5.000D-02
SCN   0.129   0.893   0   1 5.000D-02
CME   0.128   0.876   1   1 5.000D-02
LMG   0.129   0.893   0   1 5.000D-02
BOG   0.128   0.876   1   1 5.000D-02
BCL   0.129   0.893   0   1 5.000D-02
PCA   0.129   0.893   0   2 5.000D-02
MRD   0.129   0.893   0   2 5.000D-02
ACE   0.129   0.893   0   1 5.000D-02
COA   0.128   0.876   1   2 5.000D-02
SAM   0.128   0.876   1   1 5.000D-02
EOH   0.129   0.893   0   1 5.000D-02
DGD   0.129   0.893   0   2 5.000D-02
GNP   0.126   0.561   4   1 5.000D-02
CMO   0.129   0.893   0   3 5.000D-02
FLC   0.129   0.893   0   1 5.000D-02
MYR   0.127   0.833   2   1 5.000D-02
GLY   0.127   0.833   2   1 5.000D-02
DMU   0.127   0.833   2   1 5.000D-02
CAS   0.129   0.893   0   1 5.000D-02
ACP   0.128   0.876   1   1 5.000D-02
PX4   0.126   0.687   3   2 5.000D-02
BTB   0.128   0.876   1   1 5.000D-02
DIO   0.129   0.893   0   1 5.000D-02
GLC   0.128   0.876   1   1 5.000D-02
AKG   0.128   0.876   1   1 5.000D-02
SQD   0.129   0.893   0   2 5.000D-02
CAC   0.128   0.876   1   1 5.000D-02
BEN   0.127   0.833   2   1 5.000D-02
PLC   0.128   0.876   1   3 5.000D-02
NHE   0.127   0.833   2   1 5.000D-02
F3S   0.126   0.687   3   1 5.000D-02
OCS   0.129   0.893   0   1 5.000D-02
MC3   0.129   0.893   0   1 5.000D-02
CYC   0.128   0.876   1   1 5.000D-02
MLA   0.129   0.893   0   1 5.000D-02
6OU   0.127   0.833   2   1 5.000D-02
MLZ   0.127   0.833   2   1 5.000D-02
PRO   0.128   0.876   1   1 5.000D-02
PL9   0.129   0.893   0   1 5.000D-02
HED   0.129   0.893   0   2 5.000D-02
YCM   0.129   0.893   0   1 5.000D-02
DMF   0.129   0.893   0   1 5.000D-02
ASP   0.128   0.876   1   1 5.000D-02
GAI   0.128   0.876   1   1 5.000D-02
TAR   0.128   0.876   1   1 5.000D-02
ALY   0.127   0.833   2   1 5.000D-02
BU1   0.128   0.876   1   1 5.000D-02
PE4   0.126   0.687   3   1 5.000D-02
R16   0.128   0.876   1   1 5.000D-02
BLA   0.127   0.833   2   1 5.000D-02
WVN   0.129   0.893   0   1 5.000D-02
TAM   0.128   0.876   1   1 5.000D-02
XCP   0.128   0.876   1   6 5.000D-02
PEB   0.127   0.833   2   1 5.000D-02
2CV   0.129   0.893   0   1 5.000D-02
POL   0.128   0.876   1   1 5.000D-02
HC4   0.128   0.876   1   1 5.000D-02
TYR   0.128   0.876   1   1 5.000D-02
PG6   0.128   0.876   1   1 5.000D-02
12P   0.127   0.833   2   2 5.000D-02
CXM   0.129   0.893   0   2 5.000D-02
MTX   0.126   0.687   3   1 5.000D-02
FRU   0.126   0.561   4   1 5.000D-02
BO3   0.128   0.876   1   1 5.000D-02
O4B   0.128   0.876   1   1 5.000D-02
B3K   0.129   0.893   0   2 5.000D-02
CM5   0.127   0.833   2   1 5.000D-02
TBR   0.128   0.876   1   1 5.000D-02
NMN   0.129   0.893   0   1 5.000D-02
QQ4   0.129   0.893   0   1 5.000D-02
EPH   0.127   0.833   2   1 5.000D-02
NIY   0.129   0.893   0   1 5.000D-02
2BA   0.126   0.687   3   1 5.000D-02
DTV   0.128   0.876   1   1 5.000D-02
CR8   0.127   0.833   2   1 5.000D-02
SOR   0.127   0.833   2   1 5.000D-02
HBX   0.127   0.833   2   1 5.000D-02
KDO   0.128   0.876   1   1 5.000D-02
XLS   0.128   0.876   1   1 5.000D-02
ZEA   0.128   0.561   4   2 5.000D-02
OXD   0.128   0.876   1   1 5.000D-02
KDH   0.126   0.561   4   1 5.000D-02
ZNI   0.126   0.687   3   1 5.000D-02
MNB   0.128   0.876   1   1 5.000D-02
9IJ   0.127   0.833   2   1 5.000D-02
RM4   0.127   0.833   2   1 5.000D-02
PHI   0.128   0.876   1   1 5.000D-02
