# Supplementary material for: GlueFinder: A Data-Driven Framework for the Rational Discovery of Molecular Glues
Source: J Chem Inf Model. 2026 Mar 3;66(6):3368–82. doi: 10.1021/acs.jcim.5c03232 (PMC13014457; doi:10.1021/acs.jcim.5c03232)
Supplement: Supplementary file 2 [file ci5c03232_si_002.zip › SI/KRAS/summary/O60337-KRAS.summary]

 194
NAG   0.129   0.893   0   6 5.000D-02
PEG   0.176   0.546   2   4 5.000D-02
ADP   0.129   0.893   0   1 5.000D-02
MPD   0.129   0.893   0   6 5.000D-02
FAD   0.129   0.893   0   1 5.000D-02
BCR   0.142   0.577   0   2 5.000D-02
MLY   0.171   0.577   1   6 5.000D-02
OLC   0.129   0.893   0   6 5.000D-02
PG4   0.129   0.893   0   5 5.000D-02
PGE   0.171   0.421   3   1 5.000D-03
HEC   0.129   0.893   0   3 5.000D-02
3PE   0.165   0.577   1   5 5.000D-02
TRS   0.143   0.000   0   3 5.000D-02
MES   0.129   0.893   0   6 5.000D-02
CLR   0.165   0.577   1   5 5.000D-02
GDP   0.129   0.893   0   1 5.000D-02
NAP   0.129   0.893   0   1 5.000D-02
CDL   0.170   0.000   0   6 5.000D-02
OLA   0.129   0.893   0   4 5.000D-02
FMN   0.144   0.546   1   1 5.000D-02
LMT   0.285   0.421   4   6 5.000D-02
SEP   0.144   0.546   1   2 5.000D-02
CIT   0.155   0.489   2   2 5.000D-02
UNL   0.155   0.489   2   1 5.000D-03
LFA   0.216   0.369   3   5 5.000D-03
ACY   0.144   0.546   1   1 5.000D-02
FES   0.127   0.833   2   1 5.000D-02
1PE   0.129   0.893   0   4 5.000D-02
BME   0.129   0.893   0   1 5.000D-02
GTP   0.128   0.876   1   1 5.000D-02
EPE   0.144   0.546   1   3 5.000D-02
IMD   0.129   0.893   0   2 5.000D-02
TPO   0.128   0.876   1   1 5.000D-02
CSO   0.129   0.893   0   1 5.000D-02
LHG   0.142   0.577   0   2 5.000D-02
IPA   0.129   0.893   0   2 5.000D-02
LDA   0.182   0.546   2   5 5.000D-02
PLM   0.129   0.893   0   1 5.000D-02
MLI   0.129   0.893   0   2 5.000D-02
POV   0.171   0.421   3   1 5.000D-03
CHL   0.129   0.893   0   2 5.000D-02
SCN   0.129   0.893   0   2 5.000D-02
CME   0.144   0.546   1   1 5.000D-02
LMG   0.171   0.421   3   2 5.000D-02
PC1   0.171   0.577   1   6 5.000D-02
BOG   0.129   0.893   0   5 5.000D-02
AMP   0.128   0.876   1   1 5.000D-02
BCL   0.170   0.000   0   6 5.000D-02
Y01   0.129   0.893   0   1 5.000D-02
PTR   0.129   0.893   0   1 5.000D-02
PEE   0.144   0.546   1   3 5.000D-02
MRD   0.128   0.876   1   3 5.000D-02
PCW   0.144   0.546   1   2 5.000D-03
ACE   0.129   0.893   0   2 5.000D-02
COA   0.129   0.893   0   2 5.000D-02
OXY   0.129   0.893   0   1 5.000D-02
DGD   0.176   0.546   2   4 5.000D-02
FLC   0.129   0.893   0   1 5.000D-02
MYR   0.129   0.893   0   2 5.000D-02
P6G   0.129   0.893   0   1 5.000D-02
GLY   0.129   0.893   0   2 5.000D-02
CSD   0.128   0.876   1   1 5.000D-02
DMU   0.129   0.893   0   1 5.000D-02
GSH   0.128   0.876   1   1 5.000D-02
CAS   0.155   0.489   2   1 5.000D-02
OCT   0.128   0.876   1   1 5.000D-02
PTY   0.142   0.577   0   1 5.000D-02
PGV   0.126   0.687   3   1 5.000D-02
BTB   0.129   0.893   0   1 5.000D-02
DIO   0.129   0.893   0   3 5.000D-02
GLU   0.127   0.833   2   1 5.000D-02
URE   0.171   0.577   1   6 5.000D-02
CHD   0.126   0.687   3   1 5.000D-02
SQD   0.165   0.000   0   5 5.000D-02
CAC   0.129   0.893   0   1 5.000D-02
BEN   0.129   0.893   0   1 5.000D-02
II0   0.142   0.577   0   1 5.000D-03
BNG   0.129   0.893   0   2 5.000D-02
PLC   0.170   0.000   0   6 5.000D-02
NHE   0.129   0.893   0   1 5.000D-02
F3S   0.128   0.876   1   1 5.000D-02
PGO   0.155   0.489   2   1 5.000D-03
D12   0.128   0.876   1   2 5.000D-02
MC3   0.160   0.000   0   4 5.000D-02
CYC   0.170   0.000   0   6 5.000D-02
U10   0.128   0.876   1   4 5.000D-02
ACO   0.128   0.876   1   1 5.000D-02
MPG   0.142   0.577   0   1 5.000D-02
78M   0.155   0.489   2   1 5.000D-03
PGW   0.127   0.833   2   2 5.000D-02
MLZ   0.129   0.893   0   5 5.000D-02
HEZ   0.129   0.893   0   1 5.000D-02
CSX   0.129   0.893   0   1 5.000D-02
GAL   0.128   0.876   1   1 5.000D-02
PRO   0.129   0.893   0   1 5.000D-02
MYS   0.142   0.577   0   1 5.000D-02
DTT   0.129   0.893   0   1 5.000D-02
BU3   0.129   0.893   0   1 5.000D-02
CSS   0.129   0.893   0   3 5.000D-02
CPS   0.128   0.876   1   2 5.000D-02
L2P   0.129   0.893   0   1 5.000D-02
LBN   0.129   0.893   0   1 5.000D-02
PEK   0.170   0.000   0   6 5.000D-02
PL9   0.128   0.876   1   1 5.000D-02
TGL   0.129   0.893   0   1 5.000D-02
HEX   0.128   0.876   1   1 5.000D-02
MET   0.129   0.893   0   2 5.000D-02
YCM   0.129   0.893   0   4 5.000D-02
DMF   0.129   0.893   0   1 5.000D-02
LMU   0.144   0.546   1   1 5.000D-03
TAR   0.128   0.876   1   1 5.000D-02
2PE   0.127   0.833   2   1 5.000D-02
BCN   0.129   0.893   0   1 5.000D-02
CUA   0.128   0.876   1   1 5.000D-02
B3P   0.129   0.893   0   1 5.000D-02
PGR   0.128   0.876   1   1 5.000D-02
PEF   0.129   0.893   0   1 5.000D-02
PID   0.128   0.876   1   1 5.000D-02
3PH   0.144   0.546   1   1 5.000D-03
SOG   0.155   0.489   2   2 5.000D-03
BU1   0.128   0.876   1   1 5.000D-02
PIO   0.128   0.876   1   1 5.000D-02
HTO   0.127   0.833   2   1 5.000D-02
FTR   0.128   0.876   1   1 5.000D-02
R16   0.128   0.876   1   4 5.000D-02
MPO   0.128   0.876   1   1 5.000D-02
HP6   0.128   0.876   1   2 5.000D-02
15P   0.128   0.876   1   1 5.000D-02
P33   0.129   0.893   0   1 5.000D-02
BLA   0.129   0.893   0   1 5.000D-02
IPH   0.129   0.893   0   2 5.000D-02
WVN   0.128   0.876   1   2 5.000D-02
TRD   0.128   0.876   1   1 5.000D-02
BTN   0.126   0.687   3   1 5.000D-02
1PG   0.129   0.893   0   1 5.000D-02
C5P   0.127   0.833   2   1 5.000D-02
XCP   0.129   0.893   0   1 5.000D-02
TMO   0.128   0.876   1   1 5.000D-02
2CV   0.128   0.876   1   1 5.000D-02
POL   0.129   0.893   0   1 5.000D-02
PE5   0.129   0.893   0   2 5.000D-02
VAL   0.128   0.876   1   1 5.000D-02
PSC   0.127   0.833   2   2 5.000D-02
TBU   0.128   0.876   1   1 5.000D-02
PG6   0.128   0.876   1   1 5.000D-02
CAF   0.129   0.893   0   1 5.000D-02
M3L   0.129   0.893   0   1 5.000D-02
MA4   0.126   0.687   3   2 5.000D-02
YOF   0.128   0.876   1   1 5.000D-02
ETX   0.128   0.876   1   1 5.000D-02
8K6   0.128   0.876   1   1 5.000D-02
MQ9   0.128   0.876   1   1 5.000D-02
SMC   0.129   0.893   0   1 5.000D-02
B3K   0.129   0.893   0   2 5.000D-02
URA   0.128   0.876   1   1 5.000D-02
SME   0.129   0.893   0   1 5.000D-02
G3P   0.129   0.893   0   1 5.000D-02
TBR   0.171   0.421   3   1 5.000D-03
ETF   0.128   0.876   1   1 5.000D-02
ORN   0.128   0.876   1   1 5.000D-02
2AN   0.126   0.687   3   1 5.000D-02
FAH   0.128   0.876   1   1 5.000D-02
DGL   0.128   0.876   1   1 5.000D-02
QQ4   0.129   0.893   0   4 5.000D-02
F09   0.128   0.876   1   1 5.000D-02
6V1   0.129   0.893   0   1 5.000D-02
HXG   0.128   0.876   1   1 5.000D-02
IUM   0.129   0.893   0   1 5.000D-02
MTN   0.128   0.876   1   1 5.000D-02
TYI   0.128   0.876   1   1 5.000D-02
XPE   0.129   0.893   0   1 5.000D-02
T44   0.128   0.876   1   1 5.000D-02
P4C   0.129   0.893   0   1 5.000D-02
HBI   0.128   0.876   1   1 5.000D-02
ETA   0.128   0.876   1   1 5.000D-02
4NC   0.129   0.893   0   1 5.000D-02
FC6   0.126   0.687   3   1 5.000D-02
GBF   0.142   0.577   0   1 5.000D-03
CRT   0.129   0.893   0   1 5.000D-02
GDS   0.144   0.546   1   1 5.000D-03
JZR   0.128   0.876   1   2 5.000D-02
F6C   0.142   0.577   0   1 5.000D-03
OMT   0.128   0.876   1   1 5.000D-02
NH2   0.144   0.546   1   1 5.000D-03
CQX   0.126   0.687   3   1 5.000D-02
07D   0.128   0.876   1   1 5.000D-02
MNB   0.144   0.546   1   1 5.000D-03
PKZ   0.129   0.893   0   1 5.000D-02
DET   0.129   0.893   0   1 5.000D-02
ML1   0.128   0.876   1   1 5.000D-02
CY1   0.129   0.893   0   1 5.000D-02
TSS   0.127   0.833   2   1 5.000D-02
22B   0.129   0.893   0   1 5.000D-02
PUB   0.171   0.421   3   1 5.000D-03
