# Supplementary material for: GlueFinder: A Data-Driven Framework for the Rational Discovery of Molecular Glues
Source: J Chem Inf Model. 2026 Mar 3;66(6):3368–82. doi: 10.1021/acs.jcim.5c03232 (PMC13014457; doi:10.1021/acs.jcim.5c03232)
Supplement: Supplementary file 2 [file ci5c03232_si_002.zip › SI/KRAS/summary/Q8TDB6-KRAS.summary]

 266
NAG   0.187   0.546   2   6 5.000D-02
PEG   0.229   0.421   5   1 5.000D-03
ADP   0.129   0.893   0   2 5.000D-02
MPD   0.170   0.000   0   6 5.000D-02
BCR   0.142   0.577   0   1 5.000D-02
MLY   0.187   0.546   2   6 5.000D-02
ATP   0.129   0.893   0   1 5.000D-02
OLC   0.170   0.000   0   6 5.000D-02
PG4   0.129   0.893   0   3 5.000D-02
PGE   0.129   0.893   0   2 5.000D-02
HEC   0.129   0.893   0   4 5.000D-02
3PE   0.160   0.000   0   4 5.000D-02
TRS   0.129   0.893   0   1 5.000D-02
MES   0.187   0.546   2   6 5.000D-02
CLR   0.129   0.893   0   1 5.000D-02
GDP   0.129   0.893   0   5 5.000D-02
NAP   0.129   0.893   0   1 5.000D-02
CDL   0.129   0.893   0   6 5.000D-02
OLA   0.128   0.876   1   5 5.000D-02
FMN   0.128   0.876   1   6 5.000D-02
LMT   0.129   0.893   0   2 5.000D-02
SEP   0.165   0.577   1   5 5.000D-02
CIT   0.165   0.577   1   5 5.000D-02
UNL   0.129   0.893   0   1 5.000D-02
LFA   0.129   0.893   0   4 5.000D-02
ACY   0.129   0.893   0   6 5.000D-02
FES   0.160   0.577   1   4 5.000D-02
1PE   0.155   0.489   2   3 5.000D-02
BME   0.127   0.833   2   5 5.000D-02
GTP   0.127   0.833   2   2 5.000D-02
EPE   0.129   0.893   0   2 5.000D-02
IMD   0.129   0.893   0   2 5.000D-02
TPO   0.129   0.893   0   2 5.000D-02
CSO   0.176   0.546   2   4 5.000D-02
LHG   0.128   0.876   1   1 5.000D-02
SAH   0.129   0.893   0   1 5.000D-02
IPA   0.129   0.893   0   1 5.000D-02
LDA   0.129   0.893   0   1 5.000D-02
PLM   0.129   0.893   0   4 5.000D-02
MLI   0.128   0.876   1   1 5.000D-02
POV   0.129   0.893   0   2 5.000D-02
CHL   0.128   0.876   1   1 5.000D-02
SCN   0.129   0.893   0   2 5.000D-02
CME   0.129   0.893   0   1 5.000D-02
MAN   0.128   0.876   1   1 5.000D-02
C8E   0.129   0.893   0   1 5.000D-02
LMG   0.142   0.577   0   2 5.000D-02
PC1   0.129   0.893   0   4 5.000D-02
BOG   0.128   0.876   1   3 5.000D-02
BCL   0.129   0.893   0   5 5.000D-02
Y01   0.144   0.546   1   3 5.000D-02
PTR   0.129   0.893   0   2 5.000D-02
PCA   0.128   0.876   1   1 5.000D-02
MRD   0.129   0.893   0   3 5.000D-02
PCW   0.155   0.489   2   3 5.000D-02
ACE   0.155   0.489   2   1 5.000D-03
KCX   0.128   0.876   1   1 5.000D-02
COA   0.129   0.893   0   1 5.000D-02
SAM   0.128   0.876   1   1 5.000D-02
EOH   0.129   0.893   0   3 5.000D-02
CGU   0.128   0.876   1   6 5.000D-02
LLP   0.128   0.876   1   1 5.000D-02
DGD   0.165   0.577   1   5 5.000D-02
TLA   0.142   0.577   0   1 5.000D-02
FLC   0.129   0.893   0   2 5.000D-02
MYR   0.129   0.893   0   2 5.000D-02
P6G   0.129   0.893   0   3 5.000D-02
GLY   0.128   0.876   1   1 5.000D-02
CSD   0.129   0.893   0   1 5.000D-02
BGC   0.127   0.833   2   1 5.000D-02
DMU   0.142   0.577   0   1 5.000D-02
GSH   0.129   0.893   0   1 5.000D-02
RET   0.129   0.893   0   6 5.000D-02
CAS   0.129   0.893   0   4 5.000D-02
PX4   0.128   0.876   1   1 5.000D-02
OCT   0.128   0.561   4   2 5.000D-02
PTY   0.129   0.893   0   1 5.000D-02
BTB   0.127   0.833   2   1 5.000D-02
DIO   0.176   0.546   2   4 5.000D-02
GLU   0.129   0.893   0   1 5.000D-02
URE   0.128   0.876   1   1 5.000D-02
NAI   0.128   0.876   1   1 5.000D-02
OGA   0.128   0.876   1   1 5.000D-02
LI1   0.129   0.893   0   3 5.000D-02
D10   0.127   0.833   2   1 5.000D-02
AZI   0.129   0.893   0   1 5.000D-02
AKG   0.127   0.833   2   1 5.000D-02
SQD   0.129   0.893   0   4 5.000D-02
CAC   0.155   0.489   2   2 5.000D-02
BEN   0.144   0.546   1   3 5.000D-02
II0   0.127   0.833   2   1 5.000D-02
BNG   0.129   0.893   0   3 5.000D-02
PLC   0.128   0.876   1   2 5.000D-02
NHE   0.142   0.577   0   1 5.000D-03
F3S   0.128   0.876   1   2 5.000D-02
OCS   0.128   0.876   1   1 5.000D-02
CRO   0.126   0.687   3   1 5.000D-02
POP   0.127   0.833   2   1 5.000D-02
D12   0.129   0.893   0   1 5.000D-02
MC3   0.129   0.893   0   1 5.000D-02
CYC   0.182   0.546   2   5 5.000D-02
U10   0.129   0.893   0   2 5.000D-02
ACO   0.129   0.893   0   1 5.000D-02
MPG   0.144   0.546   1   1 5.000D-03
78M   0.142   0.577   0   2 5.000D-02
PGW   0.129   0.893   0   1 5.000D-02
MLZ   0.129   0.893   0   1 5.000D-02
HEZ   0.127   0.833   2   1 5.000D-02
HYP   0.128   0.876   1   6 5.000D-02
CSX   0.128   0.876   1   2 5.000D-02
PYR   0.128   0.876   1   1 5.000D-02
ALF   0.129   0.893   0   1 5.000D-02
TRP   0.129   0.893   0   1 5.000D-02
GAL   0.128   0.876   1   1 5.000D-02
PRO   0.126   0.561   4   1 5.000D-02
MYS   0.129   0.893   0   1 5.000D-02
LYS   0.129   0.893   0   1 5.000D-02
DTT   0.129   0.893   0   1 5.000D-02
BU3   0.129   0.893   0   1 5.000D-02
CSS   0.129   0.893   0   1 5.000D-02
CPS   0.128   0.876   1   3 5.000D-02
L2P   0.129   0.893   0   1 5.000D-02
C14   0.128   0.876   1   1 5.000D-02
LBN   0.128   0.876   1   1 5.000D-02
PEK   0.129   0.893   0   1 5.000D-02
PL9   0.128   0.876   1   3 5.000D-02
NLE   0.128   0.876   1   1 5.000D-02
HED   0.128   0.876   1   1 5.000D-02
TGL   0.153   0.317   4   6 5.000D-02
HEX   0.127   0.833   2   1 5.000D-02
PG0   0.128   0.876   1   1 5.000D-02
MET   0.129   0.893   0   1 5.000D-02
YCM   0.128   0.876   1   5 5.000D-02
DMF   0.129   0.893   0   1 5.000D-02
IMP   0.129   0.893   0   1 5.000D-02
BEZ   0.129   0.893   0   1 5.000D-02
ASP   0.129   0.893   0   1 5.000D-02
XYP   0.128   0.876   1   2 5.000D-02
FUC   0.129   0.893   0   1 5.000D-02
CMP   0.128   0.876   1   1 5.000D-02
IOD   0.127   0.833   2   2 5.000D-02
GAI   0.127   0.833   2   1 5.000D-02
TAR   0.128   0.876   1   1 5.000D-02
C2E   0.127   0.833   2   3 5.000D-02
BCN   0.128   0.876   1   1 5.000D-02
ALY   0.171   0.421   3   1 5.000D-03
MHO   0.129   0.893   0   1 5.000D-02
NDG   0.129   0.893   0   1 5.000D-02
CYS   0.128   0.876   1   2 5.000D-02
SOG   0.129   0.893   0   2 5.000D-02
CXS   0.127   0.833   2   1 5.000D-02
PIO   0.128   0.876   1   1 5.000D-02
HTO   0.129   0.893   0   1 5.000D-02
PE4   0.129   0.893   0   1 5.000D-02
FTR   0.127   0.833   2   2 5.000D-02
VO4   0.128   0.876   1   1 5.000D-02
R16   0.129   0.893   0   3 5.000D-02
HP6   0.129   0.893   0   2 5.000D-02
A2G   0.129   0.893   0   1 5.000D-02
15P   0.129   0.893   0   1 5.000D-02
A3P   0.128   0.876   1   1 5.000D-02
P33   0.128   0.876   1   1 5.000D-02
BLA   0.128   0.876   1   2 5.000D-02
IPH   0.171   0.421   3   2 5.000D-02
GSP   0.127   0.833   2   2 5.000D-02
WVN   0.128   0.876   1   1 5.000D-02
TRD   0.128   0.876   1   6 5.000D-02
PHE   0.128   0.876   1   1 5.000D-02
1PG   0.129   0.893   0   1 5.000D-02
XCP   0.153   0.317   4   6 5.000D-02
PEB   0.144   0.546   1   2 5.000D-02
MTA   0.128   0.876   1   1 5.000D-02
2CV   0.129   0.893   0   1 5.000D-02
POL   0.127   0.833   2   1 5.000D-02
SPH   0.126   0.687   3   1 5.000D-02
TYR   0.128   0.876   1   2 5.000D-02
VAL   0.128   0.876   1   1 5.000D-02
PSC   0.165   0.000   0   5 5.000D-02
TBU   0.128   0.876   1   1 5.000D-02
PG6   0.128   0.876   1   1 5.000D-02
CAF   0.129   0.893   0   2 5.000D-02
NRQ   0.129   0.893   0   1 5.000D-02
DGA   0.128   0.876   1   2 5.000D-02
CXM   0.129   0.893   0   2 5.000D-02
MA4   0.126   0.687   3   2 5.000D-02
MTX   0.127   0.833   2   1 5.000D-02
G2P   0.129   0.893   0   1 5.000D-02
YOF   0.129   0.893   0   2 5.000D-02
PGT   0.129   0.893   0   1 5.000D-02
PCG   0.128   0.876   1   1 5.000D-02
SRT   0.126   0.687   3   1 5.000D-02
AP5   0.144   0.546   1   1 5.000D-03
PPI   0.144   0.546   1   2 5.000D-02
PE8   0.129   0.893   0   1 5.000D-02
CDP   0.128   0.876   1   1 5.000D-02
SPO   0.129   0.893   0   1 5.000D-02
B3K   0.153   0.317   4   6 5.000D-02
RBF   0.128   0.876   1   1 5.000D-02
SME   0.129   0.893   0   1 5.000D-02
ASC   0.128   0.876   1   1 5.000D-02
NGA   0.129   0.893   0   1 5.000D-02
DHT   0.127   0.833   2   3 5.000D-02
ARF   0.129   0.893   0   1 5.000D-02
TBR   0.144   0.546   1   1 5.000D-03
BET   0.129   0.893   0   1 5.000D-02
MBN   0.127   0.833   2   4 5.000D-02
2AN   0.129   0.893   0   1 5.000D-02
EVB   0.129   0.893   0   1 5.000D-02
GUN   0.128   0.876   1   1 5.000D-02
FAH   0.128   0.876   1   1 5.000D-02
UPL   0.127   0.833   2   1 5.000D-02
G4P   0.127   0.833   2   1 5.000D-02
QQ4   0.129   0.893   0   1 5.000D-02
AV0   0.127   0.833   2   1 5.000D-02
2GP   0.128   0.876   1   1 5.000D-02
BIL   0.129   0.893   0   6 5.000D-02
NIY   0.127   0.833   2   2 5.000D-02
6V1   0.129   0.893   0   1 5.000D-02
2BA   0.128   0.876   1   1 5.000D-02
IYR   0.127   0.833   2   1 5.000D-02
MTN   0.142   0.577   0   1 5.000D-03
HSM   0.128   0.876   1   1 5.000D-02
LDP   0.127   0.833   2   1 5.000D-02
DEP   0.127   0.833   2   1 5.000D-02
NOS   0.128   0.876   1   1 5.000D-02
17F   0.155   0.489   2   1 5.000D-03
CLM   0.127   0.833   2   1 5.000D-02
RRX   0.128   0.876   1   1 5.000D-02
23Y   0.129   0.893   0   2 5.000D-02
CR8   0.129   0.893   0   1 5.000D-02
ETA   0.171   0.421   3   1 5.000D-03
9CR   0.126   0.687   3   1 5.000D-02
FC6   0.128   0.876   1   1 5.000D-02
GBF   0.128   0.876   1   1 5.000D-02
QPT   0.126   0.687   3   1 5.000D-02
CRT   0.128   0.876   1   1 5.000D-02
DCM   0.126   0.687   3   1 5.000D-02
5RP   0.129   0.893   0   1 5.000D-02
CH6   0.126   0.687   3   1 5.000D-02
XMM   0.129   0.893   0   1 5.000D-02
DEX   0.126   0.687   3   1 5.000D-02
HAR   0.128   0.876   1   1 5.000D-02
2AM   0.127   0.833   2   1 5.000D-02
3GP   0.128   0.876   1   1 5.000D-02
CSU   0.155   0.489   2   1 5.000D-03
VIB   0.128   0.876   1   1 5.000D-02
BMF   0.128   0.876   1   1 5.000D-02
4FW   0.127   0.833   2   1 5.000D-02
LP5   0.127   0.833   2   1 5.000D-02
IBP   0.127   0.833   2   1 5.000D-02
RHE   0.128   0.876   1   1 5.000D-02
NH2   0.144   0.546   1   1 5.000D-03
7V7   0.128   0.876   1   1 5.000D-02
3HB   0.126   0.687   3   1 5.000D-02
P0T   0.127   0.833   2   1 5.000D-02
N2P   0.129   0.893   0   1 5.000D-02
IVM   0.128   0.876   1   1 5.000D-02
JEF   0.128   0.876   1   2 5.000D-02
MNB   0.144   0.546   1   1 5.000D-03
PHU   0.127   0.833   2   1 5.000D-02
MB3   0.126   0.687   3   1 5.000D-02
22B   0.129   0.893   0   1 5.000D-02
HDZ   0.129   0.893   0   1 5.000D-02
3FB   0.129   0.893   0   6 5.000D-02
PUB   0.144   0.546   1   2 5.000D-02
HCY   0.127   0.833   2   1 5.000D-02
