# Supplementary material for: GlueFinder: A Data-Driven Framework for the Rational Discovery of Molecular Glues
Source: J Chem Inf Model. 2026 Mar 3;66(6):3368–82. doi: 10.1021/acs.jcim.5c03232 (PMC13014457; doi:10.1021/acs.jcim.5c03232)
Supplement: Supplementary file 2 [file ci5c03232_si_002.zip › SI/KRAS/summary/Q9HCE7-KRAS.summary]

  26
NAG   0.129   0.893   0   1 5.000D-02
PEG   0.129   0.893   0   2 5.000D-02
BCR   0.129   0.893   0   1 5.000D-02
MLY   0.155   0.489   2   2 5.000D-03
MES   0.128   0.876   1   1 5.000D-02
CLR   0.127   0.833   2   1 5.000D-02
OLA   0.129   0.893   0   1 5.000D-02
CIT   0.129   0.893   0   1 5.000D-02
UNL   0.129   0.893   0   1 5.000D-02
ACY   0.128   0.876   1   1 5.000D-02
CSO   0.129   0.893   0   2 5.000D-02
CHL   0.129   0.893   0   1 5.000D-02
LMG   0.129   0.893   0   3 5.000D-02
PTR   0.129   0.893   0   1 5.000D-02
MRD   0.129   0.893   0   1 5.000D-02
DGD   0.129   0.893   0   1 5.000D-02
CAS   0.128   0.876   1   1 5.000D-02
CYC   0.129   0.893   0   2 5.000D-02
U10   0.129   0.893   0   1 5.000D-02
TAR   0.129   0.893   0   1 5.000D-02
3PH   0.128   0.876   1   1 5.000D-02
BLA   0.128   0.876   1   2 5.000D-02
WVN   0.129   0.893   0   2 5.000D-02
PEB   0.128   0.876   1   1 5.000D-02
2AN   0.129   0.893   0   1 5.000D-02
8GT   0.128   0.876   1   1 5.000D-02
