# Supplementary material for: GlueFinder: A Data-Driven Framework for the Rational Discovery of Molecular Glues
Source: J Chem Inf Model. 2026 Mar 3;66(6):3368–82. doi: 10.1021/acs.jcim.5c03232 (PMC13014457; doi:10.1021/acs.jcim.5c03232)
Supplement: Supplementary file 2 [file ci5c03232_si_002.zip › SI/KRAS/summary/A6NNE9-KRAS.summary]

 101
NAG   0.129   0.893   0   3 5.000D-02
PEG   0.129   0.893   0   3 5.000D-02
ADP   0.128   0.876   1   1 5.000D-02
MPD   0.160   0.000   0   4 5.000D-02
BCR   0.144   0.546   1   1 5.000D-03
MLY   0.129   0.893   0   6 5.000D-02
OLC   0.129   0.893   0   1 5.000D-02
PG4   0.128   0.876   1   1 5.000D-02
PGE   0.127   0.833   2   1 5.000D-02
3PE   0.126   0.687   3   1 5.000D-02
TRS   0.129   0.893   0   1 5.000D-02
MES   0.129   0.893   0   1 5.000D-02
GDP   0.127   0.833   2   1 5.000D-02
CDL   0.128   0.876   1   1 5.000D-02
OLA   0.144   0.546   1   1 5.000D-03
LMT   0.129   0.893   0   3 5.000D-02
SEP   0.128   0.876   1   1 5.000D-02
CIT   0.129   0.893   0   1 5.000D-02
UNL   0.129   0.893   0   1 5.000D-02
LFA   0.129   0.893   0   2 5.000D-02
ACY   0.128   0.876   1   1 5.000D-02
FES   0.129   0.893   0   2 5.000D-02
1PE   0.129   0.893   0   2 5.000D-02
BME   0.128   0.876   1   1 5.000D-02
GTP   0.129   0.893   0   2 5.000D-02
EPE   0.129   0.893   0   1 5.000D-02
IMD   0.128   0.876   1   1 5.000D-02
CSO   0.129   0.893   0   1 5.000D-02
LHG   0.126   0.687   3   1 5.000D-02
SAH   0.128   0.876   1   1 5.000D-02
IPA   0.128   0.876   1   2 5.000D-02
LDA   0.128   0.876   1   1 5.000D-02
MLI   0.127   0.833   2   1 5.000D-02
SCN   0.127   0.833   2   1 5.000D-02
CME   0.129   0.893   0   1 5.000D-02
PC1   0.129   0.893   0   2 5.000D-02
BOG   0.128   0.876   1   2 5.000D-02
PTR   0.127   0.833   2   1 5.000D-02
PCA   0.129   0.893   0   1 5.000D-02
MRD   0.129   0.893   0   1 5.000D-02
ACE   0.144   0.546   1   2 5.000D-02
DGD   0.128   0.876   1   1 5.000D-02
TLA   0.128   0.876   1   1 5.000D-02
MYR   0.128   0.876   1   1 5.000D-02
DMU   0.129   0.893   0   1 5.000D-02
CAS   0.129   0.893   0   2 5.000D-02
PX4   0.129   0.893   0   1 5.000D-02
PTY   0.142   0.577   0   1 5.000D-03
DIO   0.129   0.893   0   1 5.000D-02
GLC   0.129   0.893   0   1 5.000D-02
URE   0.129   0.893   0   1 5.000D-02
SQD   0.142   0.577   0   2 5.000D-02
BEN   0.279   0.421   6   1 5.000D-03
II0   0.129   0.893   0   1 5.000D-02
OCS   0.128   0.876   1   1 5.000D-02
MC3   0.129   0.893   0   1 5.000D-02
CYC   0.129   0.893   0   2 5.000D-02
MPG   0.128   0.876   1   1 5.000D-02
6OU   0.129   0.893   0   1 5.000D-02
PGW   0.127   0.833   2   1 5.000D-02
MLZ   0.129   0.893   0   1 5.000D-02
CSX   0.142   0.577   0   2 5.000D-02
DTT   0.129   0.893   0   1 5.000D-02
UMP   0.128   0.876   1   1 5.000D-02
CSS   0.129   0.893   0   1 5.000D-02
NLE   0.129   0.893   0   1 5.000D-02
PG0   0.129   0.893   0   1 5.000D-02
YCM   0.128   0.876   1   2 5.000D-02
FUC   0.128   0.876   1   1 5.000D-02
GAI   0.129   0.893   0   1 5.000D-02
NDG   0.171   0.421   3   1 5.000D-03
SOG   0.129   0.893   0   1 5.000D-02
BU1   0.129   0.893   0   1 5.000D-02
U5P   0.126   0.687   3   1 5.000D-02
R16   0.128   0.876   1   1 5.000D-02
BLA   0.127   0.833   2   1 5.000D-02
DPO   0.128   0.876   1   1 5.000D-02
XCP   0.128   0.876   1   1 5.000D-02
PEB   0.127   0.833   2   1 5.000D-02
PG6   0.129   0.893   0   1 5.000D-02
CAF   0.128   0.876   1   1 5.000D-02
12P   0.128   0.876   1   1 5.000D-02
B3K   0.128   0.876   1   2 5.000D-02
IAS   0.129   0.893   0   1 5.000D-02
TBR   0.127   0.833   2   1 5.000D-02
ETF   0.127   0.833   2   1 5.000D-02
CRQ   0.128   0.876   1   1 5.000D-02
TRQ   0.128   0.876   1   1 5.000D-02
2GP   0.128   0.876   1   1 5.000D-02
6V1   0.129   0.893   0   6 5.000D-02
2BA   0.129   0.893   0   1 5.000D-02
MTN   0.129   0.893   0   1 5.000D-02
CR8   0.126   0.561   4   1 5.000D-02
BZI   0.125   0.112   6   1 5.000D-02
GBF   0.129   0.893   0   1 5.000D-02
DUT   0.128   0.876   1   1 5.000D-02
CSU   0.128   0.876   1   1 5.000D-02
ME2   0.128   0.876   1   1 5.000D-02
OTY   0.128   0.876   1   2 5.000D-02
DUD   0.128   0.876   1   1 5.000D-02
XY2   0.128   0.876   1   1 5.000D-02
