# Supplementary material for: GlueFinder: A Data-Driven Framework for the Rational Discovery of Molecular Glues
Source: J Chem Inf Model. 2026 Mar 3;66(6):3368–82. doi: 10.1021/acs.jcim.5c03232 (PMC13014457; doi:10.1021/acs.jcim.5c03232)
Supplement: Supplementary file 2 [file ci5c03232_si_002.zip › SI/KRAS/summary/Q9BYM8-KRAS.summary]

  68
NAG   0.129   0.893   0   1 5.000D-02
PEG   0.129   0.893   0   4 5.000D-02
ADP   0.129   0.893   0   1 5.000D-02
MPD   0.129   0.893   0   1 5.000D-02
MLY   0.129   0.893   0   2 5.000D-02
OLC   0.129   0.893   0   1 5.000D-02
PG4   0.129   0.893   0   2 5.000D-02
PGE   0.129   0.893   0   1 5.000D-02
TRS   0.129   0.893   0   1 5.000D-02
MES   0.129   0.893   0   2 5.000D-02
CLR   0.129   0.893   0   1 5.000D-02
GDP   0.129   0.893   0   1 5.000D-02
LMT   0.129   0.893   0   1 5.000D-02
CIT   0.129   0.893   0   1 5.000D-02
ACY   0.128   0.876   1   1 5.000D-02
FES   0.128   0.876   1   1 5.000D-02
GTP   0.129   0.893   0   1 5.000D-02
EPE   0.129   0.893   0   3 5.000D-02
IMD   0.126   0.687   3   1 5.000D-02
CSO   0.129   0.893   0   1 5.000D-02
IPA   0.129   0.893   0   1 5.000D-02
PLM   0.128   0.876   1   1 5.000D-02
SCN   0.128   0.876   1   1 5.000D-02
CME   0.129   0.893   0   1 5.000D-02
MAN   0.129   0.893   0   2 5.000D-02
C8E   0.129   0.893   0   1 5.000D-02
PC1   0.129   0.893   0   1 5.000D-02
BOG   0.129   0.893   0   1 5.000D-02
PTR   0.129   0.893   0   1 5.000D-02
PCA   0.129   0.893   0   1 5.000D-02
MRD   0.129   0.893   0   1 5.000D-02
EOH   0.128   0.876   1   1 5.000D-02
BGC   0.128   0.876   1   6 5.000D-02
ACP   0.127   0.833   2   1 5.000D-02
PTY   0.129   0.893   0   1 5.000D-02
URE   0.129   0.893   0   1 5.000D-02
AZI   0.128   0.876   1   1 5.000D-02
BEN   0.129   0.893   0   1 5.000D-02
PLC   0.129   0.893   0   1 5.000D-02
MOH   0.129   0.893   0   2 5.000D-02
PGO   0.128   0.876   1   1 5.000D-02
SIN   0.129   0.893   0   2 5.000D-02
PYR   0.129   0.893   0   2 5.000D-02
DTT   0.127   0.833   2   1 5.000D-02
CSS   0.129   0.893   0   1 5.000D-02
IOD   0.129   0.893   0   1 5.000D-02
2PE   0.128   0.876   1   1 5.000D-02
CUA   0.129   0.893   0   1 5.000D-02
CYS   0.129   0.893   0   1 5.000D-02
P33   0.128   0.876   1   1 5.000D-02
DUP   0.129   0.893   0   1 5.000D-02
LMR   0.128   0.876   1   1 5.000D-02
CAF   0.128   0.876   1   1 5.000D-02
PE3   0.129   0.893   0   1 5.000D-02
SEY   0.128   0.876   1   1 5.000D-02
SNN   0.129   0.893   0   1 5.000D-02
CM5   0.129   0.893   0   1 5.000D-02
NEP   0.129   0.893   0   1 5.000D-02
EMC   0.127   0.833   2   1 5.000D-02
ETE   0.129   0.893   0   1 5.000D-02
NIY   0.128   0.876   1   2 5.000D-02
CLM   0.129   0.893   0   1 5.000D-02
F43   0.129   0.893   0   1 5.000D-02
AMG   0.126   0.687   3   1 5.000D-02
CSU   0.129   0.893   0   1 5.000D-02
7V7   0.128   0.876   1   1 5.000D-02
DUD   0.128   0.876   1   1 5.000D-02
HDZ   0.128   0.876   1   1 5.000D-02
