# Supplementary material for: GlueFinder: A Data-Driven Framework for the Rational Discovery of Molecular Glues
Source: J Chem Inf Model. 2026 Mar 3;66(6):3368–82. doi: 10.1021/acs.jcim.5c03232 (PMC13014457; doi:10.1021/acs.jcim.5c03232)
Supplement: Supplementary file 2 [file ci5c03232_si_002.zip › SI/KRAS/summary/Q9UKV5-KRAS.summary]

  82
NAG   0.144   0.546   1   3 5.000D-02
PEG   0.129   0.893   0   6 5.000D-02
MPD   0.142   0.577   0   2 5.000D-02
MLY   0.129   0.893   0   2 5.000D-02
OLC   0.129   0.893   0   1 5.000D-02
PG4   0.129   0.893   0   2 5.000D-02
PGE   0.128   0.876   1   1 5.000D-02
HEC   0.129   0.893   0   1 5.000D-02
3PE   0.126   0.687   3   1 5.000D-02
MES   0.128   0.876   1   4 5.000D-02
CLR   0.129   0.893   0   1 5.000D-02
GDP   0.127   0.833   2   1 5.000D-02
CDL   0.129   0.893   0   1 5.000D-02
OLA   0.129   0.893   0   1 5.000D-02
LMT   0.127   0.833   2   1 5.000D-02
CIT   0.129   0.893   0   1 5.000D-02
LFA   0.129   0.893   0   4 5.000D-02
FES   0.129   0.893   0   1 5.000D-02
BME   0.129   0.893   0   2 5.000D-02
EPE   0.127   0.833   2   1 5.000D-02
IMD   0.128   0.876   1   1 5.000D-02
CSO   0.129   0.893   0   1 5.000D-02
LHG   0.129   0.893   0   5 5.000D-02
SAH   0.128   0.876   1   1 5.000D-02
LDA   0.128   0.876   1   1 5.000D-02
PLM   0.128   0.876   1   3 5.000D-02
MLI   0.129   0.893   0   1 5.000D-02
POV   0.128   0.876   1   2 5.000D-02
SCN   0.128   0.876   1   1 5.000D-02
LMG   0.127   0.833   2   1 5.000D-02
PC1   0.144   0.546   1   2 5.000D-02
BOG   0.129   0.893   0   2 5.000D-02
BCL   0.129   0.893   0   1 5.000D-02
Y01   0.129   0.893   0   2 5.000D-02
PCW   0.128   0.876   1   3 5.000D-02
EOH   0.127   0.833   2   1 5.000D-02
CGU   0.127   0.833   2   4 5.000D-02
DGD   0.127   0.833   2   1 5.000D-02
CSD   0.128   0.876   1   1 5.000D-02
DMU   0.129   0.893   0   2 5.000D-02
RET   0.127   0.833   2   1 5.000D-02
CAS   0.128   0.876   1   1 5.000D-02
D10   0.127   0.833   2   1 5.000D-02
AKG   0.129   0.893   0   1 5.000D-02
SQD   0.128   0.876   1   2 5.000D-02
OCS   0.127   0.833   2   1 5.000D-02
PGO   0.128   0.876   1   1 5.000D-02
MC3   0.128   0.876   1   2 5.000D-02
CYC   0.129   0.893   0   2 5.000D-02
MLA   0.129   0.893   0   1 5.000D-02
MPG   0.129   0.893   0   1 5.000D-02
78M   0.129   0.893   0   1 5.000D-02
PGW   0.129   0.893   0   1 5.000D-02
MLZ   0.128   0.876   1   1 5.000D-02
MYS   0.127   0.833   2   3 5.000D-02
DTT   0.129   0.893   0   1 5.000D-02
L2P   0.123   0.378   5   1 5.000D-02
LBN   0.126   0.687   3   1 5.000D-02
PG0   0.129   0.893   0   1 5.000D-02
YCM   0.129   0.893   0   1 5.000D-02
LMU   0.129   0.893   0   1 5.000D-02
OLB   0.129   0.893   0   1 5.000D-02
IOD   0.129   0.893   0   1 5.000D-02
C2E   0.128   0.876   1   1 5.000D-02
PPV   0.129   0.893   0   1 5.000D-02
78N   0.129   0.893   0   1 5.000D-02
SOG   0.129   0.893   0   1 5.000D-02
BU1   0.128   0.876   1   2 5.000D-02
FBP   0.128   0.876   1   1 5.000D-02
15P   0.128   0.876   1   1 5.000D-02
BLA   0.129   0.893   0   1 5.000D-02
HIS   0.128   0.876   1   1 5.000D-02
TMO   0.128   0.876   1   1 5.000D-02
12P   0.127   0.833   2   2 5.000D-02
PE8   0.127   0.833   2   1 5.000D-02
MMA   0.129   0.893   0   1 5.000D-02
QQ4   0.129   0.893   0   1 5.000D-02
MTN   0.129   0.893   0   1 5.000D-02
BGL   0.129   0.893   0   1 5.000D-02
G3H   0.128   0.876   1   1 5.000D-02
AG2   0.129   0.893   0   1 5.000D-02
9ZR   0.127   0.833   2   2 5.000D-02
