# Supplementary material for: GlueFinder: A Data-Driven Framework for the Rational Discovery of Molecular Glues
Source: J Chem Inf Model. 2026 Mar 3;66(6):3368–82. doi: 10.1021/acs.jcim.5c03232 (PMC13014457; doi:10.1021/acs.jcim.5c03232)
Supplement: Supplementary file 2 [file ci5c03232_si_002.zip › SI/KRAS/summary/P23966-KRAS.summary]

  72
NAG   0.142   0.577   0   1 5.000D-02
PEG   0.129   0.893   0   2 5.000D-02
ADP   0.126   0.687   3   1 5.000D-02
MPD   0.128   0.876   1   1 5.000D-02
MLY   0.127   0.833   2   1 5.000D-02
ATP   0.128   0.876   1   1 5.000D-02
PG4   0.144   0.546   1   1 5.000D-02
PGE   0.125   0.112   6   1 5.000D-02
3PE   0.129   0.893   0   1 5.000D-02
TRS   0.127   0.833   2   1 5.000D-02
MES   0.129   0.893   0   1 5.000D-02
GDP   0.127   0.833   2   1 5.000D-02
FMN   0.128   0.876   1   2 5.000D-02
SEP   0.127   0.833   2   1 5.000D-02
CIT   0.127   0.833   2   1 5.000D-02
LFA   0.127   0.833   2   1 5.000D-02
ACY   0.128   0.876   1   1 5.000D-02
FES   0.129   0.893   0   1 5.000D-02
1PE   0.126   0.561   4   1 5.000D-02
EPE   0.126   0.687   3   1 5.000D-02
CSO   0.144   0.546   1   1 5.000D-02
SAH   0.129   0.893   0   1 5.000D-02
IPA   0.127   0.833   2   2 5.000D-02
ANP   0.129   0.893   0   1 5.000D-02
MLI   0.129   0.893   0   1 5.000D-02
CHL   0.128   0.876   1   1 5.000D-02
SCN   0.129   0.893   0   1 5.000D-02
CME   0.126   0.561   4   1 5.000D-02
MAN   0.128   0.876   1   1 5.000D-02
C8E   0.129   0.893   0   1 5.000D-02
PCA   0.128   0.876   1   1 5.000D-02
MRD   0.128   0.876   1   2 5.000D-02
KCX   0.126   0.687   3   1 5.000D-02
SAM   0.129   0.893   0   1 5.000D-02
BGC   0.128   0.876   1   1 5.000D-02
DMU   0.129   0.893   0   1 5.000D-02
PX4   0.129   0.893   0   1 5.000D-02
BTB   0.129   0.893   0   1 5.000D-02
DIO   0.129   0.893   0   1 5.000D-02
GLC   0.128   0.876   1   1 5.000D-02
NHE   0.128   0.876   1   1 5.000D-02
MC3   0.128   0.876   1   1 5.000D-02
MLA   0.126   0.687   3   1 5.000D-02
CSX   0.279   0.421   6   1 5.000D-03
MYS   0.127   0.833   2   2 5.000D-02
DTT   0.128   0.876   1   1 5.000D-02
L2P   0.127   0.833   2   1 5.000D-02
YCM   0.129   0.893   0   2 5.000D-02
ABA   0.127   0.833   2   1 5.000D-02
ALY   0.129   0.893   0   1 5.000D-02
PIO   0.129   0.893   0   1 5.000D-02
FTR   0.128   0.876   1   1 5.000D-02
CR2   0.128   0.876   1   1 5.000D-02
R16   0.127   0.833   2   1 5.000D-02
SPH   0.128   0.876   1   1 5.000D-02
HC4   0.129   0.893   0   1 5.000D-02
CCN   0.129   0.893   0   1 5.000D-02
12P   0.128   0.876   1   3 5.000D-02
PGT   0.126   0.687   3   1 5.000D-02
PE8   0.126   0.687   3   1 5.000D-02
B3K   0.155   0.489   2   2 5.000D-03
SME   0.128   0.876   1   1 5.000D-02
MMA   0.126   0.687   3   1 5.000D-02
DHT   0.129   0.893   0   2 5.000D-02
G3P   0.127   0.833   2   1 5.000D-02
2AN   0.123   0.378   5   1 5.000D-02
QQ4   0.129   0.893   0   1 5.000D-02
CXE   0.128   0.876   1   1 5.000D-02
CRF   0.129   0.893   0   1 5.000D-02
RAM   0.127   0.833   2   1 5.000D-02
DTV   0.129   0.893   0   1 5.000D-02
FOK   0.129   0.893   0   2 5.000D-02
