# Supplementary material for: GlueFinder: A Data-Driven Framework for the Rational Discovery of Molecular Glues
Source: J Chem Inf Model. 2026 Mar 3;66(6):3368–82. doi: 10.1021/acs.jcim.5c03232 (PMC13014457; doi:10.1021/acs.jcim.5c03232)
Supplement: Supplementary file 2 [file ci5c03232_si_002.zip › SI/KRAS/summary/P0DTL5-KRAS.summary]

  17
MPD   0.128   0.876   1   1 5.000D-02
MLY   0.129   0.893   0   2 5.000D-02
MES   0.129   0.893   0   1 5.000D-02
CLR   0.126   0.687   3   2 5.000D-02
GDP   0.125   0.112   6   1 5.000D-02
OLA   0.126   0.687   3   1 5.000D-02
LFA   0.129   0.893   0   1 5.000D-02
CSO   0.129   0.893   0   1 5.000D-02
LDA   0.128   0.876   1   1 5.000D-02
PC1   0.128   0.876   1   1 5.000D-02
Y01   0.127   0.833   2   1 5.000D-02
CSD   0.127   0.833   2   1 5.000D-02
BTB   0.126   0.687   3   1 5.000D-02
MOH   0.129   0.893   0   1 5.000D-02
OLB   0.126   0.687   3   1 5.000D-02
PEB   0.127   0.833   2   1 5.000D-02
PUB   0.128   0.876   1   1 5.000D-02
