# Supplementary material for: GlueFinder: A Data-Driven Framework for the Rational Discovery of Molecular Glues
Source: J Chem Inf Model. 2026 Mar 3;66(6):3368–82. doi: 10.1021/acs.jcim.5c03232 (PMC13014457; doi:10.1021/acs.jcim.5c03232)
Supplement: Supplementary file 2 [file ci5c03232_si_002.zip › SI/KRAS/summary/Q1L5Z9-KRAS.summary]

  80
NAG   0.128   0.876   1   2 5.000D-02
PEG   0.129   0.893   0   6 5.000D-02
MPD   0.129   0.893   0   1 5.000D-02
BCR   0.144   0.546   1   1 5.000D-03
MLY   0.129   0.893   0   5 5.000D-02
OLC   0.155   0.489   2   2 5.000D-02
PG4   0.129   0.893   0   1 5.000D-02
PGE   0.129   0.893   0   1 5.000D-02
3PE   0.129   0.893   0   1 5.000D-02
MES   0.129   0.893   0   5 5.000D-02
OLA   0.129   0.893   0   1 5.000D-02
SEP   0.129   0.893   0   2 5.000D-02
CIT   0.129   0.893   0   1 5.000D-02
LFA   0.129   0.893   0   1 5.000D-02
1PE   0.128   0.876   1   1 5.000D-02
BME   0.129   0.893   0   2 5.000D-02
EPE   0.129   0.893   0   1 5.000D-02
IMD   0.129   0.893   0   1 5.000D-02
CSO   0.160   0.577   1   4 5.000D-02
LDA   0.127   0.833   2   1 5.000D-02
PLM   0.126   0.687   3   1 5.000D-02
POV   0.128   0.876   1   1 5.000D-02
SCN   0.128   0.876   1   1 5.000D-02
BOG   0.129   0.893   0   1 5.000D-02
BCL   0.127   0.833   2   1 5.000D-02
PCA   0.129   0.893   0   1 5.000D-02
MRD   0.128   0.876   1   1 5.000D-02
ACE   0.129   0.893   0   1 5.000D-02
DGD   0.129   0.893   0   1 5.000D-02
P6G   0.129   0.893   0   1 5.000D-02
GLY   0.127   0.833   2   1 5.000D-02
DMU   0.129   0.893   0   1 5.000D-02
RET   0.129   0.893   0   6 5.000D-02
CAS   0.128   0.876   1   1 5.000D-02
PTY   0.129   0.893   0   1 5.000D-02
URE   0.129   0.893   0   1 5.000D-02
CHD   0.128   0.876   1   1 5.000D-02
AZI   0.129   0.893   0   1 5.000D-02
SQD   0.129   0.893   0   1 5.000D-02
CAC   0.129   0.893   0   1 5.000D-02
AF3   0.128   0.876   1   1 5.000D-02
F3S   0.128   0.876   1   1 5.000D-02
OCS   0.129   0.893   0   1 5.000D-02
PGO   0.129   0.893   0   2 5.000D-02
CYC   0.127   0.833   2   1 5.000D-02
MLA   0.129   0.893   0   1 5.000D-02
MPG   0.129   0.893   0   1 5.000D-02
78M   0.129   0.893   0   1 5.000D-02
GAL   0.126   0.687   3   1 5.000D-02
MYS   0.142   0.577   0   2 5.000D-02
DTT   0.129   0.893   0   1 5.000D-02
CSS   0.128   0.876   1   1 5.000D-02
CPS   0.128   0.876   1   3 5.000D-02
YCM   0.128   0.876   1   1 5.000D-02
LMU   0.129   0.893   0   1 5.000D-02
PPV   0.128   0.876   1   1 5.000D-02
PGR   0.128   0.876   1   1 5.000D-02
SAC   0.129   0.893   0   1 5.000D-02
BMA   0.129   0.893   0   1 5.000D-02
SOG   0.129   0.893   0   3 5.000D-02
FTR   0.128   0.876   1   1 5.000D-02
MPO   0.128   0.876   1   1 5.000D-02
1PG   0.129   0.893   0   1 5.000D-02
PG6   0.129   0.893   0   1 5.000D-02
CAF   0.128   0.876   1   3 5.000D-02
DAL   0.129   0.893   0   1 5.000D-02
AKR   0.129   0.893   0   2 5.000D-02
EVB   0.128   0.876   1   1 5.000D-02
QQ4   0.127   0.833   2   1 5.000D-02
AV0   0.128   0.876   1   1 5.000D-02
MTN   0.128   0.876   1   1 5.000D-02
BGL   0.129   0.893   0   1 5.000D-02
LDP   0.129   0.893   0   1 5.000D-02
ETA   0.128   0.876   1   1 5.000D-02
GBF   0.128   0.876   1   1 5.000D-02
CSU   0.128   0.876   1   1 5.000D-02
40S   0.128   0.876   1   1 5.000D-02
2T8   0.128   0.876   1   1 5.000D-02
PUB   0.128   0.876   1   1 5.000D-02
D3O   0.129   0.893   0   1 5.000D-02
