# Supplementary material for: GlueFinder: A Data-Driven Framework for the Rational Discovery of Molecular Glues
Source: J Chem Inf Model. 2026 Mar 3;66(6):3368–82. doi: 10.1021/acs.jcim.5c03232 (PMC13014457; doi:10.1021/acs.jcim.5c03232)
Supplement: Supplementary file 2 [file ci5c03232_si_002.zip › SI/KRAS/summary/Q86UK7-KRAS.summary]

  50
NAG   0.129   0.893   0   1 5.000D-02
PEG   0.129   0.893   0   1 5.000D-02
MPD   0.128   0.876   1   2 5.000D-02
MLY   0.128   0.876   1   3 5.000D-02
OLC   0.142   0.577   0   1 5.000D-03
PG4   0.129   0.893   0   1 5.000D-02
PGE   0.129   0.893   0   1 5.000D-02
3PE   0.129   0.893   0   1 5.000D-02
CLR   0.129   0.893   0   1 5.000D-02
LMT   0.128   0.876   1   2 5.000D-02
LFA   0.128   0.876   1   1 5.000D-02
ACY   0.128   0.876   1   1 5.000D-02
BME   0.128   0.876   1   1 5.000D-02
GTP   0.127   0.833   2   1 5.000D-02
CSO   0.129   0.893   0   1 5.000D-02
LHG   0.128   0.876   1   5 5.000D-02
PLM   0.128   0.876   1   1 5.000D-02
C8E   0.126   0.687   3   1 5.000D-02
LMG   0.129   0.893   0   1 5.000D-02
BOG   0.127   0.833   2   1 5.000D-02
BCL   0.128   0.876   1   1 5.000D-02
PTR   0.129   0.893   0   1 5.000D-02
ACE   0.127   0.833   2   1 5.000D-02
DGD   0.128   0.876   1   1 5.000D-02
TLA   0.127   0.833   2   1 5.000D-02
DMU   0.129   0.893   0   1 5.000D-02
PTY   0.127   0.833   2   1 5.000D-02
DIO   0.129   0.893   0   1 5.000D-02
SQD   0.129   0.893   0   2 5.000D-02
PLC   0.128   0.876   1   1 5.000D-02
CYC   0.143   0.000   0   3 5.000D-02
MLA   0.128   0.876   1   1 5.000D-02
CSX   0.128   0.876   1   1 5.000D-02
TRP   0.126   0.687   3   1 5.000D-02
ASP   0.128   0.876   1   1 5.000D-02
ALY   0.127   0.833   2   1 5.000D-02
BLA   0.155   0.489   2   2 5.000D-02
1PG   0.128   0.876   1   1 5.000D-02
XCP   0.129   0.893   0   6 5.000D-02
PEB   0.128   0.876   1   1 5.000D-02
SAL   0.129   0.893   0   1 5.000D-02
B3K   0.129   0.893   0   6 5.000D-02
ILE   0.128   0.876   1   1 5.000D-02
TRT   0.129   0.893   0   1 5.000D-02
GPP   0.128   0.876   1   2 5.000D-02
F6C   0.129   0.893   0   1 5.000D-02
P15   0.126   0.687   3   1 5.000D-02
4HY   0.129   0.893   0   1 5.000D-02
MNB   0.127   0.833   2   1 5.000D-02
PUB   0.126   0.687   3   1 5.000D-02
