# Supplementary material for: GlueFinder: A Data-Driven Framework for the Rational Discovery of Molecular Glues
Source: J Chem Inf Model. 2026 Mar 3;66(6):3368–82. doi: 10.1021/acs.jcim.5c03232 (PMC13014457; doi:10.1021/acs.jcim.5c03232)
Supplement: Supplementary file 2 [file ci5c03232_si_002.zip › SI/KRAS/summary/Q9ULT6-KRAS.summary]

  23
NAG   0.128   0.876   1   2 5.000D-02
PEG   0.129   0.893   0   1 5.000D-02
MLY   0.126   0.687   3   2 5.000D-02
PG4   0.128   0.876   1   1 5.000D-02
LFA   0.128   0.876   1   2 5.000D-02
EPE   0.128   0.876   1   1 5.000D-02
TPO   0.128   0.876   1   1 5.000D-02
SCN   0.126   0.687   3   1 5.000D-02
PCA   0.128   0.876   1   2 5.000D-02
PCW   0.127   0.833   2   1 5.000D-02
OCT   0.127   0.833   2   1 5.000D-02
PTY   0.128   0.876   1   1 5.000D-02
URE   0.171   0.421   3   1 5.000D-03
BNG   0.127   0.833   2   1 5.000D-02
PGO   0.128   0.876   1   2 5.000D-02
CPS   0.127   0.833   2   1 5.000D-02
BMA   0.129   0.893   0   1 5.000D-02
BLA   0.129   0.893   0   1 5.000D-02
TPQ   0.127   0.833   2   1 5.000D-02
TRQ   0.126   0.687   3   1 5.000D-02
1N1   0.128   0.876   1   1 5.000D-02
2AM   0.128   0.876   1   1 5.000D-02
VNL   0.128   0.876   1   1 5.000D-02
