# Supplementary material for: GlueFinder: A Data-Driven Framework for the Rational Discovery of Molecular Glues
Source: J Chem Inf Model. 2026 Mar 3;66(6):3368–82. doi: 10.1021/acs.jcim.5c03232 (PMC13014457; doi:10.1021/acs.jcim.5c03232)
Supplement: Supplementary file 2 [file ci5c03232_si_002.zip › SI/KRAS/summary/P36406-KRAS.summary]

  56
NAG   0.129   0.893   0   6 5.000D-02
PEG   0.129   0.893   0   6 5.000D-02
ADP   0.128   0.876   1   1 5.000D-02
MPD   0.129   0.893   0   3 5.000D-02
MLY   0.129   0.893   0   1 5.000D-02
OLC   0.129   0.893   0   1 5.000D-02
PGE   0.129   0.893   0   1 5.000D-02
TRS   0.126   0.687   3   5 5.000D-02
MES   0.129   0.893   0   2 5.000D-02
FMN   0.127   0.833   2   1 5.000D-02
SEP   0.128   0.876   1   1 5.000D-02
CIT   0.129   0.893   0   1 5.000D-02
LFA   0.128   0.876   1   1 5.000D-02
ACY   0.129   0.893   0   1 5.000D-02
1PE   0.127   0.833   2   1 5.000D-02
BME   0.129   0.893   0   1 5.000D-02
GTP   0.128   0.876   1   1 5.000D-02
CSO   0.128   0.876   1   1 5.000D-02
SCN   0.129   0.893   0   1 5.000D-02
BOG   0.128   0.876   1   1 5.000D-02
PTR   0.127   0.833   2   2 5.000D-02
FME   0.126   0.687   3   1 5.000D-02
MRD   0.129   0.893   0   1 5.000D-02
KCX   0.129   0.893   0   1 5.000D-02
FLC   0.128   0.876   1   1 5.000D-02
MYR   0.128   0.876   1   1 5.000D-02
DMU   0.128   0.876   1   4 5.000D-02
CAS   0.129   0.893   0   1 5.000D-02
BTB   0.128   0.876   1   1 5.000D-02
DIO   0.128   0.876   1   1 5.000D-02
BNG   0.128   0.876   1   1 5.000D-02
BEF   0.128   0.876   1   1 5.000D-02
NHE   0.128   0.876   1   1 5.000D-02
OCS   0.128   0.876   1   1 5.000D-02
MLZ   0.129   0.893   0   1 5.000D-02
PRO   0.128   0.876   1   1 5.000D-02
UMP   0.129   0.893   0   1 5.000D-02
2PE   0.129   0.893   0   1 5.000D-02
5GP   0.128   0.876   1   1 5.000D-02
PGR   0.128   0.876   1   1 5.000D-02
CYS   0.127   0.833   2   1 5.000D-02
TRD   0.129   0.893   0   1 5.000D-02
PHE   0.126   0.687   3   1 5.000D-02
PG6   0.128   0.876   1   1 5.000D-02
CAF   0.128   0.876   1   1 5.000D-02
TYD   0.129   0.893   0   1 5.000D-02
CXM   0.128   0.876   1   1 5.000D-02
DHT   0.128   0.876   1   2 5.000D-02
EVB   0.129   0.893   0   1 5.000D-02
IYR   0.127   0.833   2   1 5.000D-02
TES   0.128   0.876   1   1 5.000D-02
23Y   0.126   0.687   3   3 5.000D-02
1BO   0.129   0.893   0   1 5.000D-02
CSU   0.129   0.893   0   1 5.000D-02
MEQ   0.129   0.893   0   1 5.000D-02
MNB   0.128   0.876   1   1 5.000D-02
