# Supplementary material for: GlueFinder: A Data-Driven Framework for the Rational Discovery of Molecular Glues
Source: J Chem Inf Model. 2026 Mar 3;66(6):3368–82. doi: 10.1021/acs.jcim.5c03232 (PMC13014457; doi:10.1021/acs.jcim.5c03232)
Supplement: Supplementary file 2 [file ci5c03232_si_002.zip › SI/KRAS/summary/Q9C030-KRAS.summary]

  35
PEG   0.128   0.876   1   1 5.000D-02
MLY   0.128   0.876   1   3 5.000D-02
OLC   0.128   0.876   1   1 5.000D-02
TRS   0.128   0.876   1   1 5.000D-02
MES   0.129   0.893   0   1 5.000D-02
CIT   0.127   0.833   2   2 5.000D-02
BME   0.128   0.876   1   1 5.000D-02
EPE   0.128   0.876   1   1 5.000D-02
LDA   0.128   0.876   1   1 5.000D-02
PLM   0.126   0.561   4   1 5.000D-02
CME   0.127   0.833   2   1 5.000D-02
LMG   0.129   0.893   0   2 5.000D-02
PC1   0.128   0.876   1   1 5.000D-02
BOG   0.128   0.876   1   1 5.000D-02
BCL   0.144   0.546   1   2 5.000D-02
PCA   0.128   0.876   1   1 5.000D-02
MRD   0.127   0.833   2   1 5.000D-02
ACE   0.128   0.876   1   1 5.000D-02
TLA   0.127   0.833   2   1 5.000D-02
SQD   0.127   0.833   2   1 5.000D-02
BEF   0.129   0.893   0   1 5.000D-02
U10   0.128   0.876   1   1 5.000D-02
ASP   0.128   0.876   1   1 5.000D-02
B3P   0.129   0.893   0   1 5.000D-02
78N   0.127   0.833   2   1 5.000D-02
AIB   0.129   0.893   0   6 5.000D-02
WVN   0.129   0.893   0   2 5.000D-02
XCP   0.129   0.893   0   1 5.000D-02
B3K   0.129   0.893   0   6 5.000D-02
B3X   0.129   0.893   0   1 5.000D-02
BGL   0.127   0.833   2   1 5.000D-02
JZR   0.126   0.687   3   1 5.000D-02
F6C   0.144   0.546   1   1 5.000D-03
NFA   0.129   0.893   0   1 5.000D-02
DET   0.129   0.893   0   1 5.000D-02
