# Supplementary material for: GlueFinder: A Data-Driven Framework for the Rational Discovery of Molecular Glues
Source: J Chem Inf Model. 2026 Mar 3;66(6):3368–82. doi: 10.1021/acs.jcim.5c03232 (PMC13014457; doi:10.1021/acs.jcim.5c03232)
Supplement: Supplementary file 2 [file ci5c03232_si_002.zip › SI/KRAS/summary/P15918-KRAS.summary]

  64
NAG   0.129   0.893   0   3 5.000D-02
PEG   0.129   0.893   0   4 5.000D-02
MPD   0.129   0.893   0   2 5.000D-02
BCR   0.129   0.893   0   2 5.000D-02
MLY   0.128   0.876   1   3 5.000D-02
OLC   0.129   0.893   0   2 5.000D-02
PG4   0.128   0.876   1   1 5.000D-02
PGE   0.129   0.893   0   1 5.000D-02
HEC   0.129   0.893   0   1 5.000D-02
3PE   0.129   0.893   0   1 5.000D-02
TRS   0.127   0.833   2   1 5.000D-02
MES   0.128   0.876   1   1 5.000D-02
CLR   0.127   0.833   2   1 5.000D-02
FMN   0.129   0.893   0   2 5.000D-02
SEP   0.143   0.000   0   3 5.000D-02
CIT   0.129   0.893   0   1 5.000D-02
LFA   0.129   0.893   0   1 5.000D-02
ACY   0.143   0.000   0   3 5.000D-02
FES   0.129   0.893   0   1 5.000D-02
BME   0.128   0.876   1   1 5.000D-02
EPE   0.129   0.893   0   1 5.000D-02
IMD   0.128   0.876   1   1 5.000D-02
CSO   0.129   0.893   0   1 5.000D-02
LDA   0.127   0.833   2   1 5.000D-02
PLM   0.126   0.687   3   1 5.000D-02
SCN   0.129   0.893   0   1 5.000D-02
CME   0.129   0.893   0   2 5.000D-02
LMG   0.129   0.893   0   3 5.000D-02
PC1   0.129   0.893   0   1 5.000D-02
BOG   0.126   0.687   3   1 5.000D-02
FME   0.128   0.876   1   1 5.000D-02
MRD   0.128   0.876   1   1 5.000D-02
PCW   0.129   0.893   0   1 5.000D-02
COA   0.129   0.893   0   1 5.000D-02
DGD   0.129   0.893   0   2 5.000D-02
GNP   0.129   0.893   0   1 5.000D-02
FLC   0.129   0.893   0   1 5.000D-02
CAS   0.129   0.893   0   2 5.000D-02
DIO   0.129   0.893   0   1 5.000D-02
SQD   0.128   0.876   1   1 5.000D-02
BNG   0.127   0.833   2   1 5.000D-02
PGO   0.128   0.876   1   1 5.000D-02
MC3   0.127   0.833   2   1 5.000D-02
CYC   0.129   0.893   0   1 5.000D-02
TPP   0.129   0.893   0   1 5.000D-02
HED   0.129   0.893   0   1 5.000D-02
YCM   0.127   0.833   2   1 5.000D-02
CTP   0.127   0.833   2   1 5.000D-02
SER   0.127   0.833   2   1 5.000D-02
3PH   0.128   0.876   1   1 5.000D-02
AYA   0.128   0.876   1   1 5.000D-02
MPO   0.127   0.833   2   1 5.000D-02
PHE   0.129   0.893   0   1 5.000D-02
PEB   0.129   0.893   0   1 5.000D-02
LMR   0.127   0.833   2   1 5.000D-02
PG6   0.128   0.876   1   1 5.000D-02
ABU   0.128   0.876   1   1 5.000D-02
TBR   0.128   0.876   1   1 5.000D-02
THR   0.129   0.893   0   1 5.000D-02
QQ4   0.129   0.893   0   1 5.000D-02
AG2   0.128   0.876   1   1 5.000D-02
LSN   0.128   0.876   1   1 5.000D-02
MNB   0.129   0.893   0   1 5.000D-02
PUB   0.128   0.876   1   1 5.000D-02
