# Supplementary material for: GlueFinder: A Data-Driven Framework for the Rational Discovery of Molecular Glues
Source: J Chem Inf Model. 2026 Mar 3;66(6):3368–82. doi: 10.1021/acs.jcim.5c03232 (PMC13014457; doi:10.1021/acs.jcim.5c03232)
Supplement: Supplementary file 2 [file ci5c03232_si_002.zip › SI/KRAS/summary/Q9UBF6-KRAS.summary]

  56
NAG   0.129   0.893   0   2 5.000D-02
PEG   0.155   0.489   2   2 5.000D-02
MPD   0.129   0.893   0   3 5.000D-02
MLY   0.128   0.876   1   6 5.000D-02
OLC   0.129   0.893   0   1 5.000D-02
PG4   0.129   0.893   0   3 5.000D-02
PGE   0.129   0.893   0   1 5.000D-02
TRS   0.128   0.876   1   3 5.000D-02
MES   0.129   0.893   0   1 5.000D-02
CLR   0.129   0.893   0   2 5.000D-02
GDP   0.128   0.876   1   1 5.000D-02
CDL   0.127   0.833   2   3 5.000D-02
OLA   0.128   0.876   1   1 5.000D-02
LMT   0.127   0.833   2   1 5.000D-02
CIT   0.127   0.833   2   1 5.000D-02
LFA   0.128   0.876   1   2 5.000D-02
1PE   0.129   0.893   0   1 5.000D-02
BME   0.129   0.893   0   2 5.000D-02
EPE   0.129   0.893   0   1 5.000D-02
IMD   0.129   0.893   0   1 5.000D-02
CSO   0.129   0.893   0   1 5.000D-02
IPA   0.129   0.893   0   1 5.000D-02
LDA   0.128   0.876   1   1 5.000D-02
PLM   0.142   0.577   0   2 5.000D-02
C8E   0.129   0.893   0   4 5.000D-02
PC1   0.129   0.893   0   1 5.000D-02
Y01   0.128   0.876   1   1 5.000D-02
ACE   0.127   0.833   2   1 5.000D-02
COA   0.129   0.893   0   1 5.000D-02
P6G   0.129   0.893   0   1 5.000D-02
GSH   0.128   0.876   1   1 5.000D-02
BTB   0.127   0.833   2   1 5.000D-02
BEN   0.128   0.876   1   1 5.000D-02
BNG   0.129   0.893   0   1 5.000D-02
MPG   0.129   0.893   0   1 5.000D-02
CSX   0.128   0.876   1   1 5.000D-02
PG0   0.142   0.577   0   1 5.000D-03
LMU   0.128   0.876   1   1 5.000D-02
OLB   0.129   0.893   0   1 5.000D-02
CTP   0.128   0.876   1   1 5.000D-02
FTR   0.128   0.876   1   1 5.000D-02
BLA   0.144   0.546   1   1 5.000D-03
DD9   0.127   0.833   2   1 5.000D-02
SNN   0.127   0.833   2   1 5.000D-02
CPT   0.129   0.893   0   1 5.000D-02
PIA   0.128   0.876   1   1 5.000D-02
CM5   0.129   0.893   0   1 5.000D-02
CXE   0.129   0.893   0   1 5.000D-02
TYI   0.129   0.893   0   2 5.000D-02
AG2   0.128   0.876   1   1 5.000D-02
ZNI   0.281   0.112   6   6 5.000D-02
2HF   0.127   0.833   2   1 5.000D-02
7V7   0.127   0.833   2   1 5.000D-02
DET   0.128   0.876   1   1 5.000D-02
OEH   0.129   0.893   0   1 5.000D-02
PEU   0.129   0.893   0   1 5.000D-02
