# Supplementary material for: GlueFinder: A Data-Driven Framework for the Rational Discovery of Molecular Glues
Source: J Chem Inf Model. 2026 Mar 3;66(6):3368–82. doi: 10.1021/acs.jcim.5c03232 (PMC13014457; doi:10.1021/acs.jcim.5c03232)
Supplement: Supplementary file 2 [file ci5c03232_si_002.zip › SI/KRAS/summary/Q9Y3C5-KRAS.summary]

  10
PG4   0.128   0.876   1   1 5.000D-02
GTP   0.279   0.421   6   1 5.000D-03
EPE   0.128   0.876   1   1 5.000D-02
MRD   0.128   0.876   1   2 5.000D-02
EOH   0.128   0.876   1   1 5.000D-02
GLC   0.128   0.876   1   2 5.000D-02
CAC   0.129   0.893   0   1 5.000D-02
ALY   0.129   0.893   0   1 5.000D-02
SER   0.128   0.876   1   1 5.000D-02
PE3   0.129   0.893   0   1 5.000D-02
