# Supplementary material for: GlueFinder: A Data-Driven Framework for the Rational Discovery of Molecular Glues
Source: J Chem Inf Model. 2026 Mar 3;66(6):3368–82. doi: 10.1021/acs.jcim.5c03232 (PMC13014457; doi:10.1021/acs.jcim.5c03232)
Supplement: Supplementary file 2 [file ci5c03232_si_002.zip › SI/KRAS/summary/Q7Z4K8-KRAS.summary]

  67
NAG   0.129   0.893   0   1 5.000D-02
PEG   0.165   0.577   1   5 5.000D-02
ADP   0.128   0.876   1   2 5.000D-02
MPD   0.129   0.893   0   1 5.000D-02
BCR   0.128   0.876   1   1 5.000D-02
MLY   0.176   0.546   2   4 5.000D-02
OLC   0.129   0.893   0   3 5.000D-02
PGE   0.129   0.893   0   3 5.000D-02
TRS   0.127   0.833   2   1 5.000D-02
MES   0.129   0.893   0   1 5.000D-02
GDP   0.127   0.833   2   1 5.000D-02
OLA   0.129   0.893   0   1 5.000D-02
CIT   0.128   0.876   1   1 5.000D-02
LFA   0.142   0.577   0   1 5.000D-03
ACY   0.127   0.833   2   1 5.000D-02
1PE   0.126   0.687   3   1 5.000D-02
BME   0.128   0.876   1   2 5.000D-02
IMD   0.129   0.893   0   2 5.000D-02
TPO   0.127   0.833   2   1 5.000D-02
CSO   0.128   0.876   1   1 5.000D-02
IPA   0.127   0.833   2   2 5.000D-02
LDA   0.129   0.893   0   3 5.000D-02
PLM   0.129   0.893   0   1 5.000D-02
POV   0.129   0.893   0   1 5.000D-02
SCN   0.128   0.876   1   2 5.000D-02
C8E   0.126   0.561   4   1 5.000D-02
PC1   0.129   0.893   0   1 5.000D-02
BOG   0.128   0.876   1   1 5.000D-02
Y01   0.144   0.546   1   2 5.000D-02
PEE   0.126   0.687   3   1 5.000D-02
PCA   0.128   0.876   1   1 5.000D-02
MRD   0.128   0.876   1   1 5.000D-02
ACE   0.129   0.893   0   1 5.000D-02
SAM   0.126   0.687   3   1 5.000D-02
EOH   0.129   0.893   0   1 5.000D-02
CSD   0.128   0.876   1   3 5.000D-02
DMU   0.129   0.893   0   2 5.000D-02
AZI   0.127   0.833   2   1 5.000D-02
SQD   0.155   0.489   2   1 5.000D-03
BNG   0.129   0.893   0   1 5.000D-02
PGO   0.129   0.893   0   1 5.000D-02
D12   0.129   0.893   0   1 5.000D-02
MC3   0.127   0.833   2   2 5.000D-02
MLA   0.128   0.876   1   1 5.000D-02
MPG   0.144   0.546   1   2 5.000D-02
78M   0.129   0.893   0   2 5.000D-02
CSX   0.127   0.833   2   1 5.000D-02
PYR   0.128   0.876   1   2 5.000D-02
MYS   0.129   0.893   0   2 5.000D-02
CSS   0.129   0.893   0   1 5.000D-02
LBN   0.129   0.893   0   1 5.000D-02
2PE   0.127   0.833   2   1 5.000D-02
BCN   0.128   0.876   1   1 5.000D-02
3PH   0.127   0.833   2   1 5.000D-02
PE4   0.128   0.876   1   1 5.000D-02
XCP   0.129   0.893   0   1 5.000D-02
POL   0.127   0.833   2   1 5.000D-02
B3K   0.129   0.893   0   2 5.000D-02
BDF   0.127   0.833   2   1 5.000D-02
DU0   0.128   0.876   1   2 5.000D-02
ETE   0.126   0.687   3   1 5.000D-02
NIY   0.128   0.876   1   1 5.000D-02
6V1   0.129   0.893   0   2 5.000D-02
SOR   0.128   0.876   1   1 5.000D-02
OCY   0.128   0.876   1   1 5.000D-02
7MT   0.128   0.876   1   1 5.000D-02
22B   0.129   0.893   0   1 5.000D-02
