# Supplementary material for: GlueFinder: A Data-Driven Framework for the Rational Discovery of Molecular Glues
Source: J Chem Inf Model. 2026 Mar 3;66(6):3368–82. doi: 10.1021/acs.jcim.5c03232 (PMC13014457; doi:10.1021/acs.jcim.5c03232)
Supplement: Supplementary file 2 [file ci5c03232_si_002.zip › SI/KRAS/summary/Q9C037-KRAS.summary]

  40
NAG   0.128   0.876   1   3 5.000D-02
PEG   0.129   0.893   0   1 5.000D-02
MPD   0.129   0.893   0   1 5.000D-02
MLY   0.128   0.876   1   2 5.000D-02
OLC   0.128   0.876   1   2 5.000D-02
PG4   0.129   0.893   0   1 5.000D-02
TRS   0.128   0.876   1   1 5.000D-02
OLA   0.126   0.687   3   1 5.000D-02
LFA   0.128   0.876   1   1 5.000D-02
1PE   0.128   0.876   1   3 5.000D-02
EPE   0.129   0.893   0   2 5.000D-02
CSO   0.127   0.833   2   1 5.000D-02
LMG   0.129   0.893   0   1 5.000D-02
PC1   0.129   0.893   0   1 5.000D-02
BOG   0.129   0.893   0   1 5.000D-02
BCL   0.129   0.893   0   1 5.000D-02
PTR   0.129   0.893   0   1 5.000D-02
DGD   0.129   0.893   0   1 5.000D-02
P6G   0.129   0.893   0   2 5.000D-02
CSD   0.128   0.876   1   1 5.000D-02
DIO   0.171   0.421   3   1 5.000D-03
CYC   0.129   0.893   0   2 5.000D-02
CSX   0.142   0.577   0   1 5.000D-03
MYS   0.128   0.876   1   1 5.000D-02
CSS   0.128   0.876   1   1 5.000D-02
L2P   0.129   0.893   0   1 5.000D-02
PG0   0.129   0.893   0   1 5.000D-02
2PE   0.127   0.833   2   1 5.000D-02
78N   0.128   0.876   1   2 5.000D-02
PE4   0.129   0.893   0   1 5.000D-02
BLA   0.129   0.893   0   1 5.000D-02
WVN   0.144   0.546   1   1 5.000D-03
MBO   0.129   0.893   0   1 5.000D-02
PIA   0.129   0.893   0   1 5.000D-02
SNC   0.128   0.876   1   1 5.000D-02
CTN   0.129   0.893   0   2 5.000D-02
CRT   0.129   0.893   0   1 5.000D-02
F6C   0.144   0.546   1   2 5.000D-03
OTY   0.129   0.893   0   1 5.000D-02
22B   0.129   0.893   0   1 5.000D-02
