# Supplementary material for: GlueFinder: A Data-Driven Framework for the Rational Discovery of Molecular Glues
Source: J Chem Inf Model. 2026 Mar 3;66(6):3368–82. doi: 10.1021/acs.jcim.5c03232 (PMC13014457; doi:10.1021/acs.jcim.5c03232)
Supplement: Supplementary file 2 [file ci5c03232_si_002.zip › SI/KRAS/summary/Q6DJT9-KRAS.summary]

  12
NAG   0.128   0.876   1   1 5.000D-02
PEG   0.128   0.876   1   1 5.000D-02
BCR   0.128   0.876   1   1 5.000D-02
OLC   0.129   0.893   0   1 5.000D-02
PTR   0.128   0.876   1   1 5.000D-02
BGC   0.129   0.893   0   1 5.000D-02
ALY   0.129   0.893   0   1 5.000D-02
PGR   0.127   0.833   2   1 5.000D-02
BLA   0.129   0.893   0   2 5.000D-02
HIS   0.129   0.893   0   2 5.000D-02
WVN   0.129   0.893   0   1 5.000D-02
GUN   0.127   0.833   2   1 5.000D-02
