# Supplementary material for: GlueFinder: A Data-Driven Framework for the Rational Discovery of Molecular Glues
Source: J Chem Inf Model. 2026 Mar 3;66(6):3368–82. doi: 10.1021/acs.jcim.5c03232 (PMC13014457; doi:10.1021/acs.jcim.5c03232)
Supplement: Supplementary file 2 [file ci5c03232_si_002.zip › SI/KRAS/summary/O60858-KRAS.summary]

  89
NAG   0.129   0.893   0   6 5.000D-02
PEG   0.170   0.000   0   6 5.000D-02
ADP   0.128   0.876   1   2 5.000D-02
MPD   0.129   0.893   0   2 5.000D-02
BCR   0.128   0.876   1   1 5.000D-02
MLY   0.171   0.577   1   6 5.000D-02
OLC   0.129   0.893   0   2 5.000D-02
PG4   0.129   0.893   0   3 5.000D-02
PGE   0.254   0.421   5   2 5.000D-02
3PE   0.144   0.546   1   2 5.000D-02
MES   0.129   0.893   0   6 5.000D-02
CLR   0.128   0.876   1   1 5.000D-02
GDP   0.281   0.112   6   6 5.000D-02
LMT   0.128   0.876   1   2 5.000D-02
CIT   0.129   0.893   0   1 5.000D-02
LFA   0.129   0.893   0   1 5.000D-02
1PE   0.129   0.893   0   1 5.000D-02
BME   0.129   0.893   0   1 5.000D-02
GTP   0.281   0.112   6   6 5.000D-02
EPE   0.129   0.893   0   1 5.000D-02
IMD   0.128   0.876   1   1 5.000D-02
LHG   0.127   0.833   2   1 5.000D-02
LDA   0.128   0.876   1   1 5.000D-02
PLM   0.129   0.893   0   2 5.000D-02
CME   0.129   0.893   0   1 5.000D-02
MAN   0.129   0.893   0   1 5.000D-02
C8E   0.129   0.893   0   1 5.000D-02
LMG   0.142   0.577   0   1 5.000D-03
BOG   0.129   0.893   0   2 5.000D-02
BCL   0.129   0.893   0   1 5.000D-02
Y01   0.142   0.577   0   2 5.000D-02
PCA   0.128   0.876   1   1 5.000D-02
MRD   0.142   0.577   0   1 5.000D-03
ACE   0.129   0.893   0   1 5.000D-02
EOH   0.128   0.876   1   1 5.000D-02
DGD   0.142   0.577   0   1 5.000D-03
GNP   0.594   0.421   6   6 5.000D-02
TLA   0.128   0.876   1   1 5.000D-02
MYR   0.129   0.893   0   1 5.000D-02
P6G   0.128   0.876   1   1 5.000D-02
CSD   0.128   0.876   1   1 5.000D-02
PTY   0.127   0.833   2   1 5.000D-02
BTB   0.128   0.876   1   4 5.000D-02
GLU   0.126   0.687   3   1 5.000D-02
AZI   0.129   0.893   0   1 5.000D-02
CAC   0.129   0.893   0   1 5.000D-02
BEN   0.129   0.893   0   1 5.000D-02
BNG   0.129   0.893   0   2 5.000D-02
BEF   0.125   0.112   6   1 5.000D-02
MOH   0.128   0.876   1   1 5.000D-02
D12   0.128   0.876   1   1 5.000D-02
CYC   0.142   0.577   0   1 5.000D-03
U10   0.129   0.893   0   1 5.000D-02
MPG   0.144   0.546   1   1 5.000D-02
CSX   0.127   0.833   2   1 5.000D-02
MYS   0.144   0.546   1   1 5.000D-03
BU3   0.129   0.893   0   1 5.000D-02
CSS   0.128   0.876   1   1 5.000D-02
LBN   0.129   0.893   0   1 5.000D-02
LMU   0.129   0.893   0   1 5.000D-02
IOD   0.129   0.893   0   1 5.000D-02
AIB   0.129   0.893   0   6 5.000D-02
3PH   0.129   0.893   0   1 5.000D-02
SOG   0.128   0.876   1   2 5.000D-02
PE4   0.128   0.876   1   1 5.000D-02
FTR   0.127   0.833   2   1 5.000D-02
SIA   0.128   0.876   1   1 5.000D-02
BLA   0.142   0.577   0   1 5.000D-03
GSP   0.126   0.561   4   1 5.000D-02
1PG   0.128   0.876   1   1 5.000D-02
PEB   0.126   0.687   3   1 5.000D-02
GCP   0.281   0.112   6   5 5.000D-02
PG6   0.128   0.876   1   1 5.000D-02
CAF   0.128   0.876   1   3 5.000D-02
PGT   0.127   0.833   2   1 5.000D-02
BET   0.128   0.876   1   1 5.000D-02
EVB   0.129   0.893   0   1 5.000D-02
QQ4   0.126   0.687   3   1 5.000D-02
6V1   0.129   0.893   0   3 5.000D-02
BGL   0.129   0.893   0   1 5.000D-02
LDP   0.128   0.876   1   1 5.000D-02
G3H   0.128   0.876   1   1 5.000D-02
XPE   0.129   0.893   0   1 5.000D-02
GBF   0.128   0.876   1   1 5.000D-02
CRT   0.129   0.893   0   1 5.000D-02
CSU   0.128   0.876   1   1 5.000D-02
LSN   0.128   0.876   1   1 5.000D-02
DET   0.129   0.893   0   1 5.000D-02
RSG   0.125   0.112   6   1 5.000D-02
