# Supplementary material for: GlueFinder: A Data-Driven Framework for the Rational Discovery of Molecular Glues
Source: J Chem Inf Model. 2026 Mar 3;66(6):3368–82. doi: 10.1021/acs.jcim.5c03232 (PMC13014457; doi:10.1021/acs.jcim.5c03232)
Supplement: Supplementary file 2 [file ci5c03232_si_002.zip › SI/KRAS/summary/Q8N7E2-KRAS.summary]

  17
NAG   0.128   0.876   1   1 5.000D-02
PEG   0.129   0.893   0   2 5.000D-02
TRS   0.129   0.893   0   1 5.000D-02
GDP   0.128   0.561   4   2 5.000D-02
1PE   0.128   0.876   1   1 5.000D-02
CSO   0.128   0.876   1   1 5.000D-02
CME   0.127   0.833   2   1 5.000D-02
MAN   0.128   0.876   1   1 5.000D-02
PCA   0.129   0.893   0   1 5.000D-02
DIO   0.127   0.833   2   2 5.000D-02
CAC   0.129   0.893   0   1 5.000D-02
UMP   0.129   0.893   0   1 5.000D-02
FUC   0.128   0.876   1   2 5.000D-02
PGR   0.129   0.893   0   4 5.000D-02
CR2   0.128   0.876   1   1 5.000D-02
SEY   0.128   0.876   1   3 5.000D-02
FUL   0.128   0.876   1   3 5.000D-02
