# Supplementary material for: GlueFinder: A Data-Driven Framework for the Rational Discovery of Molecular Glues
Source: J Chem Inf Model. 2026 Mar 3;66(6):3368–82. doi: 10.1021/acs.jcim.5c03232 (PMC13014457; doi:10.1021/acs.jcim.5c03232)
Supplement: Supplementary file 2 [file ci5c03232_si_002.zip › SI/KRAS/summary/Q6UWE0-KRAS.summary]

 257
NAG   0.216   0.369   3   6 5.000D-03
PEG   0.187   0.546   2   6 5.000D-02
ADP   0.126   0.687   3   1 5.000D-02
MPD   0.176   0.546   2   4 5.000D-02
FAD   0.126   0.687   3   1 5.000D-02
BCR   0.129   0.893   0   1 5.000D-02
MLY   0.216   0.369   3   5 5.000D-02
OLC   0.129   0.893   0   6 5.000D-02
PG4   0.171   0.421   3   1 5.000D-02
PGE   0.171   0.577   1   6 5.000D-02
HEC   0.171   0.577   1   6 5.000D-02
3PE   0.171   0.577   1   6 5.000D-02
TRS   0.129   0.893   0   1 5.000D-02
MES   0.143   0.000   0   3 5.000D-02
CLR   0.129   0.893   0   5 5.000D-02
GDP   0.129   0.893   0   2 5.000D-02
CDL   0.187   0.546   2   6 5.000D-02
OLA   0.129   0.893   0   6 5.000D-02
FMN   0.128   0.876   1   4 5.000D-02
LMT   0.171   0.577   1   6 5.000D-02
SEP   0.160   0.000   0   4 5.000D-02
CIT   0.144   0.546   1   1 5.000D-02
UNL   0.129   0.893   0   2 5.000D-02
LFA   0.187   0.546   2   6 5.000D-02
ACY   0.171   0.421   3   1 5.000D-03
FES   0.142   0.577   0   1 5.000D-02
1PE   0.129   0.893   0   1 5.000D-02
BME   0.155   0.489   2   1 5.000D-03
GTP   0.127   0.833   2   2 5.000D-02
EPE   0.129   0.893   0   3 5.000D-02
IMD   0.128   0.876   1   1 5.000D-02
TPO   0.129   0.893   0   6 5.000D-02
CSO   0.191   0.421   4   1 5.000D-03
LHG   0.160   0.000   0   4 5.000D-02
SAH   0.128   0.876   1   1 5.000D-02
IPA   0.142   0.577   0   2 5.000D-02
LDA   0.171   0.577   1   6 5.000D-02
ANP   0.128   0.876   1   1 5.000D-02
PLM   0.171   0.421   3   1 5.000D-03
MLI   0.129   0.893   0   1 5.000D-02
POV   0.170   0.000   0   6 5.000D-02
CHL   0.142   0.577   0   1 5.000D-03
NDP   0.128   0.876   1   1 5.000D-02
SCN   0.128   0.876   1   1 5.000D-02
CME   0.171   0.577   1   6 5.000D-02
MAN   0.128   0.876   1   1 5.000D-02
C8E   0.129   0.893   0   4 5.000D-02
LMG   0.165   0.000   0   5 5.000D-03
PC1   0.191   0.421   4   1 5.000D-03
BOG   0.129   0.893   0   2 5.000D-02
AMP   0.129   0.893   0   1 5.000D-02
BCL   0.187   0.546   2   6 5.000D-02
Y01   0.129   0.893   0   1 5.000D-02
PTR   0.129   0.893   0   1 5.000D-02
PEE   0.128   0.876   1   2 5.000D-02
MRD   0.129   0.893   0   2 5.000D-02
PCW   0.129   0.893   0   3 5.000D-02
ACE   0.129   0.893   0   1 5.000D-02
KCX   0.129   0.893   0   1 5.000D-02
COA   0.129   0.893   0   1 5.000D-02
DGD   0.155   0.489   2   1 5.000D-03
CMO   0.129   0.893   0   1 5.000D-02
TLA   0.129   0.893   0   2 5.000D-02
MYR   0.129   0.893   0   2 5.000D-02
P6G   0.129   0.893   0   1 5.000D-02
GLY   0.123   0.378   5   1 5.000D-02
CSD   0.128   0.876   1   1 5.000D-02
BGC   0.128   0.876   1   3 5.000D-02
DMU   0.187   0.546   2   6 5.000D-02
GSH   0.129   0.893   0   1 5.000D-02
RET   0.129   0.893   0   1 5.000D-02
CAS   0.171   0.421   3   2 5.000D-02
OCT   0.129   0.893   0   2 5.000D-02
PTY   0.155   0.489   2   2 5.000D-02
PGV   0.142   0.577   0   1 5.000D-02
BTB   0.128   0.876   1   2 5.000D-02
DIO   0.129   0.893   0   2 5.000D-02
GLU   0.128   0.876   1   1 5.000D-02
GLC   0.128   0.876   1   1 5.000D-02
URE   0.160   0.000   0   4 5.000D-03
CHD   0.129   0.893   0   1 5.000D-02
NAI   0.129   0.893   0   1 5.000D-02
LI1   0.170   0.000   0   6 5.000D-03
HTG   0.126   0.687   3   1 5.000D-02
SQD   0.191   0.421   4   1 5.000D-03
CAC   0.129   0.893   0   1 5.000D-02
BNG   0.129   0.893   0   1 5.000D-02
PLC   0.129   0.893   0   2 5.000D-02
NHE   0.129   0.893   0   2 5.000D-02
OCS   0.129   0.893   0   2 5.000D-02
PGO   0.129   0.893   0   1 5.000D-02
SIN   0.128   0.876   1   1 5.000D-02
D12   0.160   0.000   0   4 5.000D-02
MC3   0.144   0.546   1   1 5.000D-02
CYC   0.191   0.421   4   1 5.000D-03
U10   0.129   0.893   0   1 5.000D-02
ACO   0.129   0.893   0   1 5.000D-02
MPG   0.129   0.893   0   6 5.000D-02
78M   0.142   0.577   0   1 5.000D-02
6OU   0.127   0.833   2   1 5.000D-02
PGW   0.128   0.876   1   1 5.000D-02
TPP   0.129   0.893   0   1 5.000D-02
MLZ   0.128   0.876   1   4 5.000D-02
HEZ   0.127   0.833   2   1 5.000D-02
CSX   0.129   0.893   0   1 5.000D-02
TRP   0.193   0.421   4   2 5.000D-02
PRO   0.129   0.893   0   1 5.000D-02
CYN   0.128   0.876   1   2 5.000D-02
MYS   0.155   0.489   2   1 5.000D-03
LYS   0.126   0.687   3   1 5.000D-02
DTT   0.127   0.833   2   1 5.000D-02
BU3   0.128   0.876   1   1 5.000D-02
CSS   0.126   0.687   3   1 5.000D-02
CPS   0.142   0.577   0   2 5.000D-02
L2P   0.129   0.893   0   2 5.000D-02
C14   0.129   0.893   0   1 5.000D-02
LBN   0.129   0.893   0   2 5.000D-02
PEK   0.176   0.546   2   4 5.000D-02
PL9   0.126   0.687   3   1 5.000D-02
TGL   0.187   0.546   2   6 5.000D-02
HEX   0.129   0.893   0   2 5.000D-02
PG0   0.129   0.893   0   2 5.000D-02
YCM   0.144   0.546   1   2 5.000D-02
DMF   0.128   0.876   1   1 5.000D-02
LMU   0.129   0.893   0   2 5.000D-02
ASP   0.128   0.876   1   1 5.000D-02
OLB   0.126   0.687   3   1 5.000D-02
TAR   0.129   0.893   0   1 5.000D-02
2PE   0.128   0.876   1   1 5.000D-02
BCN   0.129   0.893   0   1 5.000D-02
CUA   0.129   0.893   0   1 5.000D-02
ALY   0.129   0.893   0   1 5.000D-02
CTP   0.129   0.893   0   1 5.000D-02
PGR   0.128   0.876   1   1 5.000D-02
PEF   0.129   0.893   0   1 5.000D-02
3PH   0.142   0.577   0   1 5.000D-03
SOG   0.129   0.893   0   2 5.000D-02
BU1   0.129   0.893   0   1 5.000D-02
CXS   0.129   0.893   0   1 5.000D-02
PIO   0.129   0.893   0   1 5.000D-02
HTO   0.127   0.833   2   1 5.000D-02
LEU   0.126   0.687   3   1 5.000D-02
PE4   0.126   0.687   3   1 5.000D-02
FTR   0.142   0.577   0   1 5.000D-02
U5P   0.128   0.876   1   1 5.000D-02
AYA   0.129   0.893   0   1 5.000D-02
FBP   0.129   0.893   0   1 5.000D-02
R16   0.160   0.000   0   4 5.000D-02
MPO   0.129   0.893   0   2 5.000D-02
HP6   0.129   0.893   0   1 5.000D-02
A2G   0.129   0.893   0   1 5.000D-02
P33   0.128   0.876   1   1 5.000D-02
BLA   0.144   0.546   1   2 5.000D-02
IPH   0.171   0.421   3   2 5.000D-02
HIS   0.128   0.876   1   1 5.000D-02
WVN   0.155   0.489   2   1 5.000D-03
TRD   0.128   0.876   2   6 5.000D-02
8CT   0.155   0.489   2   1 5.000D-03
1PG   0.128   0.876   1   2 5.000D-02
TAM   0.129   0.893   0   1 5.000D-02
C5P   0.129   0.893   0   1 5.000D-02
XCP   0.170   0.000   0   6 5.000D-02
PEB   0.128   0.876   1   3 5.000D-02
MTA   0.127   0.833   2   2 5.000D-02
PE5   0.128   0.876   1   1 5.000D-02
HC4   0.128   0.876   1   1 5.000D-02
DD9   0.128   0.876   1   1 5.000D-02
TYR   0.126   0.687   3   1 5.000D-02
PDO   0.127   0.833   2   1 5.000D-02
DAO   0.129   0.893   0   1 5.000D-02
GCP   0.128   0.876   1   1 5.000D-02
PG5   0.128   0.876   1   1 5.000D-02
R1A   0.126   0.687   3   1 5.000D-02
PG6   0.142   0.577   0   1 5.000D-03
CAF   0.129   0.893   0   1 5.000D-02
CXM   0.129   0.893   0   1 5.000D-02
SAL   0.128   0.876   1   1 5.000D-02
MTX   0.128   0.876   1   1 5.000D-02
FRU   0.126   0.561   4   1 5.000D-02
3BV   0.129   0.893   0   1 5.000D-02
PGT   0.128   0.876   1   1 5.000D-02
MQ9   0.128   0.876   1   1 5.000D-02
I3C   0.128   0.876   1   2 5.000D-02
PPI   0.127   0.833   2   1 5.000D-02
O4B   0.129   0.893   0   1 5.000D-02
B3K   0.126   0.687   3   2 5.000D-02
RBF   0.128   0.876   1   1 5.000D-02
SME   0.129   0.893   0   1 5.000D-02
NEP   0.129   0.893   0   1 5.000D-02
DHT   0.129   0.893   0   1 5.000D-02
G3P   0.129   0.893   0   1 5.000D-02
DKA   0.127   0.833   2   1 5.000D-02
EST   0.128   0.876   1   1 5.000D-02
UQ1   0.127   0.833   2   1 5.000D-02
BET   0.129   0.893   0   1 5.000D-02
ASN   0.128   0.876   1   1 5.000D-02
MBN   0.128   0.876   1   1 5.000D-02
2AN   0.129   0.893   0   1 5.000D-02
P4G   0.128   0.876   1   1 5.000D-02
SNC   0.128   0.876   1   1 5.000D-02
TRT   0.142   0.577   0   2 5.000D-02
UIX   0.128   0.876   1   1 5.000D-02
L3P   0.128   0.561   4   2 5.000D-02
QQ4   0.129   0.893   0   1 5.000D-02
THJ   0.129   0.893   0   1 5.000D-02
BIL   0.129   0.893   0   6 5.000D-02
GTX   0.129   0.893   0   1 5.000D-02
NIY   0.126   0.687   3   1 5.000D-02
6V1   0.142   0.577   0   1 5.000D-02
CYZ   0.127   0.833   2   1 5.000D-02
PLL   0.128   0.876   1   1 5.000D-02
MTN   0.129   0.893   0   1 5.000D-02
HSM   0.126   0.561   4   1 5.000D-02
TYI   0.128   0.876   1   1 5.000D-02
G3H   0.129   0.893   0   1 5.000D-02
CRF   0.127   0.833   2   1 5.000D-02
PC7   0.129   0.893   0   1 5.000D-02
XPE   0.129   0.893   0   1 5.000D-02
NOS   0.129   0.893   0   1 5.000D-02
B7G   0.129   0.893   0   2 5.000D-02
17F   0.129   0.893   0   1 5.000D-02
P4C   0.128   0.876   1   2 5.000D-02
HBI   0.128   0.876   1   1 5.000D-02
EGY   0.144   0.546   1   1 5.000D-03
FC6   0.144   0.546   1   1 5.000D-03
IND   0.127   0.833   2   1 5.000D-02
LOP   0.127   0.833   2   1 5.000D-02
CRT   0.144   0.546   1   1 5.000D-03
9Y0   0.129   0.893   0   1 5.000D-02
PIN   0.129   0.893   0   1 5.000D-02
XLS   0.129   0.893   0   1 5.000D-02
ZEA   0.129   0.893   0   1 5.000D-02
POG   0.127   0.833   2   1 5.000D-02
TCE   0.129   0.893   0   1 5.000D-02
PHN   0.126   0.687   3   1 5.000D-02
OHT   0.129   0.893   0   1 5.000D-02
JZ3   0.127   0.833   2   1 5.000D-02
RHE   0.155   0.489   2   1 5.000D-03
NH2   0.144   0.546   1   1 5.000D-03
LYC   0.127   0.833   2   1 5.000D-02
IVM   0.127   0.833   2   1 5.000D-02
ASB   0.128   0.876   1   1 5.000D-02
07D   0.142   0.577   0   2 5.000D-02
MNB   0.128   0.876   1   1 5.000D-02
CHO   0.128   0.876   1   1 5.000D-02
DET   0.142   0.577   0   1 5.000D-02
3N8   0.128   0.876   1   1 5.000D-02
CY1   0.129   0.893   0   1 5.000D-02
22B   0.144   0.546   1   1 5.000D-03
HDZ   0.129   0.893   0   1 5.000D-02
L1P   0.126   0.687   3   2 5.000D-02
MBR   0.129   0.893   0   1 5.000D-02
3FB   0.129   0.893   0   6 5.000D-02
60F   0.128   0.876   1   1 5.000D-02
PUB   0.142   0.577   0   1 5.000D-03
DNF   0.127   0.833   2   1 5.000D-02
TSA   0.127   0.833   2   1 5.000D-02
