# Supplementary material for: GlueFinder: A Data-Driven Framework for the Rational Discovery of Molecular Glues
Source: J Chem Inf Model. 2026 Mar 3;66(6):3368–82. doi: 10.1021/acs.jcim.5c03232 (PMC13014457; doi:10.1021/acs.jcim.5c03232)
Supplement: Supplementary file 2 [file ci5c03232_si_002.zip › SI/KRAS/summary/Q8N7C3-KRAS.summary]

 136
NAG   0.129   0.893   0   2 5.000D-02
PEG   0.129   0.893   0   2 5.000D-02
MPD   0.129   0.893   0   2 5.000D-02
BCR   0.129   0.893   0   1 5.000D-02
MLY   0.155   0.489   2   3 5.000D-02
OLC   0.129   0.893   0   2 5.000D-02
PG4   0.171   0.577   1   6 5.000D-02
PGE   0.129   0.893   0   1 5.000D-02
HEC   0.129   0.893   0   2 5.000D-02
3PE   0.144   0.546   1   1 5.000D-02
TRS   0.129   0.893   0   1 5.000D-02
MES   0.128   0.876   1   1 5.000D-02
CLR   0.172   0.369   3   3 5.000D-03
GDP   0.129   0.893   0   3 5.000D-02
CDL   0.129   0.893   0   2 5.000D-02
OLA   0.129   0.893   0   2 5.000D-02
FMN   0.144   0.546   1   3 5.000D-02
LMT   0.155   0.489   2   2 5.000D-03
CIT   0.128   0.876   1   3 5.000D-02
LFA   0.129   0.893   0   2 5.000D-02
ACY   0.128   0.876   1   1 5.000D-02
FES   0.128   0.876   1   1 5.000D-02
1PE   0.129   0.893   0   1 5.000D-02
BME   0.129   0.893   0   6 5.000D-02
EPE   0.128   0.876   1   2 5.000D-02
IMD   0.129   0.893   0   1 5.000D-02
TPO   0.128   0.876   1   1 5.000D-02
CSO   0.128   0.876   1   2 5.000D-02
IPA   0.127   0.833   2   1 5.000D-02
LDA   0.129   0.893   0   1 5.000D-02
PLM   0.129   0.893   0   1 5.000D-02
MLI   0.127   0.833   2   1 5.000D-02
POV   0.128   0.876   1   6 5.000D-02
NDP   0.128   0.876   1   1 5.000D-02
SCN   0.129   0.893   0   1 5.000D-02
CME   0.129   0.893   0   1 5.000D-02
MAN   0.128   0.876   1   1 5.000D-02
PC1   0.129   0.893   0   1 5.000D-02
BOG   0.127   0.833   2   1 5.000D-02
BCL   0.128   0.876   1   4 5.000D-02
Y01   0.128   0.876   1   1 5.000D-02
PEE   0.129   0.893   0   4 5.000D-02
PCA   0.129   0.893   0   1 5.000D-02
FME   0.128   0.876   1   1 5.000D-02
KCX   0.129   0.893   0   1 5.000D-02
COA   0.129   0.893   0   1 5.000D-02
EOH   0.128   0.876   1   1 5.000D-02
MYR   0.126   0.561   4   1 5.000D-02
P6G   0.129   0.893   0   2 5.000D-02
GLY   0.171   0.421   3   1 5.000D-03
BGC   0.129   0.893   0   1 5.000D-02
DMU   0.128   0.876   1   1 5.000D-02
RET   0.129   0.893   0   3 5.000D-02
CAS   0.129   0.893   0   1 5.000D-02
PX4   0.128   0.876   1   5 5.000D-02
PTY   0.129   0.893   0   1 5.000D-02
DIO   0.129   0.893   0   1 5.000D-02
GLU   0.129   0.893   0   1 5.000D-02
HTG   0.126   0.687   3   1 5.000D-02
BNG   0.129   0.893   0   1 5.000D-02
NHE   0.129   0.893   0   1 5.000D-02
F3S   0.129   0.893   0   1 5.000D-02
HIC   0.129   0.893   0   1 5.000D-02
CRO   0.127   0.833   2   1 5.000D-02
MC3   0.129   0.893   0   1 5.000D-02
CYC   0.127   0.833   2   1 5.000D-02
ACO   0.129   0.893   0   1 5.000D-02
MPG   0.128   0.876   1   2 5.000D-02
PGW   0.128   0.876   1   1 5.000D-02
MLZ   0.127   0.833   2   1 5.000D-02
ARG   0.126   0.687   3   1 5.000D-02
MYS   0.155   0.489   2   2 5.000D-02
DTT   0.128   0.876   1   1 5.000D-02
CSS   0.126   0.687   3   1 5.000D-02
L2P   0.127   0.833   2   1 5.000D-02
LBN   0.128   0.876   1   1 5.000D-02
HED   0.129   0.893   0   6 5.000D-02
YCM   0.128   0.876   1   1 5.000D-02
IOD   0.129   0.893   0   1 5.000D-02
TAR   0.128   0.876   1   1 5.000D-02
C2E   0.128   0.876   1   1 5.000D-02
2PE   0.127   0.833   2   1 5.000D-02
ADE   0.126   0.687   3   1 5.000D-02
B3P   0.171   0.421   3   1 5.000D-03
PGR   0.128   0.876   1   1 5.000D-02
MHO   0.128   0.876   1   1 5.000D-02
3PH   0.129   0.893   0   1 5.000D-02
SOG   0.128   0.876   1   1 5.000D-02
CXS   0.126   0.561   4   1 5.000D-02
FTR   0.128   0.876   1   1 5.000D-02
BLA   0.126   0.687   3   1 5.000D-02
IPH   0.126   0.687   3   1 5.000D-02
TAM   0.129   0.893   0   1 5.000D-02
2CV   0.127   0.833   2   1 5.000D-02
PE5   0.126   0.687   3   1 5.000D-02
PDO   0.127   0.833   2   1 5.000D-02
DUP   0.128   0.876   1   1 5.000D-02
PG6   0.155   0.489   2   2 5.000D-02
12P   0.127   0.833   2   4 5.000D-02
SEY   0.129   0.893   0   1 5.000D-02
LPE   0.128   0.876   1   1 5.000D-02
CPT   0.129   0.893   0   1 5.000D-02
PE8   0.126   0.687   3   1 5.000D-02
RBF   0.128   0.876   1   1 5.000D-02
SME   0.128   0.876   1   1 5.000D-02
D1D   0.128   0.876   1   1 5.000D-02
AKR   0.128   0.876   1   1 5.000D-02
AYE   0.128   0.876   1   2 5.000D-02
DHT   0.128   0.876   1   3 5.000D-02
G3P   0.128   0.876   1   1 5.000D-02
IAS   0.129   0.893   0   1 5.000D-02
MBN   0.128   0.876   1   4 5.000D-02
2AN   0.126   0.687   3   1 5.000D-02
SRO   0.128   0.876   1   1 5.000D-02
SLB   0.128   0.876   1   1 5.000D-02
DIF   0.127   0.833   2   1 5.000D-02
ACD   0.126   0.687   3   1 5.000D-02
HSM   0.128   0.876   1   1 5.000D-02
PFF   0.128   0.876   1   1 5.000D-02
C15   0.128   0.876   1   1 5.000D-02
0AF   0.128   0.876   1   1 5.000D-02
F43   0.128   0.876   1   1 5.000D-02
QPT   0.128   0.876   1   1 5.000D-02
MYC   0.126   0.687   3   2 5.000D-02
F6C   0.142   0.577   0   1 5.000D-03
Q7G   0.128   0.876   1   1 5.000D-02
HLT   0.127   0.833   2   1 5.000D-02
AMG   0.128   0.876   1   1 5.000D-02
LP5   0.127   0.833   2   1 5.000D-02
SDS   0.127   0.833   2   1 5.000D-02
SFU   0.128   0.876   1   1 5.000D-02
F42   0.127   0.833   2   1 5.000D-02
8GT   0.129   0.893   0   1 5.000D-02
22B   0.128   0.876   1   1 5.000D-02
NVA   0.126   0.687   3   1 5.000D-02
9JT   0.129   0.893   0   1 5.000D-02
