# Supplementary material for: GlueFinder: A Data-Driven Framework for the Rational Discovery of Molecular Glues
Source: J Chem Inf Model. 2026 Mar 3;66(6):3368–82. doi: 10.1021/acs.jcim.5c03232 (PMC13014457; doi:10.1021/acs.jcim.5c03232)
Supplement: Supplementary file 2 [file ci5c03232_si_002.zip › SI/KRAS/summary/Q6ZWI9-KRAS.summary]

 142
NAG   0.129   0.893   0   2 5.000D-02
PEG   0.160   0.000   0   4 5.000D-02
ADP   0.142   0.577   0   2 5.000D-02
MPD   0.129   0.893   0   6 5.000D-02
BCR   0.142   0.577   0   1 5.000D-03
MLY   0.171   0.577   1   6 5.000D-02
OLC   0.129   0.893   0   3 5.000D-02
PG4   0.129   0.893   0   2 5.000D-02
PGE   0.279   0.421   6   1 5.000D-03
HEC   0.128   0.876   1   1 5.000D-02
3PE   0.160   0.000   0   4 5.000D-02
TRS   0.129   0.893   0   1 5.000D-02
MES   0.128   0.876   1   6 5.000D-02
GDP   0.129   0.893   0   1 5.000D-02
CDL   0.127   0.833   2   1 5.000D-02
FMN   0.129   0.893   0   2 5.000D-02
LMT   0.129   0.893   0   2 5.000D-02
CIT   0.171   0.577   1   6 5.000D-02
UNL   0.144   0.546   1   1 5.000D-03
LFA   0.129   0.893   0   1 5.000D-02
ACY   0.144   0.546   1   1 5.000D-02
FES   0.142   0.577   0   2 5.000D-02
1PE   0.229   0.421   5   1 5.000D-03
BME   0.129   0.893   0   2 5.000D-02
GTP   0.129   0.893   0   1 5.000D-02
PLP   0.127   0.833   2   1 5.000D-02
EPE   0.128   0.876   1   2 5.000D-02
IMD   0.128   0.876   1   1 5.000D-02
TPO   0.128   0.876   1   1 5.000D-02
CSO   0.165   0.000   0   5 5.000D-02
IPA   0.128   0.876   1   3 5.000D-02
LDA   0.142   0.577   0   2 5.000D-02
MLI   0.126   0.687   3   1 5.000D-02
SCN   0.128   0.876   1   1 5.000D-02
CME   0.128   0.876   1   1 5.000D-02
MAN   0.127   0.833   2   1 5.000D-02
C8E   0.128   0.876   1   1 5.000D-02
LMG   0.129   0.893   0   1 5.000D-02
PC1   0.128   0.876   1   1 5.000D-02
BCL   0.129   0.893   0   2 5.000D-02
Y01   0.129   0.893   0   2 5.000D-02
MRD   0.144   0.546   1   1 5.000D-03
ACE   0.129   0.893   0   1 5.000D-02
KCX   0.128   0.876   1   1 5.000D-02
COA   0.129   0.893   0   1 5.000D-02
SAM   0.128   0.876   1   1 5.000D-02
OXY   0.127   0.833   2   2 5.000D-02
DGD   0.142   0.577   0   1 5.000D-02
TLA   0.128   0.876   1   1 5.000D-02
DMU   0.144   0.546   1   1 5.000D-03
CAS   0.129   0.893   0   4 5.000D-02
PX4   0.129   0.893   0   1 5.000D-02
PTY   0.128   0.876   1   1 5.000D-02
PGV   0.127   0.833   2   1 5.000D-02
BTB   0.129   0.893   0   1 5.000D-02
DIO   0.144   0.546   1   1 5.000D-03
GLC   0.127   0.833   2   2 5.000D-02
URE   0.129   0.893   0   1 5.000D-02
OGA   0.128   0.876   1   1 5.000D-02
D10   0.128   0.876   1   1 5.000D-02
AZI   0.126   0.687   3   1 5.000D-02
AKG   0.129   0.893   0   1 5.000D-02
SQD   0.129   0.893   0   1 5.000D-02
BEN   0.128   0.876   1   1 5.000D-02
BNG   0.128   0.876   1   1 5.000D-02
BCT   0.128   0.876   1   1 5.000D-02
NHE   0.128   0.876   1   1 5.000D-02
PGO   0.128   0.876   1   1 5.000D-02
SIN   0.128   0.876   1   1 5.000D-02
CYC   0.143   0.000   0   3 5.000D-02
ACO   0.128   0.876   1   1 5.000D-02
MLA   0.129   0.893   0   1 5.000D-02
MPG   0.129   0.893   0   1 5.000D-02
MLZ   0.128   0.876   1   1 5.000D-02
HEZ   0.129   0.893   0   1 5.000D-02
CSX   0.129   0.893   0   1 5.000D-02
TRP   0.127   0.833   2   1 5.000D-02
PRO   0.128   0.876   1   1 5.000D-02
MYS   0.142   0.577   0   1 5.000D-03
BU3   0.129   0.893   0   1 5.000D-02
CSS   0.129   0.893   0   1 5.000D-02
NLE   0.128   0.876   1   1 5.000D-02
HEX   0.128   0.876   1   1 5.000D-02
PG0   0.128   0.876   1   1 5.000D-02
YCM   0.144   0.546   1   2 5.000D-03
BEZ   0.129   0.893   0   1 5.000D-02
ASP   0.128   0.876   1   1 5.000D-02
CMP   0.129   0.893   0   1 5.000D-02
OLB   0.129   0.893   0   1 5.000D-02
IOD   0.129   0.893   0   1 5.000D-02
GAI   0.129   0.893   0   1 5.000D-02
C2E   0.128   0.876   1   1 5.000D-02
B3P   0.129   0.893   0   1 5.000D-02
SER   0.129   0.893   0   1 5.000D-02
MHO   0.126   0.687   3   1 5.000D-02
PIO   0.129   0.893   0   1 5.000D-02
PE4   0.142   0.577   0   1 5.000D-03
FTR   0.128   0.876   1   1 5.000D-02
P33   0.126   0.561   4   1 5.000D-02
PHE   0.128   0.876   1   1 5.000D-02
1PG   0.129   0.893   0   1 5.000D-02
TAM   0.129   0.893   0   1 5.000D-02
PEB   0.128   0.876   1   1 5.000D-02
MTA   0.126   0.687   3   1 5.000D-02
PE5   0.128   0.876   1   1 5.000D-02
HC4   0.129   0.893   0   2 5.000D-02
CAF   0.155   0.489   2   2 5.000D-03
DAL   0.126   0.687   3   1 5.000D-02
TYD   0.128   0.876   1   1 5.000D-02
7PE   0.128   0.876   1   1 5.000D-02
CXM   0.129   0.893   0   1 5.000D-02
FRU   0.128   0.876   1   1 5.000D-02
ETX   0.127   0.833   2   1 5.000D-02
AP5   0.126   0.687   3   1 5.000D-02
PPI   0.127   0.833   2   1 5.000D-02
PE8   0.123   0.378   5   1 5.000D-02
FUL   0.129   0.893   0   1 5.000D-02
IAS   0.128   0.876   1   1 5.000D-02
BET   0.127   0.833   2   2 5.000D-02
MBN   0.129   0.893   0   1 5.000D-02
NIY   0.129   0.893   0   2 5.000D-02
IYR   0.129   0.893   0   1 5.000D-02
MTN   0.129   0.893   0   1 5.000D-02
DTU   0.129   0.893   0   2 5.000D-02
MGT   0.128   0.876   1   1 5.000D-02
P4C   0.127   0.833   2   1 5.000D-02
HBI   0.128   0.876   1   1 5.000D-02
CTN   0.128   0.876   1   2 5.000D-02
GBF   0.142   0.577   0   1 5.000D-03
PIN   0.127   0.833   2   1 5.000D-02
MEB   0.129   0.893   0   1 5.000D-02
VIB   0.126   0.561   4   1 5.000D-02
HAI   0.128   0.876   1   1 5.000D-02
OHD   0.129   0.893   0   1 5.000D-02
7V7   0.128   0.876   1   1 5.000D-02
LSA   0.129   0.893   0   1 5.000D-02
1NP   0.127   0.833   2   1 5.000D-02
9JE   0.129   0.893   0   1 5.000D-02
PEU   0.128   0.876   1   1 5.000D-02
22B   0.129   0.893   0   1 5.000D-02
NVA   0.128   0.876   1   1 5.000D-02
SFP   0.128   0.876   1   2 5.000D-02
