# Supplementary material for: GlueFinder: A Data-Driven Framework for the Rational Discovery of Molecular Glues
Source: J Chem Inf Model. 2026 Mar 3;66(6):3368–82. doi: 10.1021/acs.jcim.5c03232 (PMC13014457; doi:10.1021/acs.jcim.5c03232)
Supplement: Supplementary file 2 [file ci5c03232_si_002.zip › SI/KRAS/summary/Q9UPQ4-KRAS.summary]

  24
NAG   0.128   0.876   1   1 5.000D-02
PEG   0.129   0.893   0   2 5.000D-02
MLY   0.129   0.893   0   2 5.000D-02
OLC   0.127   0.833   2   1 5.000D-02
PGE   0.128   0.876   1   1 5.000D-02
MES   0.129   0.893   0   1 5.000D-02
CSO   0.128   0.876   1   1 5.000D-02
LHG   0.129   0.893   0   2 5.000D-02
POV   0.126   0.687   3   1 5.000D-02
LMG   0.128   0.876   1   1 5.000D-02
BCL   0.144   0.546   1   2 5.000D-02
Y01   0.128   0.876   1   1 5.000D-02
MRD   0.128   0.876   1   1 5.000D-02
EOH   0.129   0.893   0   1 5.000D-02
DGD   0.129   0.893   0   4 5.000D-02
DMU   0.129   0.893   0   6 5.000D-02
ASP   0.128   0.876   1   1 5.000D-02
IPH   0.127   0.833   2   1 5.000D-02
AKR   0.128   0.876   1   1 5.000D-02
6V1   0.129   0.893   0   1 5.000D-02
BZI   0.126   0.687   3   1 5.000D-02
F6C   0.155   0.489   2   1 5.000D-03
DET   0.144   0.546   1   1 5.000D-03
22B   0.129   0.893   0   1 5.000D-02
