# Supplementary material for: GlueFinder: A Data-Driven Framework for the Rational Discovery of Molecular Glues
Source: J Chem Inf Model. 2026 Mar 3;66(6):3368–82. doi: 10.1021/acs.jcim.5c03232 (PMC13014457; doi:10.1021/acs.jcim.5c03232)
Supplement: Supplementary file 2 [file ci5c03232_si_002.zip › SI/KRAS/summary/Q6PJ69-KRAS.summary]

  36
NAG   0.129   0.893   0   2 5.000D-02
PEG   0.128   0.876   1   2 5.000D-02
OLC   0.142   0.577   0   1 5.000D-03
PG4   0.129   0.893   0   1 5.000D-02
PGE   0.128   0.876   1   1 5.000D-02
TRS   0.128   0.876   1   1 5.000D-02
CIT   0.129   0.893   0   1 5.000D-02
1PE   0.128   0.876   1   1 5.000D-02
POV   0.128   0.876   1   1 5.000D-02
SCN   0.128   0.876   1   1 5.000D-02
C8E   0.128   0.876   1   1 5.000D-02
PC1   0.129   0.893   0   2 5.000D-02
BOG   0.129   0.893   0   1 5.000D-02
BCL   0.142   0.577   0   2 5.000D-02
MRD   0.127   0.833   2   1 5.000D-02
PCW   0.128   0.876   1   1 5.000D-02
MYR   0.129   0.893   0   1 5.000D-02
P6G   0.128   0.876   1   1 5.000D-02
BGC   0.128   0.876   1   1 5.000D-02
DMU   0.129   0.893   0   6 5.000D-02
OCT   0.128   0.876   1   1 5.000D-02
PGO   0.128   0.876   1   1 5.000D-02
MPG   0.127   0.833   2   1 5.000D-02
UMP   0.129   0.893   0   1 5.000D-02
L2P   0.127   0.833   2   1 5.000D-02
SOG   0.129   0.893   0   2 5.000D-02
CR2   0.128   0.876   1   1 5.000D-02
DUP   0.129   0.893   0   1 5.000D-02
CAF   0.129   0.893   0   1 5.000D-02
CPT   0.128   0.876   1   3 5.000D-02
LDP   0.129   0.893   0   1 5.000D-02
QPT   0.128   0.876   1   1 5.000D-02
F6C   0.142   0.577   0   1 5.000D-03
2T8   0.128   0.876   1   1 5.000D-02
DET   0.128   0.876   1   1 5.000D-02
ZDC   0.126   0.687   3   1 5.000D-02
