# Supplementary material for: GlueFinder: A Data-Driven Framework for the Rational Discovery of Molecular Glues
Source: J Chem Inf Model. 2026 Mar 3;66(6):3368–82. doi: 10.1021/acs.jcim.5c03232 (PMC13014457; doi:10.1021/acs.jcim.5c03232)
Supplement: Supplementary file 2 [file ci5c03232_si_002.zip › SI/KRAS/summary/Q9H270-KRAS.summary]

 203
NAG   0.170   0.000   0   6 5.000D-02
PEG   0.187   0.546   2   6 5.000D-02
ADP   0.129   0.893   0   3 5.000D-02
MPD   0.176   0.546   2   4 5.000D-02
BCR   0.144   0.546   1   3 5.000D-02
MLY   0.187   0.546   2   6 5.000D-02
ATP   0.129   0.893   0   2 5.000D-02
OLC   0.171   0.577   1   6 5.000D-02
PG4   0.171   0.421   3   1 5.000D-02
PGE   0.171   0.577   1   6 5.000D-02
HEC   0.153   0.317   4   6 5.000D-02
3PE   0.144   0.546   1   2 5.000D-02
TRS   0.191   0.421   4   1 5.000D-03
MES   0.143   0.000   0   3 5.000D-02
CLR   0.129   0.893   0   1 5.000D-02
GDP   0.171   0.421   3   1 5.000D-03
NAP   0.128   0.561   4   2 5.000D-02
CDL   0.129   0.893   0   2 5.000D-02
OLA   0.129   0.893   0   1 5.000D-02
FMN   0.129   0.893   0   1 5.000D-02
LMT   0.142   0.577   0   2 5.000D-02
SEP   0.129   0.893   0   6 5.000D-02
CIT   0.129   0.893   0   4 5.000D-02
UNL   0.142   0.577   0   2 5.000D-02
LFA   0.165   0.577   1   5 5.000D-02
ACY   0.129   0.893   0   4 5.000D-02
FES   0.142   0.577   0   1 5.000D-02
1PE   0.129   0.893   0   3 5.000D-02
BME   0.129   0.893   0   1 5.000D-02
GTP   0.128   0.876   1   2 5.000D-02
PLP   0.128   0.876   1   1 5.000D-02
EPE   0.129   0.893   0   5 5.000D-02
IMD   0.129   0.893   0   1 5.000D-02
TPO   0.128   0.876   1   4 5.000D-02
CSO   0.129   0.893   0   3 5.000D-02
LHG   0.128   0.876   1   1 5.000D-02
IPA   0.142   0.577   0   1 5.000D-02
LDA   0.144   0.546   1   3 5.000D-02
PLM   0.129   0.893   0   1 5.000D-02
MLI   0.127   0.833   2   1 5.000D-02
POV   0.142   0.577   0   1 5.000D-02
NDP   0.129   0.893   0   1 5.000D-02
SCN   0.129   0.893   0   1 5.000D-02
CME   0.160   0.577   1   4 5.000D-02
MAN   0.129   0.893   0   1 5.000D-02
C8E   0.128   0.876   1   1 5.000D-02
LMG   0.127   0.833   2   1 5.000D-02
PC1   0.155   0.489   2   2 5.000D-02
BOG   0.129   0.893   0   2 5.000D-02
AMP   0.127   0.833   2   2 5.000D-02
BCL   0.143   0.000   0   3 5.000D-02
Y01   0.129   0.893   0   4 5.000D-02
PTR   0.129   0.893   0   1 5.000D-02
PCA   0.127   0.833   2   1 5.000D-02
MRD   0.155   0.489   2   3 5.000D-02
PCW   0.126   0.561   4   1 5.000D-02
ACE   0.129   0.893   0   1 5.000D-02
COA   0.144   0.546   1   2 5.000D-02
SAM   0.126   0.687   3   1 5.000D-02
DGD   0.165   0.000   0   5 5.000D-02
TLA   0.129   0.893   0   1 5.000D-02
MYR   0.129   0.893   0   1 5.000D-02
P6G   0.128   0.876   1   3 5.000D-02
GLY   0.128   0.876   1   1 5.000D-02
CSD   0.129   0.893   0   2 5.000D-02
GSH   0.128   0.876   1   2 5.000D-02
RET   0.144   0.546   1   2 5.000D-02
CAS   0.129   0.893   0   2 5.000D-02
PTY   0.129   0.893   0   1 5.000D-02
PGV   0.126   0.687   3   1 5.000D-02
DIO   0.129   0.893   0   2 5.000D-02
GLU   0.127   0.833   2   1 5.000D-02
URE   0.129   0.893   0   1 5.000D-02
LI1   0.127   0.833   2   3 5.000D-02
HTG   0.127   0.833   2   1 5.000D-02
AZI   0.128   0.876   1   1 5.000D-02
SQD   0.144   0.546   1   2 5.000D-02
CAC   0.129   0.893   0   4 5.000D-02
BEN   0.129   0.893   0   1 5.000D-02
II0   0.155   0.489   2   1 5.000D-03
BNG   0.129   0.893   0   2 5.000D-02
NHE   0.144   0.546   1   1 5.000D-03
F3S   0.126   0.561   4   1 5.000D-02
CRO   0.128   0.876   1   1 5.000D-02
PGO   0.128   0.876   1   1 5.000D-02
D12   0.128   0.876   1   3 5.000D-02
MC3   0.129   0.893   0   1 5.000D-02
CYC   0.165   0.000   0   5 5.000D-02
ACO   0.127   0.833   2   2 5.000D-02
MLA   0.128   0.876   1   1 5.000D-02
MPG   0.142   0.577   0   2 5.000D-02
6OU   0.129   0.893   0   1 5.000D-02
MLZ   0.170   0.000   0   6 5.000D-02
HEZ   0.129   0.893   0   1 5.000D-02
ARG   0.126   0.561   4   1 5.000D-02
CSX   0.129   0.893   0   1 5.000D-02
PYR   0.127   0.833   2   1 5.000D-02
ALF   0.129   0.893   0   1 5.000D-02
MYS   0.144   0.546   1   1 5.000D-03
DTT   0.129   0.893   0   1 5.000D-02
BU3   0.128   0.876   1   1 5.000D-02
CSS   0.129   0.893   0   1 5.000D-02
CPS   0.129   0.893   0   3 5.000D-02
LBN   0.144   0.546   1   1 5.000D-03
PL9   0.129   0.893   0   4 5.000D-02
HEX   0.128   0.876   1   1 5.000D-02
PG0   0.129   0.893   0   1 5.000D-02
MET   0.129   0.893   0   1 5.000D-02
YCM   0.129   0.893   0   1 5.000D-02
LMU   0.128   0.876   1   1 5.000D-02
ASP   0.127   0.833   2   1 5.000D-02
XYP   0.128   0.876   1   4 5.000D-02
FUC   0.128   0.876   1   1 5.000D-02
OLB   0.129   0.893   0   1 5.000D-02
IOD   0.128   0.876   1   1 5.000D-02
TAR   0.127   0.833   2   1 5.000D-02
C2E   0.129   0.893   0   1 5.000D-02
PPV   0.128   0.876   1   1 5.000D-02
CUA   0.128   0.876   1   1 5.000D-02
ALY   0.142   0.577   0   1 5.000D-02
CTP   0.128   0.876   1   1 5.000D-02
STE   0.129   0.893   0   1 5.000D-02
NDG   0.123   0.378   5   1 5.000D-02
CYS   0.128   0.876   1   1 5.000D-02
BMA   0.128   0.876   1   1 5.000D-02
3PH   0.129   0.893   0   1 5.000D-02
SOG   0.129   0.893   0   2 5.000D-02
BU1   0.129   0.893   0   1 5.000D-02
CXS   0.129   0.893   0   1 5.000D-02
PE4   0.126   0.687   3   1 5.000D-02
FBP   0.129   0.893   0   1 5.000D-02
FOL   0.129   0.893   0   1 5.000D-02
MPO   0.128   0.876   1   1 5.000D-02
15P   0.127   0.833   2   1 5.000D-02
BLA   0.129   0.893   0   1 5.000D-02
IPH   0.129   0.893   0   1 5.000D-02
BTN   0.127   0.833   2   1 5.000D-02
TAM   0.129   0.893   0   1 5.000D-02
C5P   0.128   0.876   1   1 5.000D-02
XCP   0.129   0.893   0   1 5.000D-02
PEB   0.144   0.546   1   1 5.000D-03
MTA   0.126   0.561   4   1 5.000D-02
2CV   0.128   0.876   1   1 5.000D-02
PG5   0.129   0.893   0   1 5.000D-02
TBU   0.126   0.687   3   1 5.000D-02
CAF   0.129   0.893   0   1 5.000D-02
TYD   0.129   0.893   0   1 5.000D-02
DGA   0.128   0.876   1   1 5.000D-02
CXM   0.128   0.876   1   1 5.000D-02
SEY   0.129   0.893   0   1 5.000D-02
YOF   0.128   0.876   1   1 5.000D-02
PGT   0.155   0.489   2   1 5.000D-03
8K6   0.129   0.893   0   1 5.000D-02
SMC   0.128   0.876   1   1 5.000D-02
SNN   0.126   0.561   4   1 5.000D-02
SRT   0.128   0.876   1   1 5.000D-02
SPO   0.127   0.833   2   1 5.000D-02
B3K   0.129   0.893   0   2 5.000D-02
OXM   0.128   0.876   1   1 5.000D-02
URA   0.129   0.893   0   1 5.000D-02
MMA   0.128   0.876   1   1 5.000D-02
NGA   0.129   0.893   0   1 5.000D-02
BDF   0.128   0.876   1   1 5.000D-02
IAS   0.127   0.833   2   1 5.000D-02
EVB   0.127   0.833   2   1 5.000D-02
SNC   0.128   0.876   1   1 5.000D-02
NMN   0.129   0.893   0   1 5.000D-02
TRT   0.144   0.546   1   1 5.000D-03
UPL   0.129   0.893   0   1 5.000D-02
B3X   0.127   0.833   2   1 5.000D-02
G4P   0.129   0.893   0   1 5.000D-02
L3P   0.129   0.893   0   1 5.000D-02
QQ4   0.129   0.893   0   1 5.000D-02
DIF   0.123   0.378   5   1 5.000D-02
6V1   0.155   0.489   2   1 5.000D-03
2BA   0.129   0.893   0   1 5.000D-02
CYZ   0.128   0.876   1   1 5.000D-02
HXG   0.129   0.893   0   1 5.000D-02
MTN   0.144   0.546   1   1 5.000D-03
TES   0.127   0.833   2   1 5.000D-02
G3H   0.128   0.876   1   1 5.000D-02
CRF   0.128   0.876   1   1 5.000D-02
SQU   0.128   0.876   1   1 5.000D-02
BO4   0.127   0.833   2   3 5.000D-02
GBF   0.144   0.546   1   1 5.000D-03
PIN   0.128   0.876   1   1 5.000D-02
POG   0.129   0.893   0   1 5.000D-02
FAR   0.128   0.876   1   1 5.000D-02
OXD   0.129   0.893   0   1 5.000D-02
CSU   0.127   0.833   2   1 5.000D-02
RHE   0.129   0.893   0   1 5.000D-02
NH2   0.128   0.876   1   1 5.000D-02
4HY   0.128   0.876   1   1 5.000D-02
PQJ   0.128   0.876   1   1 5.000D-02
2T8   0.129   0.893   0   1 5.000D-02
DLY   0.127   0.833   2   1 5.000D-02
GV1   0.128   0.876   1   1 5.000D-02
MNB   0.128   0.876   1   1 5.000D-02
CHO   0.126   0.687   3   1 5.000D-02
MCT   0.127   0.833   2   1 5.000D-02
YCH   0.127   0.833   2   3 5.000D-02
22B   0.144   0.546   1   1 5.000D-03
QPJ   0.129   0.893   0   1 5.000D-02
