# Supplementary material for: GlueFinder: A Data-Driven Framework for the Rational Discovery of Molecular Glues
Source: J Chem Inf Model. 2026 Mar 3;66(6):3368–82. doi: 10.1021/acs.jcim.5c03232 (PMC13014457; doi:10.1021/acs.jcim.5c03232)
Supplement: Supplementary file 2 [file ci5c03232_si_002.zip › SI/KRAS/summary/Q9BRZ2-KRAS.summary]

  29
NAG   0.129   0.893   0   1 5.000D-02
PEG   0.129   0.893   0   1 5.000D-02
MLY   0.129   0.893   0   3 5.000D-02
OLC   0.129   0.893   0   1 5.000D-02
PG4   0.129   0.893   0   1 5.000D-02
MES   0.126   0.687   3   1 5.000D-02
CLR   0.128   0.876   1   1 5.000D-02
CDL   0.126   0.687   3   1 5.000D-02
OLA   0.128   0.876   1   1 5.000D-02
BME   0.129   0.893   0   2 5.000D-02
EPE   0.129   0.893   0   1 5.000D-02
IMD   0.128   0.876   1   2 5.000D-02
CSO   0.129   0.893   0   2 5.000D-02
POV   0.128   0.876   1   1 5.000D-02
CME   0.128   0.876   1   1 5.000D-02
BCL   0.129   0.893   0   1 5.000D-02
ACE   0.128   0.876   1   1 5.000D-02
DMU   0.129   0.893   0   6 5.000D-02
D10   0.128   0.876   1   1 5.000D-02
MPG   0.129   0.893   0   1 5.000D-02
MLZ   0.128   0.876   1   1 5.000D-02
CSS   0.128   0.876   1   1 5.000D-02
STE   0.129   0.893   0   1 5.000D-02
3PH   0.128   0.876   1   2 5.000D-02
SOG   0.129   0.893   0   2 5.000D-02
IPH   0.129   0.893   0   1 5.000D-02
MTN   0.129   0.893   0   1 5.000D-02
DTU   0.128   0.876   1   1 5.000D-02
DET   0.129   0.893   0   1 5.000D-02
