# Supplementary material for: GlueFinder: A Data-Driven Framework for the Rational Discovery of Molecular Glues
Source: J Chem Inf Model. 2026 Mar 3;66(6):3368–82. doi: 10.1021/acs.jcim.5c03232 (PMC13014457; doi:10.1021/acs.jcim.5c03232)
Supplement: Supplementary file 2 [file ci5c03232_si_002.zip › SI/KRAS/summary/Q8WV44-KRAS.summary]

  36
NAG   0.155   0.489   2   1 5.000D-03
PEG   0.128   0.876   1   1 5.000D-02
MPD   0.128   0.876   1   2 5.000D-02
MLY   0.129   0.893   0   2 5.000D-02
OLC   0.127   0.833   2   1 5.000D-02
PGE   0.128   0.876   1   1 5.000D-02
HEC   0.129   0.893   0   2 5.000D-02
TRS   0.128   0.876   1   1 5.000D-02
MES   0.129   0.893   0   2 5.000D-02
ACY   0.128   0.876   1   1 5.000D-02
FES   0.126   0.687   3   1 5.000D-02
1PE   0.129   0.893   0   1 5.000D-02
CSO   0.127   0.833   2   1 5.000D-02
IPA   0.126   0.687   3   1 5.000D-02
SCN   0.129   0.893   0   1 5.000D-02
LMG   0.128   0.876   1   1 5.000D-02
FME   0.128   0.876   1   1 5.000D-02
DGD   0.129   0.893   0   1 5.000D-02
P6G   0.128   0.876   1   1 5.000D-02
DIO   0.127   0.833   2   1 5.000D-02
NHE   0.129   0.893   0   1 5.000D-02
D12   0.129   0.893   0   2 5.000D-02
MLZ   0.128   0.876   1   1 5.000D-02
PG0   0.129   0.893   0   1 5.000D-02
BEZ   0.128   0.876   1   1 5.000D-02
TAR   0.129   0.893   0   1 5.000D-02
C2E   0.129   0.893   0   1 5.000D-02
PHE   0.144   0.546   1   1 5.000D-03
PG6   0.128   0.876   1   1 5.000D-02
FER   0.127   0.833   2   1 5.000D-02
SOR   0.128   0.876   1   1 5.000D-02
F6C   0.128   0.876   1   1 5.000D-02
VIB   0.129   0.893   0   1 5.000D-02
GGB   0.127   0.833   2   1 5.000D-02
D3O   0.129   0.893   0   1 5.000D-02
PHI   0.129   0.893   0   1 5.000D-02
