# Supplementary material for: GlueFinder: A Data-Driven Framework for the Rational Discovery of Molecular Glues
Source: J Chem Inf Model. 2026 Mar 3;66(6):3368–82. doi: 10.1021/acs.jcim.5c03232 (PMC13014457; doi:10.1021/acs.jcim.5c03232)
Supplement: Supplementary file 2 [file ci5c03232_si_002.zip › SI/KRAS/summary/O95376-KRAS.summary]

 202
NAG   0.171   0.577   1   6 5.000D-02
PEG   0.187   0.546   2   6 5.000D-02
ADP   0.144   0.546   1   2 5.000D-02
MPD   0.170   0.000   0   6 5.000D-02
FAD   0.127   0.833   2   1 5.000D-02
BCR   0.160   0.000   0   4 5.000D-02
MLY   0.171   0.577   1   6 5.000D-02
OLC   0.171   0.577   1   6 5.000D-02
PG4   0.171   0.577   1   6 5.000D-02
PGE   0.129   0.893   0   4 5.000D-02
HEC   0.129   0.893   0   6 5.000D-02
3PE   0.129   0.893   0   5 5.000D-02
TRS   0.144   0.546   1   1 5.000D-02
MES   0.187   0.546   2   6 5.000D-02
CLR   0.170   0.000   0   6 5.000D-02
GDP   0.128   0.876   1   2 5.000D-02
CDL   0.144   0.546   1   1 5.000D-02
OLA   0.142   0.577   0   2 5.000D-02
LMT   0.129   0.893   0   1 5.000D-02
SEP   0.155   0.489   2   2 5.000D-03
CIT   0.155   0.489   2   2 5.000D-02
UNL   0.129   0.893   0   1 5.000D-02
LFA   0.155   0.489   2   3 5.000D-03
ACY   0.165   0.000   0   5 5.000D-03
1PE   0.160   0.577   1   4 5.000D-02
BME   0.171   0.577   1   6 5.000D-02
GTP   0.129   0.893   0   1 5.000D-02
EPE   0.129   0.893   0   2 5.000D-02
IMD   0.129   0.893   0   3 5.000D-02
TPO   0.127   0.833   2   1 5.000D-02
CSO   0.170   0.000   0   6 5.000D-02
LHG   0.171   0.577   1   6 5.000D-02
SAH   0.129   0.893   0   1 5.000D-02
IPA   0.128   0.876   1   5 5.000D-02
LDA   0.171   0.577   1   6 5.000D-02
ANP   0.129   0.893   0   1 5.000D-02
PLM   0.129   0.893   0   4 5.000D-02
MLI   0.129   0.893   0   1 5.000D-02
POV   0.129   0.893   0   4 5.000D-02
NDP   0.128   0.561   4   2 5.000D-02
SCN   0.129   0.893   0   1 5.000D-02
CME   0.129   0.893   0   6 5.000D-02
MAN   0.128   0.876   1   2 5.000D-02
C8E   0.129   0.893   0   5 5.000D-02
LMG   0.129   0.893   0   3 5.000D-02
PC1   0.129   0.893   0   1 5.000D-02
BOG   0.142   0.577   0   2 5.000D-02
AMP   0.128   0.876   1   1 5.000D-02
BCL   0.165   0.000   0   5 5.000D-02
Y01   0.129   0.893   0   4 5.000D-02
PEE   0.129   0.893   0   1 5.000D-02
PCA   0.129   0.893   0   2 5.000D-02
MRD   0.143   0.000   0   3 5.000D-02
PCW   0.155   0.489   2   3 5.000D-02
ACE   0.142   0.577   0   1 5.000D-02
KCX   0.127   0.833   2   1 5.000D-02
COA   0.129   0.893   0   1 5.000D-02
EOH   0.129   0.893   0   4 5.000D-02
DGD   0.142   0.577   0   2 5.000D-02
GNP   0.127   0.833   2   1 5.000D-02
TLA   0.144   0.546   1   1 5.000D-03
FLC   0.128   0.876   1   1 5.000D-02
P6G   0.129   0.893   0   1 5.000D-02
GLY   0.127   0.833   2   1 5.000D-02
DMU   0.129   0.893   0   6 5.000D-02
RET   0.129   0.893   0   2 5.000D-02
CAS   0.165   0.000   0   5 5.000D-02
OCT   0.129   0.893   0   1 5.000D-02
PTY   0.144   0.546   1   1 5.000D-03
PGV   0.144   0.546   1   3 5.000D-02
DIO   0.142   0.577   0   2 5.000D-02
GLU   0.128   0.561   4   2 5.000D-02
GLC   0.128   0.876   1   6 5.000D-02
URE   0.144   0.546   1   1 5.000D-03
LI1   0.127   0.833   2   1 5.000D-02
D10   0.127   0.833   2   1 5.000D-02
AZI   0.128   0.876   1   2 5.000D-02
SQD   0.170   0.000   0   6 5.000D-02
CAC   0.129   0.893   0   3 5.000D-02
BEN   0.128   0.876   1   1 5.000D-02
BNG   0.129   0.893   0   2 5.000D-02
BCT   0.129   0.893   0   1 5.000D-02
PLC   0.127   0.833   2   2 5.000D-02
NHE   0.129   0.893   0   1 5.000D-02
OCS   0.129   0.893   0   1 5.000D-02
SIN   0.127   0.833   2   1 5.000D-02
MC3   0.129   0.893   0   1 5.000D-02
CYC   0.171   0.577   1   6 5.000D-02
MLA   0.128   0.876   1   1 5.000D-02
MPG   0.165   0.000   0   5 5.000D-02
78M   0.170   0.000   0   6 5.000D-02
PGW   0.129   0.893   0   1 5.000D-02
MLZ   0.143   0.000   0   3 5.000D-02
HEZ   0.155   0.489   2   1 5.000D-03
ARG   0.128   0.876   1   1 5.000D-02
DGT   0.126   0.687   3   1 5.000D-02
CSX   0.128   0.876   1   1 5.000D-02
MYS   0.129   0.893   0   4 5.000D-02
DTT   0.127   0.833   2   1 5.000D-02
CSS   0.144   0.546   1   1 5.000D-03
L2P   0.129   0.893   0   2 5.000D-02
HED   0.128   0.876   1   6 5.000D-02
HEX   0.129   0.893   0   2 5.000D-02
PG0   0.129   0.893   0   1 5.000D-02
YCM   0.129   0.893   0   1 5.000D-02
DMF   0.129   0.893   0   1 5.000D-02
BEZ   0.128   0.876   1   2 5.000D-02
LMU   0.142   0.577   0   1 5.000D-03
XYP   0.127   0.833   2   1 5.000D-02
OLB   0.129   0.893   0   2 5.000D-02
2PE   0.155   0.489   2   1 5.000D-02
BCN   0.127   0.833   2   1 5.000D-02
PPV   0.128   0.876   1   1 5.000D-02
ALY   0.128   0.876   1   2 5.000D-02
B3P   0.127   0.833   2   1 5.000D-02
SER   0.128   0.876   1   1 5.000D-02
MHO   0.126   0.687   3   1 5.000D-02
CYS   0.128   0.876   1   1 5.000D-02
BMA   0.127   0.833   2   1 5.000D-02
78N   0.129   0.893   0   2 5.000D-02
3PH   0.142   0.577   0   1 5.000D-02
SOG   0.129   0.893   0   1 5.000D-02
ALA   0.129   0.893   0   1 5.000D-02
B12   0.129   0.893   0   1 5.000D-02
FTR   0.128   0.876   1   2 5.000D-02
AYA   0.127   0.833   2   1 5.000D-02
LU8   0.127   0.833   2   1 5.000D-02
R16   0.129   0.893   0   1 5.000D-02
15P   0.129   0.893   0   1 5.000D-02
BLA   0.143   0.000   0   3 5.000D-02
IPH   0.160   0.577   1   4 5.000D-02
PHE   0.128   0.876   1   1 5.000D-02
1PG   0.129   0.893   0   2 5.000D-02
TAM   0.127   0.833   2   1 5.000D-02
XCP   0.129   0.893   0   1 5.000D-02
POL   0.128   0.876   1   1 5.000D-02
PE5   0.129   0.893   0   1 5.000D-02
PG6   0.129   0.893   0   1 5.000D-02
CAF   0.126   0.687   3   1 5.000D-02
SEY   0.129   0.893   0   1 5.000D-02
YOF   0.128   0.876   1   2 5.000D-02
SNN   0.128   0.876   1   1 5.000D-02
PPI   0.128   0.876   1   1 5.000D-02
PE8   0.129   0.893   0   1 5.000D-02
B3K   0.129   0.893   0   6 5.000D-02
URA   0.129   0.893   0   1 5.000D-02
SME   0.128   0.876   1   1 5.000D-02
CM5   0.126   0.687   3   1 5.000D-02
BFD   0.128   0.876   1   1 5.000D-02
ARF   0.128   0.876   1   1 5.000D-02
BET   0.144   0.546   1   1 5.000D-03
ETF   0.129   0.893   0   1 5.000D-02
ORN   0.127   0.833   2   1 5.000D-02
2AN   0.128   0.876   1   1 5.000D-02
SNC   0.128   0.876   1   1 5.000D-02
NMN   0.128   0.876   1   1 5.000D-02
TRQ   0.127   0.833   2   1 5.000D-02
SCY   0.129   0.893   0   1 5.000D-02
UPL   0.129   0.893   0   1 5.000D-02
B3X   0.129   0.893   0   1 5.000D-02
QQ4   0.129   0.893   0   5 5.000D-02
SLB   0.128   0.876   1   1 5.000D-02
HXG   0.129   0.893   0   1 5.000D-02
IUM   0.126   0.687   3   1 5.000D-02
MTN   0.142   0.577   0   2 5.000D-02
HSM   0.129   0.893   0   1 5.000D-02
MQ7   0.128   0.876   1   1 5.000D-02
TOE   0.129   0.893   0   1 5.000D-02
DTD   0.129   0.893   0   1 5.000D-02
TES   0.129   0.893   0   1 5.000D-02
FK5   0.128   0.876   1   1 5.000D-02
17F   0.128   0.876   1   1 5.000D-02
DTU   0.129   0.893   0   1 5.000D-02
P4C   0.129   0.893   0   1 5.000D-02
ETA   0.128   0.876   1   1 5.000D-02
4NC   0.129   0.893   0   1 5.000D-02
FC6   0.128   0.876   1   1 5.000D-02
CRT   0.129   0.893   0   1 5.000D-02
F6C   0.155   0.489   2   1 5.000D-03
AMZ   0.128   0.876   1   1 5.000D-02
MEB   0.129   0.893   0   1 5.000D-02
PCR   0.127   0.833   2   1 5.000D-02
OHT   0.127   0.833   2   1 5.000D-02
SDS   0.128   0.876   1   1 5.000D-02
RHE   0.128   0.876   1   1 5.000D-02
2CO   0.128   0.876   1   1 5.000D-02
LSN   0.142   0.577   0   1 5.000D-03
LPC   0.129   0.893   0   1 5.000D-02
ANL   0.129   0.893   0   1 5.000D-02
2T8   0.126   0.687   3   1 5.000D-02
DHC   0.129   0.893   0   1 5.000D-02
7V7   0.128   0.876   1   1 5.000D-02
N2P   0.144   0.546   1   1 5.000D-02
173   0.129   0.893   0   1 5.000D-02
MNB   0.129   0.893   0   1 5.000D-02
AOV   0.129   0.893   0   1 5.000D-02
DET   0.142   0.577   0   1 5.000D-03
ML1   0.126   0.687   3   1 5.000D-02
22B   0.128   0.876   1   1 5.000D-02
4FB   0.129   0.893   0   1 5.000D-02
60F   0.129   0.893   0   1 5.000D-02
PHI   0.127   0.833   2   1 5.000D-02
