# Supplementary material for: GlueFinder: A Data-Driven Framework for the Rational Discovery of Molecular Glues
Source: J Chem Inf Model. 2026 Mar 3;66(6):3368–82. doi: 10.1021/acs.jcim.5c03232 (PMC13014457; doi:10.1021/acs.jcim.5c03232)
Supplement: Supplementary file 2 [file ci5c03232_si_002.zip › SI/KRAS/summary/Q6PCD5-KRAS.summary]

  97
NAG   0.129   0.893   0   5 5.000D-02
PEG   0.170   0.000   0   6 5.000D-02
MPD   0.129   0.893   0   3 5.000D-02
BCR   0.129   0.893   0   1 5.000D-02
MLY   0.170   0.000   0   6 5.000D-02
ATP   0.129   0.893   0   2 5.000D-02
OLC   0.129   0.893   0   6 5.000D-02
PG4   0.129   0.893   0   2 5.000D-02
HEC   0.144   0.546   1   1 5.000D-03
3PE   0.171   0.577   1   6 5.000D-02
TRS   0.129   0.893   0   1 5.000D-02
MES   0.129   0.893   0   1 5.000D-02
GDP   0.129   0.893   0   1 5.000D-02
CDL   0.129   0.893   0   1 5.000D-02
OLA   0.127   0.833   2   1 5.000D-02
FMN   0.128   0.876   1   1 5.000D-02
LMT   0.144   0.546   1   1 5.000D-03
CIT   0.128   0.876   1   3 5.000D-02
LFA   0.144   0.546   1   3 5.000D-02
FES   0.129   0.893   0   1 5.000D-02
1PE   0.129   0.893   0   1 5.000D-02
BME   0.129   0.893   0   2 5.000D-02
EPE   0.129   0.893   0   1 5.000D-02
IMD   0.144   0.546   1   1 5.000D-03
TPO   0.129   0.893   0   1 5.000D-02
LHG   0.129   0.893   0   1 5.000D-02
IPA   0.128   0.876   1   1 5.000D-02
LDA   0.129   0.893   0   1 5.000D-02
PLM   0.128   0.876   1   1 5.000D-02
POV   0.129   0.893   0   1 5.000D-02
SCN   0.127   0.833   2   1 5.000D-02
CME   0.128   0.876   1   2 5.000D-02
PC1   0.160   0.000   0   4 5.000D-02
BCL   0.165   0.000   0   5 5.000D-02
Y01   0.142   0.577   0   2 5.000D-02
PTR   0.129   0.893   0   1 5.000D-02
PCA   0.128   0.876   1   1 5.000D-02
FME   0.129   0.893   0   1 5.000D-02
MRD   0.142   0.577   0   1 5.000D-02
PCW   0.144   0.546   1   2 5.000D-03
ACE   0.142   0.577   0   1 5.000D-03
COA   0.129   0.893   0   1 5.000D-02
CSD   0.129   0.893   0   1 5.000D-02
DMU   0.127   0.833   2   1 5.000D-02
GSH   0.128   0.876   1   1 5.000D-02
CAS   0.142   0.577   0   2 5.000D-02
PTY   0.129   0.893   0   1 5.000D-02
CHD   0.129   0.893   0   1 5.000D-02
AZI   0.127   0.833   2   1 5.000D-02
SQD   0.129   0.893   0   1 5.000D-02
CAC   0.128   0.876   1   2 5.000D-02
BNG   0.129   0.893   0   5 5.000D-02
D12   0.128   0.876   1   1 5.000D-02
MC3   0.129   0.893   0   1 5.000D-02
CYC   0.144   0.546   1   1 5.000D-03
U10   0.129   0.893   0   1 5.000D-02
MPG   0.129   0.893   0   4 5.000D-02
78M   0.142   0.577   0   1 5.000D-03
MLZ   0.129   0.893   0   1 5.000D-02
MYS   0.128   0.876   1   1 5.000D-02
CSS   0.129   0.893   0   1 5.000D-02
C14   0.129   0.893   0   1 5.000D-02
PEK   0.129   0.893   0   2 5.000D-02
NLE   0.129   0.893   0   1 5.000D-02
PG0   0.155   0.489   2   1 5.000D-03
MET   0.144   0.546   1   1 5.000D-03
IOD   0.129   0.893   0   1 5.000D-02
2PE   0.129   0.893   0   1 5.000D-02
ALY   0.128   0.876   1   1 5.000D-02
SO3   0.129   0.893   0   1 5.000D-02
SOG   0.160   0.577   1   4 5.000D-02
CXS   0.129   0.893   0   1 5.000D-02
FTR   0.128   0.876   1   1 5.000D-02
R16   0.129   0.893   0   2 5.000D-02
BLA   0.129   0.893   0   1 5.000D-02
IPH   0.128   0.876   1   1 5.000D-02
PHE   0.128   0.876   1   1 5.000D-02
1PG   0.129   0.893   0   1 5.000D-02
XCP   0.129   0.893   0   1 5.000D-02
PEB   0.155   0.489   2   1 5.000D-03
PE5   0.128   0.876   1   1 5.000D-02
DAL   0.129   0.893   0   1 5.000D-02
M3L   0.129   0.893   0   1 5.000D-02
PGT   0.129   0.893   0   1 5.000D-02
B3K   0.129   0.893   0   2 5.000D-02
UQ1   0.128   0.876   1   1 5.000D-02
ETF   0.128   0.876   1   1 5.000D-02
2BA   0.128   0.876   1   1 5.000D-02
G3H   0.129   0.893   0   1 5.000D-02
17F   0.144   0.546   1   1 5.000D-03
BUA   0.129   0.893   0   1 5.000D-02
GBF   0.128   0.876   1   1 5.000D-02
CRT   0.129   0.893   0   1 5.000D-02
LSN   0.129   0.893   0   1 5.000D-02
HAI   0.128   0.876   1   1 5.000D-02
DET   0.129   0.893   0   1 5.000D-02
22B   0.142   0.577   0   1 5.000D-03
