# Supplementary material for: GlueFinder: A Data-Driven Framework for the Rational Discovery of Molecular Glues
Source: J Chem Inf Model. 2026 Mar 3;66(6):3368–82. doi: 10.1021/acs.jcim.5c03232 (PMC13014457; doi:10.1021/acs.jcim.5c03232)
Supplement: Supplementary file 2 [file ci5c03232_si_002.zip › SI/KRAS/summary/Q6P9F5-KRAS.summary]

  72
NAG   0.129   0.893   0   3 5.000D-02
PEG   0.129   0.893   0   2 5.000D-02
MPD   0.129   0.893   0   3 5.000D-02
MLY   0.165   0.577   1   5 5.000D-02
PG4   0.129   0.893   0   1 5.000D-02
PGE   0.129   0.893   0   1 5.000D-02
HEC   0.129   0.893   0   1 5.000D-02
3PE   0.129   0.893   0   1 5.000D-02
TRS   0.129   0.893   0   1 5.000D-02
MES   0.128   0.876   1   1 5.000D-02
GDP   0.128   0.876   1   1 5.000D-02
OLA   0.129   0.893   0   4 5.000D-02
LMT   0.128   0.876   1   1 5.000D-02
SEP   0.127   0.833   2   1 5.000D-02
LFA   0.127   0.833   2   1 5.000D-02
GTP   0.127   0.833   2   1 5.000D-02
EPE   0.127   0.833   2   1 5.000D-02
IMD   0.127   0.833   2   1 5.000D-02
CSO   0.129   0.893   0   2 5.000D-02
MLI   0.128   0.876   1   1 5.000D-02
POV   0.128   0.876   1   1 5.000D-02
CME   0.128   0.876   1   3 5.000D-02
LMG   0.128   0.876   1   2 5.000D-02
PC1   0.155   0.489   2   1 5.000D-03
BOG   0.129   0.893   0   1 5.000D-02
PTR   0.129   0.893   0   1 5.000D-02
MRD   0.129   0.893   0   1 5.000D-02
COA   0.129   0.893   0   1 5.000D-02
SAM   0.127   0.833   2   2 5.000D-02
EOH   0.129   0.893   0   1 5.000D-02
DGD   0.142   0.577   0   1 5.000D-03
P6G   0.129   0.893   0   1 5.000D-02
CSD   0.127   0.833   2   1 5.000D-02
BGC   0.127   0.833   2   1 5.000D-02
DMU   0.129   0.893   0   1 5.000D-02
CAS   0.129   0.893   0   3 5.000D-02
DIO   0.128   0.876   1   1 5.000D-02
SQD   0.128   0.876   1   1 5.000D-02
BEF   0.128   0.876   1   1 5.000D-02
NHE   0.127   0.833   2   1 5.000D-02
PGO   0.129   0.893   0   1 5.000D-02
CYC   0.129   0.893   0   2 5.000D-02
78M   0.128   0.876   1   1 5.000D-02
MLZ   0.128   0.876   1   1 5.000D-02
BU3   0.129   0.893   0   1 5.000D-02
CPS   0.128   0.876   1   1 5.000D-02
NLE   0.128   0.876   1   2 5.000D-02
PG0   0.128   0.876   1   1 5.000D-02
MET   0.128   0.876   1   1 5.000D-02
LMU   0.127   0.833   2   1 5.000D-02
OXL   0.127   0.833   2   1 5.000D-02
NDG   0.128   0.876   1   1 5.000D-02
BU1   0.128   0.876   1   1 5.000D-02
PIO   0.129   0.893   0   1 5.000D-02
FTR   0.129   0.893   0   3 5.000D-02
MPO   0.128   0.876   1   1 5.000D-02
BLA   0.129   0.893   0   1 5.000D-02
PHE   0.128   0.876   1   1 5.000D-02
BTN   0.129   0.893   0   1 5.000D-02
XCP   0.128   0.876   1   1 5.000D-02
PG6   0.128   0.876   1   1 5.000D-02
CAF   0.129   0.893   0   1 5.000D-02
PE8   0.128   0.876   1   1 5.000D-02
B3K   0.128   0.876   1   2 5.000D-02
CM5   0.129   0.893   0   1 5.000D-02
1PS   0.128   0.876   1   1 5.000D-02
FAH   0.127   0.833   2   1 5.000D-02
QQ4   0.129   0.893   0   1 5.000D-02
NIY   0.128   0.876   1   1 5.000D-02
TCE   0.128   0.876   1   1 5.000D-02
2T8   0.128   0.876   1   1 5.000D-02
TSS   0.129   0.893   0   1 5.000D-02
