# Supplementary material for: GlueFinder: A Data-Driven Framework for the Rational Discovery of Molecular Glues
Source: J Chem Inf Model. 2026 Mar 3;66(6):3368–82. doi: 10.1021/acs.jcim.5c03232 (PMC13014457; doi:10.1021/acs.jcim.5c03232)
Supplement: Supplementary file 2 [file ci5c03232_si_002.zip › SI/KRAS/summary/Q9HAT8-KRAS.summary]

  57
NAG   0.129   0.893   0   2 5.000D-02
PEG   0.129   0.893   0   4 5.000D-02
MPD   0.128   0.876   1   1 5.000D-02
MLY   0.128   0.876   1   2 5.000D-02
OLC   0.128   0.876   1   1 5.000D-02
PG4   0.128   0.876   1   1 5.000D-02
PGE   0.129   0.893   0   1 5.000D-02
TRS   0.127   0.833   2   1 5.000D-02
MES   0.129   0.893   0   1 5.000D-02
FMN   0.127   0.833   2   1 5.000D-02
LFA   0.128   0.876   1   1 5.000D-02
FES   0.129   0.893   0   2 5.000D-02
1PE   0.128   0.876   1   1 5.000D-02
GTP   0.127   0.833   2   1 5.000D-02
EPE   0.128   0.876   1   1 5.000D-02
CSO   0.127   0.833   2   1 5.000D-02
SAH   0.126   0.687   3   1 5.000D-02
PLM   0.128   0.876   1   1 5.000D-02
POV   0.129   0.893   0   1 5.000D-02
SCN   0.128   0.876   1   1 5.000D-02
CME   0.129   0.893   0   1 5.000D-02
C8E   0.165   0.577   1   5 5.000D-02
BOG   0.128   0.876   1   1 5.000D-02
SAM   0.128   0.876   1   1 5.000D-02
GLY   0.129   0.893   0   1 5.000D-02
DMU   0.129   0.893   0   1 5.000D-02
DIO   0.129   0.893   0   1 5.000D-02
GLC   0.129   0.893   0   2 5.000D-02
URE   0.129   0.893   0   1 5.000D-02
CAC   0.129   0.893   0   1 5.000D-02
BNG   0.127   0.833   2   1 5.000D-02
MOH   0.129   0.893   0   2 5.000D-02
PGO   0.127   0.833   2   1 5.000D-02
MPG   0.129   0.893   0   1 5.000D-02
78M   0.129   0.893   0   2 5.000D-02
HEZ   0.129   0.893   0   1 5.000D-02
CSX   0.129   0.893   0   1 5.000D-02
GAL   0.128   0.876   1   1 5.000D-02
PG0   0.129   0.893   0   1 5.000D-02
78N   0.129   0.893   0   1 5.000D-02
PIO   0.127   0.833   2   1 5.000D-02
ALA   0.128   0.876   1   1 5.000D-02
FTR   0.129   0.893   0   1 5.000D-02
SIA   0.128   0.876   1   1 5.000D-02
MPO   0.127   0.833   2   1 5.000D-02
PHE   0.128   0.876   1   1 5.000D-02
MTA   0.129   0.893   0   1 5.000D-02
SAL   0.129   0.893   0   1 5.000D-02
NCA   0.128   0.876   1   1 5.000D-02
SME   0.128   0.876   1   1 5.000D-02
BGL   0.127   0.833   2   1 5.000D-02
MGT   0.129   0.893   0   1 5.000D-02
DTV   0.126   0.687   3   1 5.000D-02
AMZ   0.129   0.893   0   1 5.000D-02
DFP   0.129   0.893   0   1 5.000D-02
LSN   0.129   0.893   0   1 5.000D-02
HDZ   0.128   0.876   1   1 5.000D-02
