# Supplementary material for: GlueFinder: A Data-Driven Framework for the Rational Discovery of Molecular Glues
Source: J Chem Inf Model. 2026 Mar 3;66(6):3368–82. doi: 10.1021/acs.jcim.5c03232 (PMC13014457; doi:10.1021/acs.jcim.5c03232)
Supplement: Supplementary file 2 [file ci5c03232_si_002.zip › SI/KRAS/summary/Q9NX47-KRAS.summary]

 100
NAG   0.129   0.893   0   4 5.000D-02
PEG   0.187   0.546   2   6 5.000D-02
ADP   0.127   0.833   2   1 5.000D-02
MPD   0.129   0.893   0   3 5.000D-02
MLY   0.129   0.893   0   3 5.000D-02
ATP   0.127   0.833   2   1 5.000D-02
OLC   0.129   0.893   0   1 5.000D-02
PG4   0.129   0.893   0   1 5.000D-02
PGE   0.129   0.893   0   1 5.000D-02
3PE   0.128   0.876   1   2 5.000D-02
MES   0.129   0.893   0   1 5.000D-02
NAD   0.127   0.833   2   1 5.000D-02
GDP   0.128   0.876   1   1 5.000D-02
CIT   0.129   0.893   0   1 5.000D-02
LFA   0.129   0.893   0   2 5.000D-02
ACY   0.128   0.876   1   2 5.000D-02
1PE   0.128   0.876   1   1 5.000D-02
BME   0.129   0.893   0   2 5.000D-02
GTP   0.127   0.833   2   1 5.000D-02
EPE   0.129   0.893   0   2 5.000D-02
TPO   0.128   0.876   1   2 5.000D-02
CSO   0.129   0.893   0   1 5.000D-02
IPA   0.128   0.876   1   1 5.000D-02
PLM   0.129   0.893   0   2 5.000D-02
POV   0.128   0.876   1   1 5.000D-02
SCN   0.128   0.876   1   1 5.000D-02
CME   0.129   0.893   0   2 5.000D-02
MAN   0.129   0.893   0   4 5.000D-02
LMG   0.155   0.489   2   1 5.000D-03
AMP   0.126   0.687   3   1 5.000D-02
BCL   0.126   0.687   3   2 5.000D-02
Y01   0.129   0.893   0   2 5.000D-02
PTR   0.128   0.876   1   1 5.000D-02
PCA   0.127   0.833   2   1 5.000D-02
MRD   0.129   0.893   0   1 5.000D-02
COA   0.127   0.833   2   1 5.000D-02
EOH   0.129   0.893   0   1 5.000D-02
DGD   0.129   0.893   0   1 5.000D-02
TLA   0.129   0.893   0   1 5.000D-02
FLC   0.129   0.893   0   1 5.000D-02
P6G   0.128   0.876   1   1 5.000D-02
GLY   0.128   0.876   1   1 5.000D-02
CSD   0.128   0.876   1   1 5.000D-02
DMU   0.144   0.546   1   2 5.000D-02
CAS   0.127   0.833   2   1 5.000D-02
DIO   0.129   0.893   0   1 5.000D-02
GLC   0.126   0.561   4   1 5.000D-02
URE   0.127   0.833   2   1 5.000D-02
NAI   0.128   0.876   1   1 5.000D-02
LI1   0.128   0.876   1   6 5.000D-02
CAC   0.128   0.876   1   1 5.000D-02
BEN   0.129   0.893   0   2 5.000D-02
BNG   0.129   0.893   0   1 5.000D-02
NHE   0.128   0.876   1   6 5.000D-02
OCS   0.129   0.893   0   1 5.000D-02
CYC   0.144   0.546   1   1 5.000D-03
MLA   0.129   0.893   0   1 5.000D-02
MPG   0.128   0.876   1   1 5.000D-02
PGW   0.128   0.876   1   2 5.000D-02
CSX   0.125   0.112   6   1 5.000D-02
LYS   0.127   0.833   2   1 5.000D-02
UMP   0.127   0.833   2   1 5.000D-02
BU3   0.128   0.876   1   1 5.000D-02
CSS   0.129   0.893   0   1 5.000D-02
LBN   0.128   0.876   1   1 5.000D-02
YCM   0.126   0.687   3   1 5.000D-02
ABA   0.126   0.687   3   1 5.000D-02
DMF   0.128   0.876   1   1 5.000D-02
ASP   0.128   0.876   1   1 5.000D-02
XYP   0.129   0.893   0   1 5.000D-02
TAR   0.129   0.893   0   1 5.000D-02
C2E   0.126   0.687   3   1 5.000D-02
2PE   0.127   0.833   2   1 5.000D-02
PGR   0.129   0.893   0   4 5.000D-02
NDG   0.127   0.833   2   1 5.000D-02
CYS   0.126   0.687   3   1 5.000D-02
3PH   0.129   0.893   0   1 5.000D-02
PIO   0.128   0.876   1   1 5.000D-02
PE4   0.128   0.876   1   1 5.000D-02
SIA   0.129   0.893   0   1 5.000D-02
FBP   0.128   0.876   1   1 5.000D-02
MPO   0.129   0.893   0   6 5.000D-02
BLA   0.129   0.893   0   1 5.000D-02
IPH   0.129   0.893   0   1 5.000D-02
1PG   0.128   0.876   1   1 5.000D-02
DUP   0.129   0.893   0   1 5.000D-02
7PE   0.128   0.876   1   1 5.000D-02
BO3   0.127   0.833   2   1 5.000D-02
SMC   0.128   0.876   1   1 5.000D-02
PPI   0.127   0.833   2   1 5.000D-02
RBF   0.126   0.687   3   1 5.000D-02
CM5   0.128   0.876   1   1 5.000D-02
BDF   0.129   0.893   0   1 5.000D-02
EVB   0.127   0.833   2   1 5.000D-02
GUN   0.128   0.876   1   2 5.000D-02
JZR   0.128   0.876   1   1 5.000D-02
BU2   0.129   0.893   0   2 5.000D-02
OXD   0.128   0.876   1   1 5.000D-02
P0T   0.128   0.876   1   2 5.000D-02
MNB   0.128   0.876   1   1 5.000D-02
