# Supplementary material for: GlueFinder: A Data-Driven Framework for the Rational Discovery of Molecular Glues
Source: J Chem Inf Model. 2026 Mar 3;66(6):3368–82. doi: 10.1021/acs.jcim.5c03232 (PMC13014457; doi:10.1021/acs.jcim.5c03232)
Supplement: Supplementary file 2 [file ci5c03232_si_002.zip › SI/KRAS/summary/Q8IYU2-KRAS.summary]

  98
NAG   0.129   0.893   0   3 5.000D-02
PEG   0.129   0.893   0   5 5.000D-02
ADP   0.129   0.893   0   1 5.000D-02
MPD   0.129   0.893   0   4 5.000D-02
MLY   0.129   0.893   0   4 5.000D-02
OLC   0.144   0.546   1   3 5.000D-02
PG4   0.129   0.893   0   1 5.000D-02
PGE   0.128   0.876   1   2 5.000D-02
HEC   0.129   0.893   0   1 5.000D-02
TRS   0.129   0.893   0   1 5.000D-02
MES   0.128   0.876   1   1 5.000D-02
GDP   0.129   0.893   0   1 5.000D-02
CDL   0.128   0.876   1   1 5.000D-02
OLA   0.127   0.833   2   1 5.000D-02
FMN   0.127   0.833   2   1 5.000D-02
LMT   0.128   0.876   1   1 5.000D-02
CIT   0.128   0.876   1   1 5.000D-02
LFA   0.128   0.876   1   1 5.000D-02
ACY   0.126   0.561   4   1 5.000D-02
FES   0.129   0.893   0   1 5.000D-02
1PE   0.129   0.893   0   1 5.000D-02
BME   0.129   0.893   0   1 5.000D-02
PLP   0.126   0.687   3   1 5.000D-02
EPE   0.128   0.876   1   3 5.000D-02
TPO   0.127   0.833   2   1 5.000D-02
CSO   0.128   0.876   1   1 5.000D-02
IPA   0.129   0.893   0   1 5.000D-02
LDA   0.129   0.893   0   2 5.000D-02
POV   0.129   0.893   0   1 5.000D-02
SCN   0.126   0.561   4   1 5.000D-02
MAN   0.128   0.876   1   1 5.000D-02
LMG   0.128   0.876   1   1 5.000D-02
PC1   0.129   0.893   0   2 5.000D-02
BOG   0.128   0.876   1   1 5.000D-02
BCL   0.129   0.893   0   1 5.000D-02
Y01   0.129   0.893   0   1 5.000D-02
PCA   0.127   0.833   2   1 5.000D-02
MRD   0.128   0.876   1   1 5.000D-02
PCW   0.129   0.893   0   1 5.000D-02
ACE   0.129   0.893   0   1 5.000D-02
DGD   0.129   0.893   0   3 5.000D-02
CSD   0.129   0.893   0   1 5.000D-02
BGC   0.128   0.876   1   1 5.000D-02
DMU   0.129   0.893   0   1 5.000D-02
CAS   0.129   0.893   0   1 5.000D-02
PX4   0.128   0.876   1   1 5.000D-02
PTY   0.128   0.876   1   1 5.000D-02
BTB   0.128   0.876   1   1 5.000D-02
GLC   0.128   0.876   1   1 5.000D-02
AZI   0.129   0.893   0   1 5.000D-02
SQD   0.129   0.893   0   2 5.000D-02
CAC   0.129   0.893   0   1 5.000D-02
BEN   0.129   0.893   0   1 5.000D-02
BNG   0.127   0.833   2   1 5.000D-02
PLC   0.128   0.876   1   2 5.000D-02
PGO   0.129   0.893   0   1 5.000D-02
MC3   0.128   0.876   1   1 5.000D-02
CYC   0.129   0.893   0   2 5.000D-02
MPG   0.144   0.546   1   1 5.000D-03
MLZ   0.129   0.893   0   1 5.000D-02
MYS   0.129   0.893   0   1 5.000D-02
DTT   0.129   0.893   0   1 5.000D-02
BU3   0.129   0.893   0   1 5.000D-02
CSS   0.127   0.833   2   1 5.000D-02
LBN   0.129   0.893   0   1 5.000D-02
PG0   0.128   0.876   1   1 5.000D-02
CMP   0.128   0.876   1   1 5.000D-02
C2E   0.128   0.876   1   1 5.000D-02
2MR   0.127   0.833   2   1 5.000D-02
SER   0.129   0.893   0   1 5.000D-02
CYS   0.127   0.833   2   1 5.000D-02
PIO   0.128   0.876   1   1 5.000D-02
FTR   0.128   0.876   1   1 5.000D-02
U5P   0.128   0.876   1   1 5.000D-02
MPO   0.129   0.893   0   1 5.000D-02
BLA   0.128   0.876   1   1 5.000D-02
HIS   0.128   0.876   1   2 5.000D-02
M3L   0.128   0.876   1   1 5.000D-02
SMC   0.129   0.893   0   1 5.000D-02
O4B   0.128   0.876   1   1 5.000D-02
2HP   0.129   0.893   0   1 5.000D-02
CRQ   0.127   0.833   2   1 5.000D-02
ILE   0.129   0.893   0   1 5.000D-02
SNC   0.128   0.876   1   1 5.000D-02
COH   0.128   0.876   1   1 5.000D-02
6V1   0.129   0.893   0   2 5.000D-02
MTN   0.129   0.893   0   1 5.000D-02
B7G   0.129   0.893   0   1 5.000D-02
DTU   0.144   0.546   1   1 5.000D-03
CLM   0.126   0.561   4   1 5.000D-02
4NC   0.129   0.893   0   1 5.000D-02
AG2   0.127   0.833   2   1 5.000D-02
SLL   0.128   0.876   1   2 5.000D-02
VIB   0.129   0.893   0   1 5.000D-02
N2P   0.126   0.687   3   1 5.000D-02
GV1   0.127   0.833   2   1 5.000D-02
JEF   0.129   0.893   0   1 5.000D-02
PUB   0.127   0.833   2   1 5.000D-02
