# Supplementary material for: GlueFinder: A Data-Driven Framework for the Rational Discovery of Molecular Glues
Source: J Chem Inf Model. 2026 Mar 3;66(6):3368–82. doi: 10.1021/acs.jcim.5c03232 (PMC13014457; doi:10.1021/acs.jcim.5c03232)
Supplement: Supplementary file 2 [file ci5c03232_si_002.zip › SI/KRAS/summary/Q5W0B1-KRAS.summary]

  38
NAG   0.129   0.893   0   2 5.000D-02
PEG   0.128   0.876   1   1 5.000D-02
MPD   0.128   0.876   1   1 5.000D-02
BCR   0.144   0.546   1   1 5.000D-03
MLY   0.128   0.876   1   3 5.000D-02
PGE   0.126   0.687   3   1 5.000D-02
HEC   0.128   0.876   1   1 5.000D-02
3PE   0.129   0.893   0   1 5.000D-02
SEP   0.128   0.876   1   2 5.000D-02
LFA   0.128   0.876   1   1 5.000D-02
EPE   0.129   0.893   0   2 5.000D-02
CSO   0.129   0.893   0   1 5.000D-02
LHG   0.128   0.876   1   1 5.000D-02
SCN   0.127   0.833   2   1 5.000D-02
LMG   0.129   0.893   0   1 5.000D-02
BCL   0.129   0.893   0   1 5.000D-02
PTR   0.128   0.876   1   1 5.000D-02
PCW   0.128   0.876   1   2 5.000D-02
ACE   0.128   0.876   1   1 5.000D-02
DGD   0.129   0.893   0   1 5.000D-02
DMU   0.128   0.876   1   1 5.000D-02
OCS   0.129   0.893   0   1 5.000D-02
MC3   0.128   0.876   1   1 5.000D-02
CYC   0.129   0.893   0   2 5.000D-02
TPP   0.126   0.687   3   1 5.000D-02
HEZ   0.128   0.876   1   1 5.000D-02
L2P   0.129   0.893   0   1 5.000D-02
OLB   0.129   0.893   0   1 5.000D-02
CUA   0.129   0.893   0   1 5.000D-02
B3K   0.129   0.893   0   2 5.000D-02
SME   0.129   0.893   0   1 5.000D-02
ILE   0.128   0.876   1   1 5.000D-02
B3X   0.129   0.893   0   1 5.000D-02
17F   0.128   0.876   1   1 5.000D-02
SOR   0.129   0.893   0   1 5.000D-02
F6C   0.127   0.833   2   1 5.000D-02
SDS   0.128   0.876   1   1 5.000D-02
DET   0.129   0.893   0   1 5.000D-02
